# Supplementary material for: Large-scale identification of adverse drug reaction-related proteins through a random walk model
Source: Sci Rep. 2016 Nov 2;6:36325. doi: 10.1038/srep36325 (PMC5090865; doi:10.1038/srep36325)
Supplement: Supplementary Dataset 1 [file srep36325-s2.xls]

## Sheet: table s1
Supplementary Table S1. The top 50 predictive proteins for each ADR. ENSEMBL IDs of the proteins were converted into gene symbol IDs.
CUI	ADR name	Protein	Protein	Protein	Protein	Protein	Protein	Protein	Protein	Protein	Protein	Protein	Protein	Protein	Protein	Protein	Protein	Protein	Protein	Protein	Protein	Protein	Protein	Protein	Protein	Protein	Protein	Protein	Protein	Protein	Protein	Protein	Protein	Protein	Protein	Protein	Protein	Protein	Protein	Protein	Protein	Protein	Protein	Protein	Protein	Protein	Protein	Protein	Protein
C0000727	abdominal syndrome acute	EGFR	PRL	PAH	CACNA1A	TNF	AR	AGT	SCN5A	PTGS2	LPL	HTR1A	GNRHR	VDR	ACE	SLC6A4	CYP2E1	INSR	KCNJ2	RHO	HPRT1	KCNQ1	ESR1	SLC12A3	DBH	CYSLTR2	CRABP1	ABCC8	IL6	HTR2A	GAA	JAK2	MPO	PLAT	GABRA1	ATP1A2	POLG	FECH	PFKP	PTAFR	UQCRC2	POLB	SLC25A6	HTR2C	KCNQ2	KCNQ3	KCNH2	PTGS1	ACHE
C0000729	abdominal cramps	AGT	PRL	CACNA1A	ACE	PTGS2	TNF	EGFR	LPL	VDR	SCN5A	INSR	HTR2A	UQCRC2	HTR1A	KCNQ1	AR	GAA	PLAT	PFKP	SLC12A3	LRP2	CYSLTR2	MTHFR	DBH	KCNJ2	CYP2C19	ABCC8	ESR1	KCNQ2	KCNQ3	CYP2E1	HTR2C	MPO	ACHE	GABRA1	TLR7	FECH	HTR2B	SERPINE1	TPO	ITGA2B	ABCC2	PPARA	PTGS1	POLG	CYP3A4	SCN1A
C0000731	abdominal distention	AGT	CACNA1A	ACE	PRL	TNF	PTGS2	LPL	INSR	SCN5A	VDR	GAA	SLC12A3	EGFR	PLAT	CYP2C19	HTR2A	KCNQ1	HTR1A	UQCRC2	ABCC8	CYSLTR2	KCNJ2	FECH	PFKP	CRABP1	AR	TLR7	ABCC2	ESR1	DBH	HPRT1	HTR2C	MTHFR	LRP2	MPO	GABRA1	SERPINE1	ACHE	CYP2E1	PPARA	KCNQ2	KCNQ3	PTGS1	CYP3A4	SLC6A4	ATP1A2	HTR2B	ITGA2B
C0000734	abdominal swelling	AGT	TNF	PRL	TPO	FGFR1	LPL	CACNA1A	SLC6A4	CYP2E1	LRP2	ACE	VDR	SLC12A3	PTGS2	MTHFR	GAA	HTR2A	ABCC8	EGFR	SCN5A	INSR	KCNQ2	KCNQ3	CYSLTR2	ABCC2	SCN1A	HPRT1	KCNJ2	ESR1	HTR1A	AR	POLG	CHRNA4	UQCRC2	POLB	DBH	PFKP	HTR2C	PLAT	SLC25A6	ATP1A2	FECH	GABRA1	KCNQ1	PPARA	PTGS1	PTAFR	ACHE
C0000735	abdominal neoplasm	SLC12A1	TNF	CACNA1A	PTGS2	SLC6A4	PRL	AGT	LPL	CRABP1	SCN5A	VDR	ACE	GAA	PPARG	TLR7	MTHFR	INSR	KCNJ2	KCNQ1	CYP2C19	SREBF1	SLC2A4	HTR1A	DBH	LRP2	SLC12A3	HTR2A	AR	KCNQ2	KCNQ3	HPRT1	EGFR	ESR1	ABCC8	TYR	IL6	POMC	SCN1A	PLAT	CYSLTR2	JAK2	CHRNA4	GABRA1	FECH	SERPINE1	RYR1	PFKP	KCNQ4
C0000737	abdominal pain	AGT	PTGS2	ACE	EGFR	CACNA1A	TNF	PRL	VDR	INSR	PFKP	UQCRC2	SCN5A	LPL	PLAT	HTR2A	HTR1A	KCNQ1	SLC12A3	ESR1	CYSLTR2	FECH	GAA	DBH	ITGA2B	KCNJ2	ABCC8	HTR2C	ACHE	GABRA1	HTR3A	MPO	HTR2B	PTGS1	CYP2C19	POLG	AOC1	TLR7	CYP3A4	MAN2B1	POLB	KCNQ2	KCNQ3	ABCC2	PPARA	HPRT1	KCNE1	KCNE2
C0000768	congenital anomalies	TNF	CACNA1A	AGT	PRL	PTGS2	ACE	LPL	VDR	SCN5A	CYP2E1	INSR	AR	GAA	EGFR	TPO	SLC12A3	HTR1A	KCNQ1	CRABP1	PLAT	CYP2C19	PPARG	KCNJ2	RYR1	MTHFR	SLC6A4	DBH	MPO	HTR2A	RHO	TLR7	FECH	FGFR1	HTR2B	CYSLTR2	ESR1	ABCC8	SCN1A	HPRT1	ALOX12B	GABRA1	UQCRC2	ABCC2	SERPINE1	KCNQ2	PFKP	KCNQ3	HTR2C
C0000772	multiple congenital abnormalities	TNF	AGT	CACNA1A	PRL	PTGS2	SLC12A3	ACE	VDR	ALOX12B	CRABP1	INSR	LPL	HTR1A	GAA	ABCC2	LRP2	CYP2E1	HPRT1	TLR7	ABCC8	SCN5A	KCNQ1	EGFR	CYP2C19	HTR2A	DBH	CYSLTR2	KCNJ2	ESR1	PLAT	FECH	AR	GABRA1	SERPINE1	UQCRC2	HTR2C	PFKP	PTAFR	PPARA	KCNA5	PTGS1	ATP1A2	ACHE	KCNQ2	KCNQ3	KCNH2	KCNQ4
C0000786	spontaneous abortion	AGT	CACNA1A	PRL	TNF	PTGS2	ACE	VDR	LPL	FGFR1	SCN5A	CYP2E1	MTHFR	INSR	GAA	KCNQ1	PLAT	SERPINE1	AR	ABCC2	SLC12A3	EGFR	DRD3	TPO	CYSLTR2	PPARG	ABCC8	TLR7	SLC6A4	ITGA2B	CYP2C19	DBH	ESR1	HTR2A	KCNJ2	LRP2	CRABP1	FLT3	ALOX12B	HTR1A	UQCRC2	ATP1A2	TYR	IL6	F9	HPRT1	FECH	GP9	POMC
C0000814	missed abortion	HTR2A	LPL	TNF	AGT	PRL	TPO	FGFR1	MTHFR	ACE	CACNA1A	VDR	PTGS2	CYP2E1	SCN5A	AGTR1	MAPK3	CYP2C19	LRP2	KCNQ2	KCNQ3	INSR	GAA	EGFR	SCN1A	SLC12A3	KCNJ2	ESR1	HTR1A	ABCC8	CYSLTR2	KCNQ1	HTR2C	CHRNA4	DBH	PLAT	GABRA1	SERPINE1	ATP1A2	UQCRC2	SLC6A4	AR	PPARA	PTAFR	PFKP	HTR2B	POLG	ACHE	PPARG
C0000833	abscess	AGT	CACNA1A	PRL	TNF	PTGS2	ACE	INSR	VDR	LPL	SCN5A	SLC12A3	GAA	EGFR	PLAT	HTR1A	HTR2A	KCNQ1	CYSLTR2	KCNJ2	ABCC8	CRABP1	TLR7	UQCRC2	CYP2C19	DBH	AR	ABCC2	FECH	ESR1	PFKP	GABRA1	HPRT1	HTR2C	CYP2E1	SLC6A4	MTHFR	ATP1A2	SERPINE1	RYR1	PTGS1	ACHE	MPO	PTAFR	KCNQ2	PPARA	KCNQ3	PPARG	HTR2B
C0000889	acanthosis nigricans	SHBG	ENPP1	PPARG	AGT	AKT1	IRS1	ABCC8	UBC	HRAS	CALM1	MAPK1	IRS2	PTPN1	JAK2	MAPK3	CALM2	CALM3	AKT2	LEP	GRB14	RPS6KB1	ALB	SRC	PTPN6	TSPO	HSP90AA1	TYR	TCIRG1	ATP6V1A	PRKCD	TNF	ANXA2	FOS	PTPN12	BLVRA	PIK3R3	IL6	PRL	MTOR	PIK3CG	LPL	JAK1	IGF1R	ADRB2	POMC	JUN	STAT3	IGFBP1
C0001122	acidosis	AGT	CACNA1A	ACE	TNF	PTGS2	PRL	VDR	INSR	SLC12A3	SCN5A	LPL	GAA	KCNQ1	EGFR	KCNJ2	HTR1A	PLAT	HTR2A	ABCC8	ABCC2	CRABP1	AR	UQCRC2	PFKP	CYP2E1	CYSLTR2	HPRT1	DBH	ESR1	KCNQ2	KCNQ3	GABRA1	ACHE	FECH	LRP2	CYP2C19	MPO	TLR7	MTHFR	PPARG	HTR2B	CA2	CYP3A4	POLG	RHO	KCNA5	HTR2C	RYR1
C0001125	lactic acidosis	TNF	AGT	AR	CACNA1A	LPL	ACE	PRL	VDR	PTGS2	PPARG	INSR	GAA	HTR1A	SLC12A3	CRABP1	CYP2E1	TPO	ABCC2	SCN5A	EGFR	KCNQ1	ABCC8	PLAT	KCNJ2	RHO	RYR1	POLG	HTR2A	CACNA1F	TYMP	PFKP	UQCRC2	SLC25A6	LRP2	TLR7	HPRT1	CYSLTR2	ESR1	POLB	FGFR1	ALOX12B	GABRA1	ATP1A2	CYP3A4	FECH	MPO	SREBF1
C0001126	renal tubular acidosis	CALM1	CALM2	CALM3	TSPO	PTH	ALB	GRIK1	BAD	ADCY2	BDNF	TCIRG1	FOS	SRC	TNF	ATP12A	ATP4A	ALPP	UBC	ALPL	SST	AKT1	TYR	CFTR	RYR1	IL6	PLA2G1B	GRM1	GRIA1	FN1	JUN	CACNA1S	CHRNA4	TH	NR3C1	GUCY2C	KCNMA1	NPY	NPR1	GRM5	CHAT	CNR1	P2RY2	POMC	VIM	ACE	RHO	CD4	LYZ
C0001127	respiratory acidosis	CACNA1A	AGT	PRL	TNF	SLC12A3	PTGS2	SCN5A	VDR	ACE	GAA	HTR1A	CRABP1	KCNQ1	AR	INSR	GNRHR	LPL	CYP2E1	CYP2C19	DBH	CYSLTR2	HTR2A	KCNJ2	EGFR	HPRT1	PLAT	ESR1	UQCRC2	GABRA1	ABCC2	KCNA5	KCNH2	TLR7	FECH	PFKP	ABCC8	SERPINE1	ACHE	ATP1A2	KCNQ2	KCNQ3	RYR2	IL6	CYP3A4	HTR2C	PTAFR	POLG	PTGS1
C0001175	acquired immunodeficiency syndrome	FGFR1	PTGS2	SCN5A	AGT	HTR2A	LPL	IL6	JAK2	CACNA1A	ABCC8	TNF	ACE	CYSLTR2	KCNQ4	DFNA5	KCNQ1	EGFR	PRL	PLAT	KCNH2	SERPINE1	RYR2	HTR1A	VDR	INSR	KCNQ2	UQCRC2	KCNQ3	ACHE	ITGA2B	KCNJ2	SLC12A3	SLC6A4	GAA	MTHFR	ESR1	AR	GABRA1	KCNE1	KCNE2	CYP2C19	HTR2B	HTR2C	CYP3A4	HTR3A	CYP2E1	TPO	PPARG
C0001339	acute pancreatitis	AGT	TNF	PRL	LPL	CACNA1A	ACE	PTGS2	VDR	INSR	SCN5A	HTR1A	GAA	AR	SLC12A3	HTR2A	MTHFR	EGFR	KCNQ1	PLAT	CYP2C19	TPO	KCNJ2	CRABP1	ABCC8	TLR7	ABCC2	PPARG	CYP2E1	HPRT1	LRP2	CYSLTR2	MPO	FECH	DBH	UQCRC2	PFKP	FGFR1	RYR1	ESR1	SERPINE1	GABRA1	DRD3	CACNA1F	HTR2B	ITGA2B	HTR2C	IL6	TYMP
C0001349	acute phase reaction	AGT	VDR	PTGS2	TNF	SLC12A3	LPL	ACE	CACNA1A	LRP2	CYP2C19	EGFR	SCN5A	SERPINE1	PLAT	KCNQ1	PRL	CYSLTR2	PTGS1	UQCRC2	HTR1A	PFKP	KCNA5	INSR	ESR1	HTR2B	HTR2A	SLC6A4	CRABP1	GAA	KCNJ2	KCNE1	KCNE2	CYP3A4	AR	HTR3A	KCNQ2	CYP2E1	KCNQ3	ITGA2B	ACHE	HTR2C	GABRA1	ABCC2	KCNH2	ABCC8	PPARG
C0001361	acute tonsillitis	TNF	SLC12A1	PRL	CACNA1A	HBA2	HBD	PTGS2	SLC6A4	AGT	ACE	LPL	SCN5A	VDR	GAA	LRP2	TLR7	INSR	MTHFR	KCNQ1	EGFR	CYSLTR2	TYR	CRABP1	POMC	CYP2C19	HTR1A	KCNJ2	SLC12A3	HPRT1	ESR1	AR	PLAT	HTR2A	ABCC8	IL6	KCNQ4	PFKP	DBH	DFNA5	JAK2	MPO	FECH	ATP1A2	UQCRC2	GABRA1	HTR2C	RYR1	PPARG
C0001364	acute hepatic necrosis	AGT	TNF	CACNA1A	PTGS2	ACE	PRL	CYP2E1	INSR	LPL	CRABP1	ABCC2	CYSLTR2	EGFR	VDR	GAA	KCNJ2	SLC12A3	HTR2A	IL6	MPO	JAK2	PLAT	UQCRC2	PFKP	ATP1A2	PTGS1	FECH	HTR1A	GABRA1	SCN5A	ACHE	POLG	POLB	ITGA2B	KCNQ2	ESR1	KCNQ3	PTAFR	HTR2C	KCNQ1	SLC25A6	HTR2B	PPARA	SLC6A4	AR	CYP3A4	HTR3A
C0001416	adenitis	HTR2A	LPL	PRL	AGT	ACE	CACNA1A	TNF	MTHFR	PTGS2	SCN5A	VDR	AR	EGFR	KCNQ1	UQCRC2	DBH	HTR2C	CYP2C19	PFKP	AGTR1	MAPK3	LRP2	PPARA	GAA	HTR1A	INSR	ACHE	PLAT	MPO	KCNQ2	KCNQ3	ESR1	FECH	ITGA2B	HTR2B	POLG	KCNJ2	KCNH2	POLB	CYP3A4	KCNQ4	SLC6A4	GABRA1	KCNE1	KCNE2	ADRB1	HTR3A	DFNA5
C0001418	adenocarcinoma	TNF	CACNA1A	AGT	PTGS2	RYR1	PRL	LPL	ACE	SLC12A1	SLC6A4	VDR	AR	HTR2B	SCN5A	GAA	PPARG	INSR	CYP2C19	MTHFR	PLAT	CRABP1	HTR1A	TLR7	CYP2E1	KCNQ1	SLC12A3	ALOX12B	ESR1	KCNJ2	EGFR	RHO	DRD3	ABCC8	HTR2A	ABCC2	GABRA1	LRP2	HPRT1	DBH	CYSLTR2	UQCRC2	FECH	IL6	CYP3A4	MPO	HTR2C	JAK2	PFKP
C0001430	adenomas	PRL	TNF	CACNA1A	AGT	AR	PTGS2	HTR1A	LPL	TYMP	SCN5A	INSR	ACE	TPO	EGFR	VDR	PPARG	PLAT	CYP2E1	MTHFR	KCNQ1	CRABP1	TLR7	RYR1	SLC12A3	SLC6A4	CYP2C19	RHO	FGFR1	KCNJ2	HPRT1	HTR2A	ABCC8	PAH	GAA	ESR1	CYSLTR2	GABRA1	DRD3	HTR2C	SLC12A1	FECH	GNRHR	UQCRC2	DBH	IL6	CACNA1F	PPARA
C0001486	adenovirus	TNF	AGT	ACE	INSR	PTGS2	ABCC2	CYP2C19	HPRT1	TLR7	TYR	POMC	SCN5A	VDR	LPL	PRL	CACNA1A	PLAT	EGFR	UQCRC2	SLC12A3	AR	PFKP	HTR1A	GAA	HTR2C	KCNQ1	PPARA	PTGS1	KCNJ2	CYP2E1	ITGA2B	ESR1	CYP3A4	ACHE	ALOX12B	HTR2A	MTHFR	RHO	HBA2	HBD	GABRA1	CYSLTR2	ABCC8	MPO	CA2	FECH	HTR2B
C0001511	adhesions	TNF	AGT	HTR2B	TYMP	CACNA1A	PPARG	AR	LPL	ACE	RYR1	PTGS2	PRL	SLC6A4	RHO	HTR1A	VDR	INSR	ITGA2B	LRP2	MTHFR	SCN5A	HPRT1	F9	GP9	CRABP1	AGTR1	MAPK3	CYP2C19	GAA	KCNQ1	SLC12A3	EGFR	CYSLTR2	TLR7	ABCC2	KCNJ2	PLAT	FECH	ESR1	HTR2A	ABCC8	TYR	IL6	KCNQ4	POMC	DFNA5	UQCRC2	DBH
C0001546	adjustment disorder	TNF	PRL	AGT	TPO	DRD3	CACNA1A	CYP2E1	ACE	SCN5A	PTGS2	CYP2C19	VDR	ABCC2	MTHFR	KCNJ2	INSR	KCNQ1	SLC12A3	IL6	CRABP1	JAK2	LPL	AR	CYSLTR2	HTR2A	TLR7	HPRT1	EGFR	HTR1A	ESR1	ABCC8	DBH	GABRA1	PLAT	GAA	FECH	ATP1A2	UQCRC2	SERPINE1	HTR2C	CYP3A4	POLG	PFKP	PPARA	KCNQ4	PPARG	PTAFR
C0001621	adrenal disorders	AR	RHO	CACNA1A	HPRT1	KCNJ2	TNF	AGT	PTGS2	KCNQ4	VDR	DFNA5	EGFR	PRL	ACE	KCNQ2	SCN5A	KCNQ3	SCN1A	PFKP	PTGS1	HTR1A	KCNQ1	LPL	GAA	INSR	ACHE	CA2	ESR1	SLC12A3	UQCRC2	ITGA2B	PLAT	HTR2B	GABRA2	RYR1	PPARG	KCNE1	KCNE2	CYP2E1	CYP2C19	SCN2A	HTR2A	ALOX12B	ABCC2	MTHFR	ABCC8	CYSLTR2
C0001622	hypercorticism	TNF	PRL	AGT	FGFR1	CACNA1A	ACE	TLR7	HTR1A	PTGS2	INSR	VDR	PLAT	ESR1	GAA	RHO	EGFR	AR	SCN5A	LPL	SLC12A3	HTR2C	MTHFR	MPO	HTR2A	PPARA	UQCRC2	PTGS1	KCNJ2	ABCC2	PFKP	FECH	TYR	POMC	POLG	ATP1A2	KCNQ1	GABRA1	ACHE	SERPINE1	PTAFR	SLC25A6	CYP3A4	HTR2B	RYR1	KCNQ2	KCNQ3	POLB
C0001623	adrenal insufficiency	AGT	TNF	PRL	ACE	VDR	CACNA1A	AR	SLC12A3	TPO	PTGS2	INSR	LPL	GAA	CYP2E1	SCN5A	PLAT	MTHFR	SLC12A1	TLR7	MPO	EGFR	RHO	HTR2A	ESR1	HTR1A	KCNQ1	CA2	ABCC2	RYR1	CRABP1	PPARG	HPRT1	CACNA1F	HTR2C	TYMP	CYP2C19	FGFR1	ABCC8	UQCRC2	KCNJ2	PFKP	ALOX12B	POLG	KCNQ2	KCNQ3	HBA2	HBD
C0001733	afibrinogenemia	INSR	SHBG	TPO	CACNA1A	DRD3	HTR1A	PRL	AGT	CYP2E1	TNF	PTGS2	ACE	VDR	TLR7	LPL	EGFR	MPO	DBH	HTR2A	GABRA1	FECH	KCNQ4	PLAT	DFNA5	SCN5A	PTAFR	KCNQ1	HTR2C	AR	KCNJ2	UQCRC2	ACHE	ESR1	SLC12A3	KCNQ2	PFKP	KCNQ3	CYP3A4	PPARA	MTHFR	RYR1	GAA	CYP2C19	PTGS1	TYR	PPARG	SCN1A	ABCC8
C0001792	geriatric	PRL	AGT	TNF	CACNA1A	PTGS2	ACE	LPL	CYP2E1	VDR	PPARG	SLC12A3	SCN5A	INSR	DRD3	HTR1A	GAA	CRABP1	RYR1	EGFR	SLC6A4	TLR7	KCNQ1	HPRT1	PLAT	HTR2A	CYSLTR2	CYP2C19	KCNJ2	ABCC8	DBH	ABCC2	ESR1	FECH	UQCRC2	MTHFR	PFKP	AR	TYMP	POLG	GABRA1	HTR2C	CYP3A4	ALOX12B	SLC25A6	RHO	ACHE	PPARA	KCNA5
C0001800	taste loss	CACNA1A	AGT	PRL	PTGS2	TNF	ACE	VDR	INSR	SCN5A	LPL	SLC12A3	EGFR	KCNQ1	KCNJ2	HTR1A	GAA	HTR2A	PLAT	ABCC8	CYSLTR2	DBH	FECH	ABCC2	CRABP1	UQCRC2	GABRA1	AR	TLR7	PFKP	ESR1	SLC6A4	ATP1A2	HPRT1	MTHFR	CYP2C19	RYR1	MPO	HTR2C	PTAFR	FGFR1	CYP2E1	TPO	ACHE	PTGS1	KCNQ2	KCNQ3	LRP2	PPARG
C0001807	aggressive	CACNA1A	AGT	PRL	TNF	PTGS2	ACE	SCN5A	INSR	VDR	LPL	HTR1A	EGFR	GAA	HTR2A	SLC12A3	KCNQ1	PLAT	CYP2C19	UQCRC2	TLR7	KCNJ2	CYSLTR2	DBH	FECH	HPRT1	ABCC8	GABRA1	PFKP	AR	CRABP1	ESR1	ABCC2	SLC6A4	CYP2E1	HTR2C	MTHFR	MPO	ACHE	KCNQ2	KCNQ3	PTAFR	LRP2	PTGS1	ATP1A2	TPO	CYP3A4	PPARA	ITGA2B
C0001818	agoraphobia	HTR1A	TNF	PPARG	PRL	RYR1	CACNA1A	VDR	AGT	MAOA	DRD3	PTGS2	ACE	SLC6A4	LPL	PLAT	GAA	INSR	CRABP1	SCN5A	MTHFR	KCNJ2	SLC12A3	CYP2C19	KCNQ1	ABCC8	DBH	HTR2A	ABCC2	KCNQ2	CYSLTR2	KCNQ3	LRP2	TLR7	HPRT1	AR	FECH	ESR1	GABRA1	EGFR	IL6	SCN1A	JAK2	PTAFR	MPO	CHRNA4	CYP3A4	UQCRC2	ATP1A2
C0001824	agranulocytosis	AGT	CACNA1A	PTGS2	ACE	PRL	TNF	EGFR	VDR	INSR	LPL	FECH	SCN5A	SLC12A3	HTR2A	UQCRC2	PLAT	PFKP	HTR1A	MPO	GAA	KCNQ1	CYSLTR2	ITGA2B	ABCC8	DBH	ESR1	KCNJ2	LRP2	ACHE	GABRA1	AR	ABCC2	HTR2C	KCNQ2	KCNQ3	CYP3A4	HPRT1	POLG	CYP2C19	CYP2E1	PTGS1	POLB	PPARA	DRD3	CRABP1	HTR2B	KCNQ4	HTR3A
C0001883	airway obstruction	AGT	CACNA1A	ACE	HTR1A	SCN5A	KCNQ1	TNF	PTGS2	RYR1	GAA	PRL	SLC12A3	TPO	KCNJ2	SLC6A4	FGFR1	INSR	EGFR	KCNQ2	KCNQ3	MPO	LPL	HTR2A	VDR	UQCRC2	PLAT	GABRA1	CYP2C19	CYSLTR2	ABCC8	ABCC2	SCN1A	DBH	PTAFR	FECH	PFKP	KCNH2	ACHE	CRABP1	IL6	KCNA5	JAK2	SERPINE1	ATP1A2	KCNE2	KCNE1	TLR7	ESR1
C0001925	albuminuria	ACE	CYP11B2	AGTR1	REN	IL6	TGFB1	SERPINE1	MAPK1	INSR	F2	AGTR2	CTSG	LEP	ALB	ACE2	SERPINC1	TP53	PRCP	CMA1	CTF1	NOS3	APOB	TNF	PTGS2	LPL	PPARG	PLG	IGFBP1	VDR	SERPIND1	APOC3	AKT1	FOS	EDN1	FN1	APOE	MTHFR	JUN	APOH	TYR	SELE	ICAM1	CRP	PPARA	STAT3	IRS1	EGFR	CCL2
C0001957	delirium tremens	FGFR1	FLT3	TNF	PTGS2	AGT	ACE	CACNA1A	CYP2C19	PRL	TLR7	SCN5A	SLC12A3	LPL	VDR	EGFR	AR	UQCRC2	FECH	PLAT	HTR1A	INSR	ACHE	SERPINE1	KCNQ1	ATP1A2	HTR2C	CYP3A4	GAA	PFKP	MTHFR	PPARA	ESR1	GABRA1	PTGS1	ADRB1	HTR2A	ITGA2B	CYP2E1	SLC6A4	KCNQ2	HTR2B	KCNQ3	GLUD1	CYP1A2	HPRT1	KCNJ2	ABCC2
C0001969	drunk	CACNA1A	PRL	TNF	AGT	TPO	HTR1A	PTGS2	ACE	AR	VDR	SCN5A	TYR	CYP2E1	LPL	SLC12A3	INSR	GAA	TLR7	CACNA1F	PLAT	RYR1	PPARG	KCNQ1	TYMP	HTR2A	CRABP1	EGFR	CYSLTR2	GABRA1	KCNJ2	DBH	CYP2C19	HPRT1	ALOX12B	MAOA	GNRHR	KCNQ2	KCNQ3	RHO	FECH	DRD3	ABCC8	ESR1	ABCC2	MTHFR	UQCRC2	PTAFR
C0001973	alcohol dependence	GABRG2	GABRA1	GABRB2	CHRM2	ADRA1D	DRD2	TH	IL13	ALB	DRD4	ADH7	IL3	USP14	NPY2R	OPRK1	ACPP	COMT	OPRM1	BDNF	SLC6A4	ADH1B	DRD3	DRD5	GRIK1	OPRD1	HTR2A	MAOA	HTR2C	SNCA	UBC	SCN1A	HTR1A	SCN1B	PRKCB	SCN2A	POMC	APP	ALDH5A1	CACNA1A	SLC6A3	NPY	ADCY2	AKT1	HTR1B	HRAS	CHRM4	ADCY1	SST
C0002063	alkalosis	TNF	AGT	CACNA1A	ACE	PRL	INSR	VDR	PTGS2	SLC12A3	GAA	SLC12A1	LPL	PLAT	SCN5A	CYP2E1	HTR1A	ESR1	KCNQ1	HTR2B	ABCC8	HPRT1	CRABP1	MPO	EGFR	KCNJ2	DBH	HTR2A	CYSLTR2	SERPINE1	FECH	HTR2C	TLR7	TYR	UQCRC2	KCNQ2	KCNQ3	MTHFR	POMC	ABCC2	LRP2	AR	GABRA1	ACHE	CYP2C19	SLC6A4	PPARA	CA2	TPO
C0002064	respiratory alkalosis	TNF	CACNA1A	AGT	SLC12A1	ACE	CA2	SLC12A3	PRL	HTR1A	LPL	PTGS2	HTR2B	VDR	INSR	CYP2E1	TPO	CRABP1	SCN5A	SLC6A4	GAA	KCNQ1	ABCC8	HPRT1	DBH	KCNJ2	DRD3	ABCC2	CYSLTR2	LRP2	EGFR	TLR7	MTHFR	PLAT	FECH	GABRA1	KCNQ4	HTR2A	CYP2C19	AR	DFNA5	IL6	JAK2	ESR1	KCNQ2	KCNQ3	SERPINE1	PTAFR	HTR2C
C0002103	rhinitis allergic atopic	HTR2B	PLAT	TNF	CACNA1A	ACE	LPL	AGT	PPARG	VDR	CYP2E1	CRABP1	SREBF1	SLC2A4	INSR	PTGS2	CYP2C19	GAA	ABCC2	SCN5A	PRL	SLC12A3	ABCC8	CYSLTR2	HTR1A	HTR2A	EGFR	FECH	KCNQ4	GABRA1	DFNA5	UQCRC2	PTAFR	HTR2C	AR	SERPINE1	KCNQ1	PFKP	SLC6A4	RYR1	PPARA	ACHE	KCNQ2	KCNQ3	CYP3A4	ESR1	PTGS1	FGFR1	POLG
C0002170	alopecia	CYP27B1	ESR1	SRC	TP53	CREBBP	RXRA	NCOA1	PPARG	NCOA2	MAPK1	PTH	PPARA	CYP3A4	RARA	STAT1	ESR2	BGLAP	THRA	REN	FOS	AGT	PPARD	NR4A1	NR1H2	JUN	TGFB1	ABCB1	HGF	UBC	MAPK3	SIRT1	EGR1	IL6	CDK7	ALPL	ALPP	ALB	CSNK2A1	KDM5A	TSPO	CYP2B6	TNF	ACE	PTGS2	PRL	COL1A1	CCND1	EGFR
C0002390	allergic pneumonitis	AGT	TNF	PRL	CACNA1A	ACE	PTGS2	VDR	SCN5A	GAA	AR	HTR1A	SLC12A3	LPL	INSR	KCNQ1	TPO	LRP2	SLC6A4	JAK2	ABCC2	EGFR	CYSLTR2	FGFR1	ABCC8	PLAT	MTHFR	KCNJ2	CYP2E1	IL6	ESR1	DBH	CYP2C19	RHO	HTR2B	CRABP1	MPO	CA2	TLR7	HTR2A	PPARG	HPRT1	FECH	CACNA1F	UQCRC2	PFKP	ITGA2B	GABRA1	KCNA5
C0002395	Alzheimer Disease	TNF	CACNA1A	SLC6A4	PLAT	AGT	PRL	LPL	PTGS2	MTHFR	INSR	CRABP1	VDR	ABCC2	ACE	GAA	IL6	SLC12A3	JAK2	ESR1	ABCC8	KCNQ1	DBH	CYSLTR2	HTR2A	EGFR	KCNQ4	SCN5A	DFNA5	HTR1A	KCNA5	SERPINE1	HTR2C	UQCRC2	MMP9	KCNQ2	KCNQ3	ACHE	PFKP	PPARA	PTGS1	KCNJ2	AR	PPARG	ITGA2B	CYP3A4	CYP2C19	GABRA1	HTR2B
C0002418	Amblyopia	AGT	CACNA1A	PRL	PTGS2	TNF	ACE	INSR	VDR	SLC12A3	SCN5A	LPL	HTR1A	EGFR	KCNQ1	HTR2A	CYSLTR2	GAA	PLAT	DBH	FECH	CRABP1	KCNJ2	GABRA1	ABCC8	TLR7	AR	PFKP	UQCRC2	PTAFR	ESR1	ABCC2	HPRT1	CYP2E1	ATP1A2	HTR2C	CYP2C19	PTGS1	RYR1	SERPINE1	KCNA5	MPO	KCNQ2	KCNQ3	PPARA	ACHE	POLG	SLC6A4	CYP3A4
C0002447	amelia	EGFR	PAH	CACNA1A	AGT	TNF	PRL	VDR	PTGS2	POLG	POLB	ACE	SLC25A6	INSR	TPO	ATP1A2	SCN5A	PPARA	AR	UQCRC2	HTR2C	HTR1A	LPL	TYR	ESR1	KCNQ1	PFKP	SCN1A	HTR2B	F2	ALB	IL6	GOT2	CYP2C19	GOT1	TAT	PPARG	TH	KCNJ2	PLAT	DDC	SLC6A4	HTR2A	RHO	TSPO	CALM1	GAA	ACHE	CYP2E1
C0002453	amenorrhea	PRL	CACNA1A	AGT	TNF	PTGS2	ACE	VDR	INSR	AR	LPL	SCN5A	HTR1A	EGFR	SLC12A3	KCNJ2	HTR2A	PLAT	KCNQ1	DRD3	GAA	TLR7	ABCC8	FECH	CYSLTR2	DBH	CRABP1	CYP2C19	HPRT1	CYP2E1	UQCRC2	ABCC2	GABRA1	SLC6A4	ESR1	HTR2C	PFKP	RYR1	PPARG	MTHFR	PPARA	PTAFR	ATP1A2	KCNQ2	KCNQ3	PTGS1	RHO	ACHE	TPO
C0002622	amnesia	GABRG2	GABRB2	GABRA2	DRD4	CLCN2	PRKCD	PRKCG	ADRA1D	SCN1A	HTR2A	SCN1B	CACNA1H	KCNQ2	SCN2A	KCNQ3	CACNA1A	SLC12A2	IL13	GRIK1	USP14	CALM1	GRIA1	DRD2	F3	AKT1	APP	HTR2C	CYSLTR2	EDN1	GRIN2A	TBXA2R	PLCB1	UNG	EDNRA	F2R	HTR2B	CALM2	AGTR1	GAST	MCHR1	GNRHR	PDGFRB	CALM3	TACR1	CHRM1	GCGR	RGS2	PIK3R3
C0002624	Retrograde amnesia	TPO	CACNA1A	AGT	GAA	ACE	KCNQ2	KCNQ3	SCN5A	KCNQ1	SCN1A	PTGS2	TNF	PRL	CHRNA4	ABCC8	EGFR	CYSLTR2	HTR2A	HTR1A	GABRA1	UQCRC2	VDR	AR	ACHE	PLAT	PTAFR	ATP1A2	INSR	LPL	PFKP	SERPINE1	SLC12A3	KCNJ2	GABRA2	CYP3A4	ESR1	SLC6A4	HTR2B	KCNE1	KCNE2	CYP2C19	ITGA2B	HTR2C	CYP2E1	HTR3A	DBH	KCNH2
C0002631	amnionitis	AGT	ACE	KCNQ4	DFNA5	EGFR	HTR2A	HTR1A	PLAT	UQCRC2	SERPINE1	PRL	PFKP	SCN5A	KCNQ1	CACNA1A	TNF	PTGS2	KCNE1	KCNE2	AR	LPL	RHO	VDR	ACHE	KCNJ2	GLUD1	ADRB1	INSR	SLC12A3	HCAR2	PDE5A	KCNH2	ESR1	GAA	HTR2B	MTHFR	ABCC8	CYSLTR2	AOC1	POLG	SLC6A4	HTR3A	POLB	KCNQ2	KCNQ3	TLR7	LRP2	IL6
C0002726	amyloidosis	TNF	AGT	ACE	CA2	PRL	PTGS2	SLC12A3	CACNA1A	VDR	ALOX12B	AR	RHO	TLR7	GAA	INSR	SCN5A	KCNQ1	LPL	ABCC2	LRP2	HPRT1	MTHFR	EGFR	KCNQ2	KCNQ3	CRABP1	CYP2C19	PLAT	KCNJ2	DBH	KCNA5	UQCRC2	SCN1A	FECH	HTR1A	GABRA1	ABCC8	PFKP	SERPINE1	HTR2A	MPO	CYSLTR2	PTAFR	ESR1	ACHE	HTR2C	CHRNA4	ATP1A2
C0002736	als	CACNA1A	AGT	PTGS2	TNF	ACE	CACNA1F	PRL	SLC6A4	SLC12A3	VDR	LPL	INSR	GAA	CYP2C19	KCNQ1	EGFR	HTR2A	KCNJ2	SCN5A	FECH	DBH	CYSLTR2	KCNQ2	KCNQ3	PLAT	MPO	UQCRC2	HTR1A	ESR1	ABCC2	LRP2	HPRT1	HTR2C	PFKP	ABCC8	SCN1A	ATP1A2	ACHE	AR	PPARA	KCNH2	GABRA1	KCNA5	CYP3A4	ITGA2B	CHRNA4	PTGS1
C0002792	anaphylaxis	AGT	ACE	PTGS2	CACNA1A	EGFR	TNF	PRL	SCN5A	INSR	VDR	PLAT	LPL	UQCRC2	PFKP	HTR2A	KCNQ1	HTR1A	SLC12A3	GAA	FECH	ESR1	CYSLTR2	KCNJ2	MPO	ABCC8	ACHE	ITGA2B	KCNQ2	KCNQ3	GABRA1	TLR7	DBH	CYP2C19	HTR2C	PTGS1	CYP3A4	HTR3A	POLG	HTR2B	HPRT1	ABCC2	KCNE1	KCNE2	CYP2E1	AR	POLB	SERPINE1
C0002871	anemia	MAPK8	MAPK10	TP53	UBC	IL6	APOB	AKT1	MYC	CD40	IFNG	TLR4	LEP	SOD1	CFTR	CCND1	NOS1	NQO1	NOS2	CCR5	AQP2	SLC5A1	ALB	CCR2	PIM1	TNF	HSP90AA1	NQO2	AKT2	AKT3	CDK9	EGFR	HSPA1L	HSPB1	CASP3	SRC	HSPA12A	CACNA1A	HMOX1	PTGS2	TSPO	FOS	PARP1	CYP3A4	JUN
C0002874	aplastic anemia	AGT	CACNA1A	PTGS2	ACE	PRL	TNF	VDR	EGFR	LPL	INSR	MPO	FECH	SCN5A	PLAT	SLC12A3	HTR2A	KCNQ1	UQCRC2	GAA	HTR1A	PFKP	CYSLTR2	ABCC8	LRP2	HPRT1	ITGA2B	ABCC2	AR	KCNJ2	DBH	ESR1	GABRA1	CYP2E1	ACHE	POLG	KCNQ2	KCNQ3	HTR2C	CYP3A4	TLR7	POLB	PTGS1	TPO	KCNQ4	CYP2C19	MTHFR	PPARA	DFNA5
C0002878	hemolytic anemia	AGT	ACE	PTGS2	CACNA1A	TNF	PRL	EGFR	LPL	VDR	INSR	FECH	MPO	PLAT	SCN5A	HTR2A	GAA	UQCRC2	SLC12A3	PFKP	CYSLTR2	KCNQ1	LRP2	ABCC8	HTR1A	ITGA2B	AR	KCNJ2	ESR1	CYP2E1	DBH	ABCC2	ACHE	GABRA1	HPRT1	CYP3A4	POLG	KCNQ2	KCNQ3	HTR2C	CYP2C19	TLR7	PTGS1	POLB	KCNQ4	SLC6A4	DFNA5	MTHFR
C0002880	autoimmune hemolytic anemia	TNF	AGT	SLC6A4	CACNA1A	PRL	PPARG	MTHFR	SLC12A3	ACE	VDR	PTGS2	GAA	RHO	INSR	TLR7	SCN5A	ABCC2	LRP2	LPL	EGFR	ESR1	PLAT	CRABP1	IL6	ABCC8	CYP2C19	JAK2	HTR2A	CYSLTR2	KCNQ1	HPRT1	HTR1A	UQCRC2	AR	PFKP	TYR	POMC	MPO	POLG	POLB	SERPINE1	ATP1A2	GABRA1	HTR2C	SLC25A6	KCNJ2	ITGA2B	PPARA
C0002884	hypochromic anemia	AGT	CACNA1A	PRL	TNF	PTGS2	ACE	VDR	INSR	HTR1A	SLC12A3	LPL	SCN5A	CRABP1	CYP2E1	GAA	KCNQ1	PLAT	ABCC2	ABCC8	SLC6A4	PPARG	KCNJ2	AR	HPRT1	CYSLTR2	EGFR	CYP2C19	DBH	HTR2A	TLR7	FECH	ESR1	RYR1	GABRA1	HTR2B	TPO	UQCRC2	DRD3	HTR2C	ATP1A2	PFKP	PTAFR	IL6	ALOX12B	KCNQ2	SERPINE1	KCNQ3	KCNA5
C0002886	macrocytic anemia	TNF	CACNA1A	PRL	AGT	HTR1A	AR	VDR	PTGS2	TPO	RYR1	ACE	HTR2A	PPARG	PLAT	COMT	ALOX12B	INSR	SLC12A3	LPL	SCN5A	GAA	CRABP1	CACNA1F	KCNQ1	ABCC2	TYMP	KCNJ2	SLC6A4	CYP2E1	FECH	EGFR	MAOA	HPRT1	DBH	GABRA1	CYP2C19	ESR1	DRD3	RHO	MPO	ABCC8	CYSLTR2	KCNQ2	KCNQ3	IL6	TLR7	PTAFR
C0002888	megaloblastic	TNF	CACNA1A	AGT	VDR	PRL	ACE	PTGS2	TPO	AR	SLC12A3	INSR	LPL	ALOX12B	HTR1A	CACNA1F	SCN5A	HTR2A	KCNQ1	HPRT1	EGFR	CYP2E1	PLAT	ABCC8	ABCC2	ESR1	KCNJ2	RYR1	PPARG	GAA	MPO	TYMP	PFKP	FECH	GABRA1	CRABP1	UQCRC2	KCNQ2	POLG	KCNQ3	DBH	CYSLTR2	RHO	POLB	TLR7	LRP2	SLC25A6	PTAFR
C0002892	pernicious anemia	KCNQ2	KCNQ3	SCN1A	CHRNA4	TNF	HTR1A	EGFR	AGT	PRL	PLAT	CACNA1A	SCN2A	PTGS2	ACE	UQCRC2	VDR	GABRA1	CYP2D6	CYP3A4	LPL	CYP1A2	SLC6A4	PPARG	ABCC2	SCN5A	RYR1	KCNQ1	TLR7	ABCC8	GAA	INSR	HTR2B	HTR2A	IL6	JAK2	AR	ESR1	SLC12A3	FECH	KCNJ2	ACHE	DRD3	KCNH2	MTHFR	ATP1A2	CYP2C19	KCNA5
C0002893	refractory anemia	TNF	SLC6A4	RHO	AGT	CACNA1A	GAA	PRL	SLC12A3	ACE	MTHFR	VDR	PTGS2	CYP2C19	SCN5A	LPL	ABCC2	INSR	TLR7	HTR2A	TYR	POMC	ESR1	ABCC8	KCNQ1	CYSLTR2	PLAT	EGFR	HTR1A	UQCRC2	KCNA5	AR	SERPINE1	HTR2C	ATP1A2	PFKP	KCNJ2	PPARA	PTGS1	PPARG	CRABP1	CA2	FGFR1	CYP2E1	CYP3A4	HTR2B	ITGA2B	HPRT1	ACHE
C0002895	sickle cell disease	HBA2	HBD	AGT	ACE	CACNA1A	PTGS2	CRABP1	INSR	CYP2C19	LRP2	HPRT1	TNF	SCN5A	KCNQ4	DFNA5	SLC12A3	EGFR	PRL	MPO	DBH	CYSLTR2	FECH	HTR2A	PLAT	PFKP	GABRA1	HTR1A	PTAFR	VDR	LPL	HTR2C	ATP1A2	KCNQ1	ESR1	SERPINE1	UQCRC2	PPARA	SLC6A4	PTGS1	KCNJ2	AR	GAA	CYP3A4	ITGA2B	SCN2A	ABCC8	KCNQ2	HTR2B
C0002896	sideroblastic anemia	TPO	TNF	AGT	LRP2	GAA	IL6	JAK2	MPO	ABCC8	LPL	VDR	CYSLTR2	PTGS2	FECH	CACNA1A	PRL	ACE	PFKP	POLG	EGFR	POLB	SLC25A6	PLAT	SCN5A	ITGA2B	HTR1A	PTGS1	INSR	UQCRC2	HTR2A	CYP2E1	SLC12A3	AR	ACHE	ESR1	KCNQ1	SLC6A4	CYP3A4	HTR3A	GLUD1	HTR2B	ABCC2	KCNJ2	HTR2C	MTHFR	ADRB1	PPARG	CRABP1
C0002902	anencephaly	EGFR	PAH	TNF	LPL	CACNA1A	AGT	PRL	PPARG	TPO	FGFR1	ACE	PTGS2	VDR	CYP2E1	HTR1A	SLC12A3	GAA	LRP2	MTHFR	KCNJ2	INSR	SCN5A	CRABP1	CYSLTR2	HTR2A	ABCC8	SCN1A	CYP2C19	KCNQ2	KCNQ3	UQCRC2	SREBF1	SLC2A4	ESR1	ATP1A2	KCNQ1	FECH	AR	GABRA1	POLG	HTR2C	PFKP	MPO	PLAT	DBH	POLB	SLC25A6	PPARA
C0002940	aneurysm	TNF	AGT	CACNA1A	PRL	PTGS2	ACE	AR	VDR	LPL	SLC6A4	SCN5A	INSR	HTR2A	GAA	CYP2C19	MTHFR	HTR1A	KCNQ1	SLC12A3	PPARG	TLR7	PLAT	TPO	KCNJ2	CRABP1	MMP9	HPRT1	HTR2B	FGFR1	ESR1	EGFR	ABCC8	RYR1	CYSLTR2	CACNA1F	RHO	CYP2E1	TYMP	DBH	LRP2	FECH	ABCC2	UQCRC2	GABRA1	KCNQ2	KCNQ3	ATP1A2	DRD3
C0002957	anger	PRL	TNF	CACNA1A	AGT	HTR1A	PTGS2	ACE	SCN5A	LPL	VDR	SLC6A4	GAA	DRD3	INSR	TPO	PPARG	HTR2A	CYP2C19	PLAT	AR	MTHFR	CRABP1	EGFR	KCNQ1	CYSLTR2	ABCC8	GABRA1	ABCC2	RYR1	CACNA1F	SLC12A3	DBH	ESR1	UQCRC2	CYP2E1	FECH	TLR7	KCNQ2	KCNQ3	PTAFR	KCNJ2	HTR2C	COMT	RHO	MAOA	PFKP	ATP1A2	SERPINE1
C0002962	angina	AGT	CACNA1A	PTGS2	ACE	PRL	TNF	INSR	EGFR	SCN5A	VDR	LPL	KCNQ1	HTR2A	PLAT	SLC12A3	CYSLTR2	UQCRC2	HTR1A	FECH	DBH	PFKP	GAA	KCNJ2	ABCC8	ESR1	CRABP1	CYP2C19	TLR7	HTR2C	GABRA1	HPRT1	AR	MPO	ABCC2	ATP1A2	KCNA5	ACHE	PTGS1	SLC6A4	MTHFR	HTR2B	SERPINE1	CYP2E1	KCNE1	KCNE2	PPARA	ITGA2B	PTAFR
C0002963	vasospastic angina	MMP9	HTR1A	CACNA1A	AR	AGT	ACE	TNF	PRL	LPL	MTHFR	SCN5A	MAPK3	AGTR1	KCNQ1	PTGS2	CYP2C19	TLR7	KCNJ2	INSR	ABCC8	MPO	EGFR	CYSLTR2	HTR2A	VDR	FECH	PLAT	GAA	KCNQ4	DFNA5	CYP3A4	UQCRC2	KCNH2	KCNA5	SERPINE1	HTR2C	RYR1	KCNQ2	KCNQ3	ESR1	ACHE	PFKP	PPARG	PPARA	SLC12A3	SLC6A4	RYR2	GABRA1
C0002965	unstable angina	AGT	TNF	LPL	CACNA1A	PTGS2	ACE	SCN5A	HTR2A	PRL	CYP2C19	VDR	INSR	MTHFR	KCNQ1	HTR2B	GAA	PLAT	SLC6A4	EGFR	FGFR1	CRABP1	TLR7	SLC12A3	HTR1A	AR	PPARG	LRP2	DBH	KCNJ2	UQCRC2	HPRT1	RYR1	FECH	ESR1	KCNQ2	KCNQ3	ABCC2	ABCC8	CYSLTR2	PFKP	GABRA1	SERPINE1	ATP1A2	KCNA5	KCNQ4	HTR2C	DFNA5	RHO
C0002994	angioedema	AGT	AGTR1	MTHFR	CYP3A4	ALB	LPL	NOS3	SERPINE1	FOS	REN	ANPEP	PTGS2	HRAS	CYP2B6	SELP	CTGF	CRP	IL6	HGF	FGF1	PLAU	APOE	ACE2	TNF	MAPK8	TSPO	MME	PLAT	ANGPT1	TGFB1	AGTR2	CMA1	EDN1	EPO	COMT	AKT1	MAPK3	PLG	ITGA2B	ALPP	LEP	FN1	ALPL	F3	PTH	ICAM1	VWF	APOB
C0003028	Anhidrosis	HBA2	HBD	HTR1A	AGT	PRL	CACNA1A	GAA	TNF	AR	SLC12A3	KCNQ1	ACE	SCN5A	PTGS2	VDR	CYP2C19	INSR	EGFR	KCNJ2	ABCC2	HPRT1	TYR	POMC	LPL	UQCRC2	ABCC8	HTR2A	KCNA5	GABRA1	DBH	CYSLTR2	FECH	PLAT	PFKP	HTR2C	ACHE	PTAFR	ESR1	KCNH2	HTR2B	SERPINE1	SLC6A4	KCNQ2	CYP3A4	KCNQ3	KCNE1	KCNE2	PPARA
C0003079	anisocoria	TNF	CACNA1F	PRL	TPO	CACNA1A	AGT	AR	PPARG	PTGS2	ACE	VDR	TYMP	HTR1A	INSR	RYR1	SLC12A3	SCN5A	CYP2E1	SLC6A4	LPL	PLAT	KCNQ1	ALOX12B	GAA	RHO	CRABP1	KCNJ2	HPRT1	CYP2C19	ABCC2	ITGA2B	HTR2A	DBH	EGFR	ESR1	ABCC8	IL6	FECH	F9	JAK2	GP9	CYSLTR2	GABRA1	TLR7	KCNQ2	KCNQ3	POLG
C0003119	anophthalmia	PPARG	LPL	TNF	CRABP1	CYP2E1	SREBF1	SLC2A4	CACNA1A	LRP2	GAA	AGT	PRL	PTGS2	ACE	VDR	AR	CYSLTR2	HTR2A	FECH	EGFR	GABRA1	HTR1A	UQCRC2	PTAFR	SCN5A	ATP1A2	INSR	KCNQ1	ACHE	PFKP	CYP3A4	RYR1	PTGS1	POLG	ESR1	SLC12A3	KCNJ2	KCNQ2	KCNQ3	PLAT	SLC25A6	CFTR	ITGA2B	HTR2B	SLC6A4	HMGCR	ABCC8
C0003123	anorexia	LPL	AGT	IL1B	PTGS2	IL6	AKT1	CD40	ALB	NFKB1	NOS2	ICAM1	NFKB2	IL1A	CCL2	CSF2	MAPK14	CCNA2	AR	CXCR4	ALPP	AKT2	SELE	AQP2	IRS1	SELP	AKT3	IL15	KDR	MAPK11	LDHA	IRS2	BIRC2	PLA2G2A	EIF2AK2	GSK3A	DPP4	NRF1	GP1BA	PDE4B	PRL	CCND1	LEP	ESR1	NOTCH1	MMP9	FOS	TGFB1	NOS3
C0003126	anosmia	FLT3	FGF1	CDH2	FGF4	HRAS	UBC	HGF	PIK3CG	JUP	GRB14	TGFA	PIK3R3	EDNRA	STAT3	SRC	MMP2	JAK2	KLB	NRP1	CCND1	CREBBP	TSPO	TP53	ALB	BMP2	NOTCH1	FN1	TYR	ALPL	ALPP	KISS1R	TGFB1	FOS	SDC2	BDNF	GNRHR	MMP9	BCR	ESR1	NOG	IL6	F2	MAPK1	BMP7	VIM	JUN	ANGPT1	TNF
C0003128	anovulation	TPO	TNF	PRL	FGFR1	LPL	AGT	CACNA1A	ACE	VDR	CYP2E1	MTHFR	PTGS2	LRP2	KCNQ2	KCNQ3	SCN5A	SCN1A	GAA	INSR	KCNJ2	SLC12A3	CHRNA4	ESR1	HTR2A	ABCC8	EGFR	CYSLTR2	DBH	HTR1A	GABRA1	AR	POLG	POLB	PTAFR	KCNQ1	HTR2C	ATP1A2	UQCRC2	SLC25A6	SERPINE1	SLC6A4	PLAT	PFKP	ACHE	PPARA	CYP2C19	PPARG	PTGS1
C0003130	anoxia	AR	CACNA1A	TPO	AGT	PRL	KCNQ1	ACE	KCNQ2	KCNQ3	SCN5A	SCN1A	CHRNA4	LRP2	CYSLTR2	PTGS2	EGFR	ABCC8	TNF	KCNJ2	GAA	UQCRC2	HTR2A	PFKP	GABRA1	ATP1A2	SLC12A3	LPL	HTR1A	PLAT	KCNA5	PTAFR	ACHE	DBH	VDR	SERPINE1	KCNE1	FECH	KCNE2	KCNQ4	ESR1	HTR2C	INSR	CYP3A4	DFNA5	HTR2B	KCNH2	SLC6A4	HTR3A
C0003460	anuria	CACNA1A	AGT	TNF	ACE	PRL	PTGS2	VDR	SCN5A	KCNQ1	HTR1A	SLC12A3	INSR	HTR2A	ABCC8	LPL	PLAT	EGFR	KCNJ2	CYP2E1	RYR1	AR	GAA	ABCC2	CYSLTR2	CA2	CRABP1	MPO	TPO	FECH	ESR1	UQCRC2	PFKP	DBH	TLR7	GABRA1	HTR2B	KCNQ2	KCNQ3	LRP2	RHO	IL6	KCNQ4	DRD3	SLC6A4	JAK2	KCNA5	POLG
C0003462	anus	EGFR	PAH	FGFR1	PRL	LPL	AGT	CACNA1A	TNF	VDR	ACE	PTGS2	CRABP1	SCN5A	TLR7	GAA	ESR1	SLC12A3	UQCRC2	MPO	PLAT	HTR1A	PFKP	ATP1A2	HTR2A	INSR	HTR2C	FECH	PPARA	GABRA1	POLG	KCNQ1	POLB	PTGS1	PTAFR	AR	SLC25A6	SERPINE1	HTR2B	SLC6A4	KCNJ2	TPO	SCN1A	ACHE	CYP2C19	PPARG	CYP2E1	ABCC8	RYR1
C0003466	imperforate anus	EGFR	PAH	CACNA1A	AGT	TNF	PRL	VDR	PTGS2	POLG	POLB	ACE	SLC25A6	INSR	TPO	ATP1A2	SCN5A	PPARA	AR	UQCRC2	HTR2C	HTR1A	LPL	TYR	ESR1	KCNQ1	PFKP	SCN1A	HTR2B	F2	ALB	IL6	GOT2	CYP2C19	GOT1	TAT	PPARG	TH	KCNJ2	PLAT	DDC	SLC6A4	HTR2A	RHO	TSPO	CALM1	GAA	ACHE	CYP2E1
C0003467	anxiety	APP	COMT	TACR1	MCHR1	CCKAR	F2R	OXTR	AVPR1A	EDN1	ADRA1D	MAOA	TPH1	CCKBR	GAST	EDNRA	P2RY2	TACR3	TBXA2R	TACR2	CHRM3	MLNR	NTSR1	RGS2	CYSLTR2	ADRA1B	CHRM1	LTB4R	AVPR1B	PTAFR	GCGR	GNRHR	AGTR1	EDNRB	GRPR	PLCB1	GHSR	PIK3R3	HCRTR1	FFAR1	CYSLTR1	KISS1R	PTGFR	FOS	POMC	HTR3B	HTR1B	DRD2	ADCY2
C0003469	Anxiety Disorder	HTR1A	TNF	AGT	ACE	PRL	CACNA1A	LRP2	PTGS2	SCN5A	INSR	GAA	KCNQ1	MTHFR	HTR2A	MPO	EGFR	DBH	CYP2C19	VDR	HPRT1	FECH	UQCRC2	LPL	SLC12A3	PFKP	ABCC8	AR	SERPINE1	PLAT	HTR2C	KCNH2	ESR1	PTGS1	KCNA5	SLC6A4	ATP1A2	KCNE1	KCNE2	KCNJ2	ITGA2B	HTR3A	CYP3A4	HTR2B	ACHE	PPARA	GABRA1	RYR2
C0003486	aortic aneurysm	MMP9	TNF	CACNA1A	AGT	PRL	AR	HTR1A	FGFR1	ACE	PTGS2	LPL	HTR2A	MTHFR	TYMP	VDR	INSR	SCN5A	PPARG	TPO	DRD3	COMT	SLC6A4	KCNQ1	CYP2E1	CYP2C19	KCNJ2	CRABP1	HPRT1	CYSLTR2	GAA	EGFR	ESR1	IL6	ABCC8	TLR7	SLC12A3	JAK2	PLAT	FECH	GABRA1	DBH	UQCRC2	CYP3A4	ABCC2	PTAFR	POLG	KCNA5
C0003493	aortic disorder	TNF	SLC6A4	RHO	AGT	CACNA1A	GAA	PRL	SLC12A3	ACE	MTHFR	VDR	PTGS2	CYP2C19	SCN5A	LPL	ABCC2	INSR	TLR7	HTR2A	TYR	POMC	ESR1	ABCC8	KCNQ1	CYSLTR2	PLAT	EGFR	HTR1A	UQCRC2	KCNA5	AR	SERPINE1	HTR2C	ATP1A2	PFKP	KCNJ2	PPARA	PTGS1	PPARG	CRABP1	CA2	FGFR1	CYP2E1	CYP3A4	HTR2B	ITGA2B	HPRT1	ACHE
C0003504	aortic valve incompetence	LPL	AGT	FGFR1	MTHFR	ACE	TNF	PLAT	INSR	SCN5A	AGTR1	MAPK3	CACNA1A	PRL	PTGS2	ABCC8	LRP2	CYP2C19	TLR7	KCNQ1	KCNQ2	KCNQ3	IL6	SCN1A	JAK2	VDR	CHRNA4	SLC12A3	MPO	EGFR	FECH	KCNQ4	DFNA5	HTR2A	HTR1A	UQCRC2	SERPINE1	ATP1A2	HTR2C	PPARA	ESR1	PFKP	AR	HTR2B	GAA	PPARG	CYP3A4	SLC6A4
C0003507	aortic stenosis	AGT	TNF	CACNA1A	AR	PTGS2	TPO	PRL	VDR	PLAT	ACE	PPARG	HTR2B	CACNA1F	INSR	TYMP	RYR1	LPL	CYP2E1	SCN5A	SLC12A3	KCNQ1	ABCC8	ALOX12B	HTR1A	TLR7	HPRT1	CRABP1	RHO	EGFR	CYP2C19	KCNJ2	HTR2A	ESR1	CYSLTR2	GAA	FECH	MPO	GABRA1	ABCC2	KCNQ2	KCNQ3	KCNA5	ENPP1	ATP1A2	LRP2	PTAFR	UQCRC2
C0003537	aphasia	CACNA1A	AGT	TNF	PRL	PTGS2	ACE	INSR	VDR	SCN5A	LPL	HTR1A	PLAT	KCNJ2	SLC12A3	KCNQ1	GAA	HTR2A	EGFR	CYSLTR2	AR	CYP2C19	DBH	CRABP1	ABCC2	SLC6A4	ABCC8	GABRA1	FECH	TLR7	ESR1	UQCRC2	MTHFR	PFKP	RYR1	RHO	DRD3	PTAFR	TPO	PPARG	HPRT1	KCNQ2	KCNQ3	ATP1A2	KCNA5	ACHE	HTR2C	SERPINE1	CACNA1F
C0003564	aphonia	CACNA1A	HTR1A	PRL	AGT	TNF	GAA	SLC6A4	PTGS2	ACE	VDR	RHO	INSR	TLR7	CYP2E1	SCN5A	KCNJ2	EGFR	HTR2A	KCNQ1	PLAT	CYP2C19	LPL	ABCC2	ESR1	UQCRC2	SLC12A3	HTR2C	AR	PFKP	PPARA	MPO	CYSLTR2	DBH	GABRA1	ATP1A2	ACHE	ITGA2B	HTR2B	POLG	POLB	PTAFR	KCNH2	ABCC8	KCNQ2	KCNQ3	PPARG	MTHFR
C0003578	apnea	AGT	CACNA1A	ACE	PRL	TNF	PTGS2	SCN5A	INSR	VDR	KCNQ1	SLC12A3	HTR1A	GAA	KCNJ2	LPL	EGFR	HTR2A	PLAT	CYSLTR2	ABCC8	CRABP1	UQCRC2	GABRA1	DBH	PFKP	AR	CYP2C19	KCNQ2	KCNQ3	ABCC2	ESR1	FECH	CYP2E1	SLC6A4	HPRT1	PTAFR	RYR1	ACHE	TLR7	MTHFR	KCNA5	SERPINE1	HTR2C	HTR2B	ATP1A2	CYP3A4	KCNH2	KCNE1
C0003615	appendicitis	TNF	PRL	AGT	CACNA1A	PTGS2	ACE	VDR	SLC6A4	LPL	SCN5A	INSR	PPARG	HTR1A	AR	GAA	CYP2C19	HTR2B	MTHFR	KCNQ1	RYR1	CRABP1	HTR2A	TLR7	SLC12A3	ABCC2	DRD3	PLAT	CYP2E1	KCNJ2	FGFR1	HPRT1	ESR1	ABCC8	CYSLTR2	EGFR	SLC12A1	LRP2	DBH	FECH	TPO	GABRA1	IL6	UQCRC2	JAK2	ATP1A2	SERPINE1	PTAFR	HTR2C
C0003621	Appetite disorder	HTR2A	LPL	HTR1A	AGT	PRL	AR	CACNA1A	ACE	CRABP1	MAOA	MTHFR	TNF	PTGS2	SCN5A	CYP2C19	INSR	VDR	EGFR	PPARG	KCNJ2	PLAT	KCNQ1	GAA	SREBF1	CYSLTR2	DBH	AGTR1	SLC2A4	KCNQ2	TLR7	SLC12A3	KCNQ3	MAPK3	ABCC2	UQCRC2	SERPINE1	GABRA1	FECH	ATP1A2	PFKP	HTR2C	SCN1A	PTAFR	SLC6A4	ESR1	PTGS1	CHRNA4	ACHE
C0003635	apraxia	CACNA1A	PRL	TNF	AGT	HTR1A	PTGS2	RYR1	SLC6A4	LPL	SCN5A	ACE	INSR	VDR	PPARG	MMP9	PLAT	DRD3	HTR2A	CRABP1	AR	CA2	KCNJ2	TPO	TLR7	KCNQ1	CACNA1F	CYP2C19	SLC12A3	GAA	DBH	CYP2E1	ESR1	EGFR	ABCC8	GABRA1	CYSLTR2	ABCC2	COMT	FECH	UQCRC2	PTAFR	MTHFR	HTR2C	HPRT1	KCNQ2	KCNQ3	ATP1A2
C0003708	Arachnoiditis	TNF	AGT	CACNA1A	ACE	PRL	RHO	TPO	GAA	SCN5A	VDR	INSR	HTR1A	PTGS2	AR	KCNQ1	SLC12A3	PLAT	KCNJ2	CYP2E1	LPL	ESR1	RYR1	MPO	KCNQ2	HTR2A	KCNQ3	CACNA1F	TYMP	PPARG	EGFR	MTHFR	TYR	POMC	UQCRC2	ACHE	ALOX12B	POLG	ABCC8	HTR2C	TLR7	ABCC2	PFKP	HPRT1	SCN1A	GABRA1	DBH	SLC25A6
C0003811	arrhythmia	KCNH2	KCNA5	RYR2	SCN4B	KCNQ2	CALM1	KCNQ3	CACNA1C	SCN1B	MINK1	KCNQ4	CALM2	KCNJ11	KCND3	SCN4A	SCN2B	SCN3A	SCN3B	SCN8A	CALM3	CFTR	CACNA1S	KCNAB2	DPP6	ABCC8	KCNJ10	KCNJ5	KCNMA1	UBC	SCN1A	TSPO	LCK	SLC12A1	CA2	CACNA1G	VCL	ADRB2	RYR1	CACNA1A	ALB	GGT1	FKBP1B	SCN7A	HRAS	NOTCH1	GRIK1	FKBP1A	ACE
C0003813	sinus arrhythmia	TNF	AGT	PRL	CACNA1A	SCN5A	ACE	PTGS2	HTR1A	MMP9	LPL	SLC12A1	KCNQ1	INSR	MTHFR	AR	CYP2C19	VDR	KCNJ2	CYP2E1	GAA	SLC12A3	DRD3	TPO	RYR1	SLC6A4	CRABP1	EGFR	HTR2A	TLR7	DBH	CYSLTR2	GABRA1	ABCC8	ABCC2	PLAT	ESR1	LRP2	UQCRC2	HPRT1	SERPINE1	PFKP	FECH	HTR2C	PTAFR	CYP3A4	IL6	KCNQ2
C0003834	arterial insufficiency	VDR	AGT	HTR2A	TPO	PRL	COMT	TNF	CACNA1A	PTGS2	HTR1A	GAA	ACE	INSR	SCN5A	EGFR	ABCC8	GABRA1	DBH	KCNJ2	PTAFR	LPL	FECH	ESR1	UQCRC2	KCNQ4	SLC12A3	DFNA5	PFKP	MPO	KCNQ1	AR	HTR2C	ACHE	PPARA	POLG	POLB	CYP3A4	KCNE1	KCNE2	SLC6A4	HTR2B	ADRB1	SERPINE1	PLAT	CYP2C19	SLC25A6	GLUD1	CYP2E1
C0003850	arteriosclerosis	TNF	CACNA1A	AGT	VDR	SCN5A	PTGS2	ACE	PRL	CACNA1F	TPO	AR	RYR1	SLC12A1	INSR	CA2	LPL	CYP27B1	PLAT	PPARG	TYMP	SLC12A3	TLR7	KCNQ1	HTR1A	SLC6A4	CRABP1	CYP2E1	KCNJ2	ABCC8	EGFR	ALOX12B	LRP2	GAA	HTR2A	RHO	CYSLTR2	ESR1	HPRT1	FECH	MTHFR	KCNQ2	KCNQ3	CYP2C19	UQCRC2	GABRA1	IL6	DBH
C0003855	arteriovenous fistula	FGFR1	FLT3	AR	AGT	TNF	ACE	GAA	CACNA1A	PRL	PTGS2	VDR	SCN5A	LPL	LRP2	ABCC2	TLR7	INSR	KCNJ2	TYR	POMC	ABCC8	HTR1A	HTR2A	DBH	CYSLTR2	PLAT	KCNQ1	EGFR	SLC12A3	SLC6A4	UQCRC2	CYP2C19	ATP1A2	MTHFR	SERPINE1	PPARG	ESR1	PFKP	CYP2E1	KCNH2	CRABP1	HTR2B	RYR1	PTGS1	RYR2	GABRA1	ITGA2B	HPRT1
C0003860	arteritis	TNF	AGT	CACNA1A	PRL	LPL	ACE	PTGS2	HTR1A	AR	SCN5A	MMP9	INSR	SLC6A4	VDR	MTHFR	CYP2E1	SLC12A3	CYP2C19	PLAT	KCNQ1	HTR2B	CRABP1	ABCC8	ABCC2	DRD3	PPARG	RYR1	TPO	EGFR	KCNJ2	TLR7	CYSLTR2	HPRT1	HTR2A	GAA	FECH	ESR1	DBH	ALOX12B	UQCRC2	MPO	MAOA	RHO	KCNQ4	GABRA1	PFKP	DFNA5
C0003862	arthralgia	AGT	ACE	PTGS2	CACNA1A	EGFR	TNF	PRL	VDR	INSR	LPL	SCN5A	HTR2A	PFKP	PLAT	UQCRC2	HTR1A	KCNQ1	SLC12A3	FECH	GAA	ESR1	CYSLTR2	DBH	KCNJ2	ABCC8	HTR2C	GABRA1	ITGA2B	MPO	ACHE	TLR7	PTGS1	CYP2C19	PPARA	HPRT1	ABCC2	HTR2B	HTR3A	CRABP1	AR	ATP1A2	CYP3A4	SERPINE1	KCNQ2	KCNQ3	KCNE1	KCNE2
C0003864	arthritis	AGT	CACNA1A	PTGS2	PRL	ACE	TNF	INSR	VDR	EGFR	LPL	SCN5A	KCNQ1	HTR2A	PLAT	CYSLTR2	SLC12A3	FECH	HTR1A	DBH	KCNJ2	UQCRC2	GAA	PFKP	TLR7	ABCC8	GABRA1	CRABP1	ESR1	HTR2C	HPRT1	CYP2C19	ABCC2	AR	ATP1A2	PTAFR	CYP2E1	MPO	PTGS1	PPARA	KCNA5	SLC6A4	SERPINE1	ITGA2B	ACHE	CYP3A4	HTR2B	MTHFR
C0003868	gouty arthritis	TNF	SLC6A4	RHO	AGT	CACNA1A	GAA	PRL	SLC12A3	ACE	MTHFR	VDR	PTGS2	CYP2C19	SCN5A	LPL	ABCC2	INSR	TLR7	HTR2A	TYR	POMC	ESR1	ABCC8	KCNQ1	CYSLTR2	PLAT	EGFR	HTR1A	UQCRC2	KCNA5	AR	SERPINE1	HTR2C	ATP1A2	PFKP	KCNJ2	PPARA	PTGS1	PPARG	CRABP1	CA2	FGFR1	CYP2E1	CYP3A4	HTR2B	ITGA2B	HPRT1	ACHE
C0003869	Arthritis infective	FGFR1	FLT3	AR	AGT	TNF	ACE	GAA	CACNA1A	PRL	PTGS2	VDR	SCN5A	LPL	LRP2	ABCC2	TLR7	INSR	KCNJ2	TYR	POMC	ABCC8	HTR1A	HTR2A	DBH	CYSLTR2	PLAT	KCNQ1	EGFR	SLC12A3	SLC6A4	UQCRC2	CYP2C19	ATP1A2	MTHFR	SERPINE1	PPARG	ESR1	PFKP	CYP2E1	KCNH2	CRABP1	HTR2B	RYR1	PTGS1	RYR2	GABRA1	ITGA2B	HPRT1
C0003873	rheumatoid arthritis	TNF	PRL	AGT	CACNA1A	PTGS2	ACE	VDR	SCN5A	LPL	INSR	HTR1A	AR	SLC6A4	PPARG	TPO	CRABP1	CYP2E1	SLC12A3	RYR1	KCNQ1	GAA	KCNJ2	PLAT	TLR7	CYP2C19	CYSLTR2	HTR2A	HPRT1	MTHFR	ABCC2	DBH	DRD3	ESR1	ABCC8	EGFR	FECH	GABRA1	IL6	JAK2	CACNA1F	PTAFR	UQCRC2	ATP1A2	SERPINE1	HTR2B	PFKP	FGFR1	LRP2
C0003910	Articulation impairment	CYP2E1	PRL	CACNA1A	AGT	DRD3	ACE	MTHFR	INSR	TNF	VDR	PTGS2	ABCC2	TLR7	HPRT1	KCNJ2	LPL	SLC12A3	IL6	JAK2	ABCC8	ESR1	DBH	HTR1A	AR	SCN5A	KCNQ1	CYSLTR2	HTR2A	FECH	GABRA1	EGFR	PLAT	GAA	PTAFR	RYR1	KCNA5	ATP1A2	CYP3A4	SERPINE1	SLC6A4	PPARG	PFKP	CYP2C19	UQCRC2	PTGS1	CRABP1	KCNQ2	KCNQ3
C0003962	ascites	AGT	TNF	CACNA1A	PTGS2	ACE	PRL	VDR	SLC12A3	LPL	INSR	SCN5A	GAA	ABCC2	CYP2E1	CYP2C19	KCNQ1	PLAT	HTR1A	HPRT1	AR	EGFR	TLR7	DBH	CRABP1	KCNJ2	MTHFR	HTR2A	ABCC8	CYSLTR2	UQCRC2	FECH	HTR2B	ALOX12B	PFKP	RHO	GABRA1	SLC6A4	PPARG	ESR1	LRP2	RYR1	SERPINE1	HTR2C	KCNA5	ACHE	PTGS1	PTAFR	KCNQ2
C0004030	aspergillosis	CA2	ACE	SLC12A3	AGT	PRL	PLAT	RHO	CACNA1A	AR	GAA	VDR	PTGS2	CYP2C19	SCN5A	ABCC2	TNF	MTHFR	KCNQ1	INSR	HPRT1	TLR7	LPL	KCNJ2	EGFR	IL6	MPO	JAK2	DBH	HTR1A	KCNA5	UQCRC2	SERPINE1	PFKP	KCNQ4	DFNA5	HTR2A	ACHE	SLC6A4	ESR1	KCNH2	KCNQ2	KCNQ3	CYP3A4	ITGA2B	HTR2B	CYP2E1	ABCC8	CRABP1
C0004044	asphyxia	CACNA1H	PRL	HTR1A	TNF	RHO	AGT	CACNA1A	DRD3	ACE	GAA	PTGS2	VDR	LPL	INSR	KCNJ2	PPARG	PLAT	RYR1	ABCC8	SLC6A4	CYSLTR2	SCN5A	CYP2E1	FECH	EGFR	HTR2A	AR	CYP2C19	DBH	KCNQ1	ABCC2	ESR1	MTHFR	KCNQ2	KCNQ3	UQCRC2	SLC12A3	ITGA2B	CRABP1	PFKP	GABRA1	ACHE	HTR2C	HPRT1	SCN1A	LRP2	PPARA	CYP3A4
C0004093	asthenia	AGT	ACE	PTGS2	CACNA1A	EGFR	TNF	PRL	VDR	INSR	SCN5A	LPL	HTR2A	PFKP	PLAT	UQCRC2	SLC12A3	KCNQ1	HTR1A	CYSLTR2	FECH	ESR1	GAA	DBH	KCNJ2	ABCC8	HTR2C	GABRA1	ITGA2B	MPO	ACHE	CYP2C19	TLR7	HPRT1	PTGS1	HTR2B	ABCC2	CYP3A4	CRABP1	PPARA	HTR3A	KCNE1	KCNE2	KCNQ2	SERPINE1	AR	KCNQ3	ATP1A2
C0004095	Asthenopia	SCN1A	SCN5A	RYR1	CACNA1A	HTR1A	AGT	TNF	MAOA	PRL	ACE	PTGS2	RHO	GAA	CYP2C19	VDR	EGFR	INSR	PLAT	HTR2A	KCNQ1	CRABP1	TLR7	ABCC2	GABRA1	SLC12A3	UQCRC2	ABCC8	LPL	TYR	POMC	POLG	DBH	KCNH2	PFKP	PTAFR	POLB	FECH	SLC25A6	SLC6A4	ESR1	HTR2C	AR	ATP1A2	RYR2	KCNJ2	HTR2B	ACHE	KCNA5
C0004096	asthma	HTR2A	PTAFR	TBXA2R	LTB4R	HTR2C	HTR2B	GNRHR	CYSLTR1	P2RY2	APP	AGTR1	EDN1	GAST	EDNRA	F2R	GCGR	EDNRB	MCHR1	RGS2	OXTR	PTGFR	TACR1	ADRA1D	NTSR1	CCKBR	CCKAR	CHRM3	FFAR1	AVPR1A	GHSR	CHRM1	GRPR	ADRA1B	TACR2	AVPR1B	MLNR	PLCB1	KISS1R	HCRTR1	PIK3R3	TACR3	ALOX5	LTA4H	ALOX5AP	PTGS2	PLA2G1B	ADCY2	TSPO
C0004114	astrocytoma	EGFR	PAH	CACNA1A	AGT	TNF	PRL	VDR	PTGS2	POLG	POLB	ACE	SLC25A6	INSR	TPO	ATP1A2	SCN5A	PPARA	AR	UQCRC2	HTR2C	HTR1A	LPL	TYR	ESR1	KCNQ1	PFKP	SCN1A	HTR2B	F2	ALB	IL6	GOT2	CYP2C19	GOT1	TAT	PPARG	TH	KCNJ2	PLAT	DDC	SLC6A4	HTR2A	RHO	TSPO	CALM1	GAA	ACHE	CYP2E1
C0004134	ataxia	ATP1A2	RYR1	PRKCG	CACNG1	CACNA2D1	ABCC8	KCNJ11	PRKCB	CACNA2D4	CACNG3	CACNA2D2	UBC	CACNA2D3	CACNA1H	CACNA1G	CACNA1C	CACNG7	CACNG8	CACNA1S	CACNA1D	ATN1	CACNA1F	RYR2	CACNA1I	ATP2A1	GABRG2	CACNG6	HSPA2	FKBP1B	SCN1B	KCNQ2	KCNQ3	HSPA1B	HSPA1A	CA2	KCNH2	SCN1A	CHRNB2	GABRA1	AR	KCNE2	DRD2	ACHE	CALM1	OPRM1	EDNRA	ANXA2	GRIK1
C0004135	AT1	ACE	CYP2C19	AGT	CACNA1A	PTGS2	EGFR	TNF	PRL	HTR1A	KCNQ2	KCNQ3	SCN1A	LPL	SCN2A	ESR1	UQCRC2	INSR	GAA	VDR	SCN5A	SLC12A3	RYR1	KCNQ1	MAN2B1	HPRT1	CYP2E1	AOC1	PLAT	HTR2A	AR	MTHFR	DBH	ABCC8	CYSLTR2	KCNJ2	TLR7	SLC6A4	PFKP	ACHE	CRABP1	FECH	SLC12A1	ABCC2	HTR2B	GABRA1	CYP3A4	KCNA5
C0004144	atelectasis	AGT	CACNA1A	TNF	PRL	ACE	SLC12A3	PTGS2	SCN5A	VDR	INSR	GAA	LPL	KCNQ1	CYP2E1	HTR1A	PLAT	ABCC2	KCNJ2	CYP2C19	CRABP1	HPRT1	MTHFR	DBH	ABCC8	CA2	EGFR	CYSLTR2	AR	TPO	HTR2A	SLC6A4	ESR1	KCNA5	GABRA1	HTR2B	UQCRC2	IL6	TLR7	JAK2	PFKP	MPO	KCNQ2	KCNQ3	FECH	SERPINE1	RHO	PTAFR	ACHE
C0004153	atherosclerosis	SERPINE1	ALB	IL6	FOS	NOS3	PTGS2	LEP	AKT1	TGFB1	APOE	TNF	REN	ESR1	CRP	PPARG	IL1B	MMP9	ICAM1	IRS1	APOB	SELE	F2	HRAS	CCL2	PLAU	MAPK1	ALPP	AR	PRL	JUN	SELP	IL1A	NOS2	TSPO	EGFR	PLG	TP53	MAPK14	JAK2	INSR	PLAT	ALPL	CCND1	APP	CXCL8	CYP3A4	PPARA	SERPINC1
C0004158	athetosis	CACNA1A	PRL	DRD3	AGT	GAA	ACE	HTR2A	FECH	KCNJ2	TNF	AR	VDR	DBH	PTGS2	UQCRC2	EGFR	KCNQ2	KCNQ3	CYSLTR2	HTR1A	ACHE	SCN5A	SCN1A	KCNQ1	GABRA1	INSR	CACNA1H	HTR2C	LPL	CYP3A4	ESR1	ITGA2B	SCN2A	SLC12A3	PPARA	ADRB1	CYP2C19	GABRA2	CYP1A2	PLAT	GLUD1	SLC6A4	MTHFR	ABCC8	KCNH2	CYP2D6
C0004238	atrial fibrillation	SCN5A	KCNH2	KCNE1	KCNE2	KCNQ2	KCNQ3	KCNQ4	KCNAB2	KCND3	KCNJ2	SRC	CALM1	CALM2	CALM3	RYR2	KCNJ5	KCNJ11	FYN	CDH2	TPI1	CACNA1C	CFTR	MINK1	SCN4A	UBC	CA2	PRKACA	KCNJ10	HSPA4	SCN3A	ABCC8	SCN1B	CACNA1S	TSPO	ADCY2	ACE	ALB	SLC12A2	KCNJ3	SCN4B	CACNA1G	ADCY9	SCN8A	ADCY3	CACNA1H	CACNA1A	KCNMA1	SCN2B
C0004239	atrial flutter	AGT	CACNA1A	TNF	ACE	PRL	PTGS2	VDR	SCN5A	INSR	SLC12A3	KCNQ1	LPL	GAA	HTR1A	CRABP1	DBH	HPRT1	CYP2E1	ABCC2	PLAT	EGFR	AR	HTR2A	KCNJ2	SLC6A4	CYSLTR2	CYP2C19	TLR7	MTHFR	RYR1	ABCC8	FGFR1	FECH	TPO	LRP2	UQCRC2	KCNA5	ESR1	GABRA1	PPARG	PFKP	MPO	KCNQ2	KCNQ3	RHO	CA2	KCNH2	CACNA1F
C0004245	AV block	AGT	CACNA1A	PRL	TNF	ACE	PTGS2	SCN5A	INSR	KCNQ1	VDR	EGFR	LPL	SLC12A3	HTR1A	HTR2A	DBH	GAA	PLAT	ABCC8	KCNJ2	CRABP1	AR	UQCRC2	CYSLTR2	PFKP	GABRA1	FECH	ABCC2	HPRT1	TLR7	ESR1	CYP2C19	DRD3	CYP2E1	KCNA5	RYR1	MPO	PTAFR	HTR2C	KCNH2	SLC6A4	MTHFR	TPO	PPARG	ACHE	KCNQ2	KCNQ3	CYP3A4
C0004331	atrioventricular dissociation	SCN5A	PRL	GAA	AGT	CACNA1A	KCNQ1	KCNJ2	CYP2C19	TNF	ACE	INSR	PTGS2	SLC12A3	EGFR	CRABP1	VDR	LRP2	LPL	AR	UQCRC2	HTR1A	HTR2A	GABRA1	ABCC8	MPO	KCNH2	DBH	PTAFR	PLAT	RYR2	KCNQ4	ACHE	KCNA5	DFNA5	HTR2C	ESR1	SLC6A4	KCNE2	KCNE1	CYP3A4	PFKP	SERPINE1	KCNQ2	KCNQ3	ITGA2B	GLUD1	ADRB1	HTR2B
C0004352	autistic disorder	INSR	SHBG	TPO	CACNA1A	DRD3	HTR1A	PRL	CYP2E1	AGT	TNF	PTGS2	VDR	TLR7	ACE	EGFR	LPL	MPO	DBH	HTR2A	FECH	GABRA1	KCNQ4	PLAT	DFNA5	PTAFR	SCN5A	HTR2C	AR	RYR1	CYP3A4	UQCRC2	PPARA	PFKP	ESR1	KCNQ1	TYR	SLC12A3	PAH	GAA	CYP2C19	PTGS1	PPARG	KCNJ2	MTHFR	HTR2B	ABCC8	SLC6A4	ACHE
C0004364	Autoimmune disorder	TNF	AGT	LRP2	GAA	MTHFR	VDR	ACE	CACNA1A	HPRT1	TLR7	SCN5A	ESR1	EGFR	INSR	PTGS2	PRL	KCNQ4	DFNA5	PLAT	PFKP	POLG	POLB	UQCRC2	SLC25A6	HTR1A	LPL	SLC12A3	AR	KCNQ1	CYP3A4	ITGA2B	KCNJ2	HTR2A	GABRA1	ACHE	KCNQ2	KCNQ3	TPO	CYP2E1	ABCC2	CRABP1	PPARG	CYP2C19	CYP2D6	MAN2B1	ABCC8	CYSLTR2
C0004377	Automatism	HTR1A	PRL	SCN5A	TNF	PPARG	RYR1	LPL	SLC6A4	CYP2E1	CACNA1A	PTGS2	DRD3	AGT	ACE	INSR	CRABP1	CYP2C19	GAA	ABCC2	TLR7	KCNQ1	KCNJ2	VDR	HPRT1	SLC12A3	ABCC8	AR	DBH	HTR2A	EGFR	CYSLTR2	PLAT	FECH	GABRA1	UQCRC2	KCNQ4	DFNA5	KCNH2	KCNA5	PTAFR	MTHFR	HTR2C	ATP1A2	ESR1	SERPINE1	KCNQ2	KCNQ3	PFKP
C0004509	azoospermia	AGT	VDR	TNF	CACNA1A	PRL	ACE	LPL	PTGS2	CA2	INSR	AR	CYP27B1	SLC12A3	HPRT1	ABCC2	TYR	POMC	ALOX12B	EGFR	HTR1A	PLAT	RHO	CRABP1	ITGA2B	CYP2C19	GAA	LRP2	SCN5A	TLR7	ESR1	MTHFR	UQCRC2	PFKP	ABCC8	KCNJ2	KCNQ1	FECH	DBH	CYSLTR2	F9	GP9	HTR2A	ACHE	POLG	HTR2C	PPARA	CYP3A4
C0004604	back pain	AGT	ACE	CACNA1A	PTGS2	EGFR	PRL	TNF	INSR	VDR	SCN5A	LPL	PLAT	HTR2A	PFKP	UQCRC2	SLC12A3	HTR1A	KCNQ1	CYSLTR2	ESR1	GAA	DBH	FECH	KCNJ2	ABCC8	HTR2C	GABRA1	TLR7	CYP2C19	ABCC2	ACHE	PTGS1	PPARA	HTR2B	CRABP1	SERPINE1	ITGA2B	ATP1A2	HPRT1	HTR3A	KCNQ2	KCNQ3	AR	MPO	CYP3A4	KCNE1	KCNE2
C0004606	nonproliferative diabetic retinopathy	PPARG	CRABP1	SREBF1	SLC2A4	ACE	AGT	ABCC8	EGFR	SERPINE1	PPARA	HTR2C	PTGS2	INSR	CACNA1A	TNF	PRL	HTR1A	LPL	UQCRC2	ESR1	VDR	ENPP1	AR	SCN5A	PLAT	MAN2B1	SLC6A4	SLC12A3	AOC1	HTR2B	KCNQ1	CYP2E1	CTSG	KCNJ2	GAA	CYP2C19	MTHFR	MMP9	HTR2A	AQP2	RXRA	HSD11B2	CYSLTR2	ARG1	RYR1	FECH	GSK3A	ADRA1A
C0004610	bacteremia	AGT	TNF	ACE	CA2	PRL	SLC12A3	CACNA1A	PTGS2	PLAT	VDR	GAA	MTHFR	SCN5A	ABCC2	CYP2C19	LPL	INSR	KCNQ1	RHO	CYP2E1	TPO	SLC6A4	HPRT1	EGFR	AR	ABCC8	HTR2A	DBH	CRABP1	IL6	MPO	JAK2	KCNJ2	HTR1A	UQCRC2	KCNA5	SERPINE1	ESR1	DRD3	TLR7	PFKP	CYSLTR2	TYR	GABRA1	POMC	CYP3A4	ACHE
C0004623	bacterial infections	AGT	TNF	CACNA1A	PTGS2	PRL	ACE	VDR	LPL	INSR	SLC12A3	TLR7	PLAT	SCN5A	HTR1A	EGFR	ABCC2	KCNQ1	GAA	ABCC8	CRABP1	AR	CYP2C19	CYP2E1	HPRT1	HTR2B	CYSLTR2	PPARG	HTR2A	DBH	ESR1	KCNJ2	UQCRC2	GABRA1	TPO	PFKP	MTHFR	FECH	SLC6A4	RYR1	HTR2C	KCNQ2	KCNQ3	PTGS1	MPO	SERPINE1	PTAFR	LRP2
C0004626	bacterial pneumonia	AGT	LPL	ACE	CYP2C19	GAA	INSR	PRL	CACNA1A	TNF	VDR	LRP2	SCN5A	PTGS2	KCNJ2	SLC12A3	HTR2A	IL6	MPO	JAK2	ABCC8	KCNQ1	AR	EGFR	FECH	KCNQ4	DFNA5	POLG	HTR1A	POLB	KCNA5	SLC25A6	PLAT	UQCRC2	KCNQ2	PFKP	KCNQ3	ITGA2B	ACHE	CYP3A4	SCN1A	ESR1	SLC6A4	HTR2B	SCN2A	CYP2E1	PPARG	MTHFR	KCNE1
C0004659	bacteriuria	LPL	AGT	FGFR1	MTHFR	TNF	ACE	PLAT	AGTR1	MAPK3	CACNA1A	PRL	SCN5A	PTGS2	INSR	CYP2C19	LRP2	TLR7	KCNQ1	KCNQ2	KCNQ3	IL6	SCN1A	VDR	CHRNA4	JAK2	SLC12A3	MPO	ABCC8	FECH	EGFR	KCNQ4	HTR2A	DFNA5	SERPINE1	HTR1A	ATP1A2	UQCRC2	PPARA	HTR2C	AR	ESR1	PFKP	HTR2B	PPARG	GAA	SLC6A4	CYP3A4
C0004690	balanitis	TNF	AGT	PRL	TPO	CACNA1A	PTGS2	ACE	INSR	AR	LPL	ALOX12B	TYMP	VDR	SLC12A3	PPARG	HTR1A	CRABP1	SCN5A	FGFR1	CYP2E1	ABCC2	KCNQ1	HPRT1	PLAT	EGFR	CACNA1F	CYSLTR2	RYR1	KCNJ2	FECH	ABCC8	MTHFR	HTR2A	TLR7	DBH	IL6	CYP2C19	JAK2	SHBG	ESR1	RHO	GAA	GABRA1	UQCRC2	DRD3	HTR2C	MPO
C0004691	balanoposthitis	LPL	TNF	AGT	PRL	CACNA1A	PTGS2	ACE	CA2	HTR2B	MTHFR	AR	VDR	SLC12A3	INSR	GAA	PPARG	SCN5A	RYR1	SLC6A4	ABCC2	CRABP1	CYP2E1	CYP2C19	ALOX12B	KCNQ1	EGFR	KCNJ2	FECH	RHO	MPO	PLAT	HTR2A	DBH	CYSLTR2	ABCC8	TLR7	GABRA1	HPRT1	HTR1A	UQCRC2	AGTR1	MAPK3	PTAFR	ESR1	IL6	PFKP	ATP1A2	JAK2
C0004812	basilar artery ischemia	AGT	ACE	ACHE	KCNQ2	KCNQ3	SCN5A	KCNQ1	HTR1A	UQCRC2	KCNH2	KCNE1	KCNE2	AOC1	CACNA1A	TNF	PRL	PTGS2	ESR1	POLG	HTR3A	POLB	BCHE	ADCY1	VDR	EGFR	TDP2	INSR	LPL	SLC12A3	HTR2B	GAA	PLAT	HTR2A	GLUD1	CYP2D6	KCNJ2	CYSLTR2	AR	PFKP	DBH	ABAT	ABCC8	FECH	LRP2	GABRA1	KCNA5	TLR7	MPO
C0004903	Wiedemann Syndrome	PLAT	TNF	PRL	AGT	CACNA1A	FGFR1	LPL	ACE	PTGS2	HTR1A	VDR	AR	SCN1A	UQCRC2	TPO	FLT3	GAA	SCN5A	MTHFR	INSR	AOC1	RYR1	SLC12A3	RHO	CYP2E1	EGFR	ESR1	KCNJ2	KCNQ1	HTR2B	TLR7	HTR2A	PPARG	SLC6A4	TYMP	CYSLTR2	LRP2	SERPINE1	CRABP1	ABCC8	CYP2C19	DBH	ABCC2	HPRT1	POLG	KCNQ2	KCNQ3	ACHE
C0004930	Behavior disorder	PRL	CACNA1A	PLAT	AR	TNF	AGT	MTHFR	ABCC2	GAA	TLR7	SCN5A	SLC12A3	PTGS2	ACE	INSR	VDR	FECH	KCNQ4	DFNA5	HTR2A	EGFR	GABRA1	UQCRC2	PTAFR	SERPINE1	HTR2C	HTR1A	ACHE	KCNQ2	KCNQ3	LPL	PFKP	PPARA	CYP3A4	RYR1	POLG	ESR1	ITGA2B	SLC25A6	KCNQ1	PARP1	HMGCR	HTR2B	GRIN1	SDHB	KCNJ2	SLC6A4
C0004936	Psychiatric Disorders	AGT	CACNA1A	ACE	PTGS2	PRL	TNF	SCN5A	INSR	EGFR	LPL	VDR	SLC12A3	HTR2A	PLAT	GAA	KCNQ1	UQCRC2	HTR1A	CYP2C19	PFKP	ABCC8	TLR7	CYSLTR2	KCNJ2	DBH	SERPINE1	CRABP1	ESR1	FECH	ABCC2	GABRA1	HTR2C	HPRT1	ACHE	AR	MTHFR	CYP2E1	SLC6A4	ATP1A2	MPO	PTGS1	HTR2B	KCNQ2	KCNQ3	LRP2	PPARA	KCNA5	PTAFR
C0004998	skin benign neoplasm	TNF	AGT	PRL	CACNA1A	PTGS2	AR	ACE	VDR	SLC12A3	INSR	CRABP1	TPO	LPL	CYP2E1	RYR1	HTR1A	SCN5A	ALOX12B	KCNQ1	PPARG	PLAT	ABCC8	ABCC2	TLR7	KCNJ2	CYSLTR2	HPRT1	CACNA1F	EGFR	DBH	HTR2A	TYMP	ESR1	GAA	FECH	KCNQ2	KCNQ3	GABRA1	SERPINE1	MPO	HTR2C	GNRHR	RHO	DRD3	PFKP	UQCRC2	ATP1A2
C0005001	benign prostatic hypertrophy	HTR1A	AR	PRL	SLC6A4	AGT	ACE	LPL	CACNA1A	MTHFR	TNF	PTGS2	CRABP1	CYP2C19	VDR	SCN5A	INSR	EGFR	SLC12A3	PLAT	UQCRC2	CYSLTR2	HTR2C	ATP1A2	GABRA1	FECH	HTR2A	PPARA	ESR1	KCNQ1	PTGS1	KCNQ2	SERPINE1	KCNQ3	PTAFR	ACHE	GAA	CYP3A4	PFKP	HTR2B	CYP2E1	KCNJ2	TPO	HTR3A	PPARG	ABCC8	KCNE1	KCNE2	ABCC2
C0005424	biliary tract disorder	HTR2A	COMT	FGFR1	TNF	AGT	SLC6A4	CACNA1A	LPL	ACE	PRL	VDR	MTHFR	PTGS2	INSR	CRABP1	CYP2C19	SCN5A	GAA	LRP2	TLR7	HPRT1	SLC12A3	IL6	AR	JAK2	ESR1	KCNQ1	HTR1A	DBH	CYSLTR2	EGFR	PLAT	GABRA1	FECH	UQCRC2	PTAFR	ATP1A2	RYR1	PPARG	KCNA5	SERPINE1	CYP3A4	KCNJ2	PFKP	KCNQ2	KCNQ3	ACHE	ABCC8
C0005586	bipolar disorder	HTR2C	SLC6A4	HTR6	MAOA	HTR3A	HTR2B	APP	RGS2	TACR1	ADRA1D	AVPR1A	MAOB	SLC6A3	EDN1	MCHR1	GAST	CYSLTR2	F2R	PTAFR	GNRHR	AGTR1	EDNRA	GCGR	OXTR	EDNRB	NTSR1	CHRM1	CCKAR	CCKBR	TBXA2R	P2RY2	PLCB1	CHRM3	ADRA1B	PIK3R3	LTB4R	GHSR	AVPR1B	GRPR	HCRTR1	PTGFR	TACR2	TACR3	KISS1R	FFAR1	MLNR	CYSLTR1	TPH1
C0005681	blackwater fever	CACNA1F	SLC12A3	KCNQ1	AGT	CACNA1A	SCN5A	GAA	ACE	MPO	VDR	ABCC8	TNF	DBH	CYSLTR2	FECH	KCNQ4	DFNA5	PRL	EGFR	HTR2A	POLG	PTGS2	POLB	PLAT	SLC25A6	KCNH2	KCNA5	UQCRC2	RYR2	KCNQ2	PFKP	KCNQ3	ACHE	HTR1A	INSR	LPL	ITGA2B	AR	CYP3A4	ESR1	CYP2E1	KCNJ2	TPO	GABRA1	SCN1A	ADRB1
C0005683	bladder calculus	TNF	CACNA1A	AR	AGT	TPO	PRL	PPARG	RYR1	PTGS2	ACE	HTR2B	CACNA1F	TYMP	RHO	VDR	SLC6A4	CYP2E1	INSR	PLAT	LPL	HTR1A	SCN5A	ALOX12B	SLC12A3	KCNQ1	TLR7	KCNJ2	ABCC2	ABCC8	HPRT1	EGFR	HTR2A	MTHFR	CRABP1	ESR1	GAA	CYSLTR2	CYP2C19	GABRA1	DBH	FECH	KCNQ2	KCNQ3	KCNA5	LRP2	AGTR1	MAPK3
C0005684	bladder cancer	TNF	SLC12A1	CACNA1A	PRL	PTGS2	SLC6A4	AGT	MTHFR	LPL	INSR	SCN5A	VDR	GAA	ACE	KCNQ1	CRABP1	CYP2C19	EGFR	TLR7	LRP2	PLAT	KCNJ2	SLC12A3	HTR1A	HPRT1	HTR2A	AR	ESR1	ABCC8	ATP1A2	TYR	IL6	POMC	DBH	CYSLTR2	JAK2	UQCRC2	GABRA1	FECH	HTR2C	POLG	RYR1	PFKP	PPARG	KCNQ4	PPARA	CYP3A4	SLC25A6
C0005686	bladder disorder	TNF	PRL	AGT	CACNA1A	ACE	PTGS2	TPO	AR	PPARG	LPL	VDR	INSR	HTR2A	TLR7	CA2	HTR1A	HTR2B	SCN5A	CYP2C19	GAA	FGFR1	CACNA1F	SLC6A4	RYR1	FLT3	PLAT	KCNJ2	CRABP1	CYP2E1	ABCC8	GNRHR	COMT	SLC12A3	MTHFR	ABCC2	KCNQ1	ESR1	GABRA1	EGFR	CYSLTR2	RHO	DBH	LRP2	KCNQ2	KCNQ3	PTAFR	UQCRC2	FECH
C0005687	distended bladder	PRL	SCN5A	KCNQ1	AGT	CACNA1A	TNF	AR	HTR2A	VDR	EGFR	UQCRC2	ACE	HTR2C	PTGS2	KCNH2	RYR2	PPARA	PFKP	HTR1A	LPL	KCNJ2	ITGA2B	ESR1	KCNQ2	KCNQ3	DRD3	ACHE	INSR	SLC6A4	SCN1A	HTR2B	KCNE2	KCNE1	GLUD1	ADRB1	SCN2A	GABRA1	HTR3A	DBH	SLC12A3	GAA	CYP3A4	PDE5A	HCAR2	PLAT	CYP2E1	CYP2D6
C0005694	bladder outlet obstruction	RHO	PRL	ACE	INSR	CYP2C19	PTGS2	GAA	KCNJ2	AGT	EGFR	TNF	AR	KCNQ1	KCNA5	CACNA1A	UQCRC2	ESR1	PTGS1	HTR1A	LPL	VDR	SCN5A	ACHE	MAN2B1	SLC12A3	PPARG	TYMP	GLUD1	MTHFR	ADRB1	SLC6A4	PDE5A	CYP2E1	HCAR2	HTR2A	PLAT	HSPA4	HSPA1A	HSPA1B	HSPA5
C0005695	Bladder Neoplasm	TNF	MMP9	TYMP	CACNA1A	TPO	AR	PRL	AGT	CACNA1F	PTGS2	RHO	VDR	PPARG	LPL	RYR1	ACE	CYP2E1	INSR	ALOX12B	PLAT	HTR1A	SLC12A3	CRABP1	DRD3	SCN5A	KCNQ1	ESR1	HPRT1	KCNJ2	MTHFR	EGFR	ABCC2	CYSLTR2	HTR2A	TLR7	KCNQ2	KCNQ3	ABCC8	IL6	POLG	GAA	GABRA1	ATP1A2	DBH	HTR2C	JAK2	MPO
C0005697	neurogenic bladder	TNF	SLC12A1	CACNA1A	PTGS2	AGT	PRL	LPL	SLC6A4	PLAT	VDR	HTR1A	GAA	SCN5A	INSR	ACE	CRABP1	GABRA1	CYP2C19	TLR7	KCNQ1	MTHFR	CYP3A4	SLC12A3	ABCC8	ESR1	CYP1A2	HSPA4	HSPA1A	HSPA1B	HSPA5	HSPA6	KCNJ2	OPRM1	DBH	AR	EGFR	HTR2A	LRP2	HPRT1	MT-ATP6
C0005699	blast crisis	PRL	AGT	AR	ACE	SLC12A3	VDR	GAA	CRABP1	ABCC2	CACNA1A	TNF	PTGS2	SCN5A	KCNJ2	KCNQ1	MPO	LPL	INSR	CYSLTR2	POLG	SLC25A6	EGFR	HTR2A	GABRA1	PLAT	POLB	UQCRC2	SERPINE1	PTAFR	HTR1A	CYP3A4	HTR2C	PFKP	PPARA	PTGS1	RYR1	ESR1	MTHFR	ITGA2B	ACHE	TPO	KCNQ2	KCNQ3	CYP2E1	PARP1	HPRT1	HTR2B
C0005716	blastomycosis	CA2	PLAT	AGT	GAA	TNF	ACE	SCN5A	PTGS2	SLC12A3	DBH	CACNA1A	PRL	KCNQ1	EGFR	LPL	VDR	KCNA5	SERPINE1	HTR2A	UQCRC2	HTR1A	PFKP	ACHE	INSR	PTGS1	AR	SLC6A4	MTHFR	KCNQ2	ESR1	KCNQ3	CYP2C19	CYP3A4	HTR2B	ABCC2	KCNJ2	CYP2E1	GABRA1	ABCC8	HPRT1	CRABP1	CYSLTR2	HTR2C	TLR7	KCNH2	HTR3A	RHO	GLUD1
C0005741	blepharitis	CACNA1A	AGT	TNF	PRL	PTGS2	ACE	INSR	VDR	LPL	SCN5A	HTR1A	SLC12A3	CRABP1	PLAT	KCNQ1	GAA	EGFR	KCNJ2	ABCC8	HTR2A	SLC6A4	HPRT1	CYSLTR2	FECH	CYP2C19	DBH	CYP2E1	AR	GABRA1	ESR1	ABCC2	PPARG	TLR7	UQCRC2	DRD3	TPO	RYR1	PFKP	PTAFR	MTHFR	HTR2C	ATP1A2	IL6	HTR2B	PTGS1	JAK2	SERPINE1
C0005743	blepharoconjunctivitis	HTR1A	AGT	GAA	TNF	CACNA1A	PTGS2	INSR	ACE	KCNJ2	VDR	PRL	EGFR	ESR1	ABCC8	TLR7	SCN5A	MPO	PLAT	KCNQ1	CYSLTR2	UQCRC2	LPL	KCNE1	KCNE2	HTR2C	HTR2A	ATP1A2	SLC12A3	SLC6A4	PPARA	AR	PTGS1	HTR2B	FGFR1	KCNH2	MAN2B1	HTR3A	CYP2E1	AOC1	ITGA2B	CYP2C19	TYR	KCNQ2	KCNQ3	GABRA1	CRABP1	FECH	DBH
C0005745	eyelid ptosis	TNF	AGT	CACNA1A	PRL	HTR1A	GAA	SCN5A	SLC12A1	PTGS2	VDR	SLC6A4	ACE	LPL	PPARG	RYR1	INSR	CRABP1	PLAT	MTHFR	CYP2C19	KCNQ1	ABCC8	LRP2	KCNJ2	DRD3	SLC12A3	EGFR	HPRT1	HTR2A	ESR1	AR	GABRA1	IL6	DBH	CYSLTR2	JAK2	UQCRC2	TLR7	ABCC2	KCNQ2	KCNQ3	FECH	SERPINE1	PTAFR	PFKP	HTR2C	CYP3A4	TYR
C0005747	blepharospasm	TNF	AGT	PRL	CACNA1A	PTGS2	HTR1A	SLC6A4	SCN5A	ACE	LPL	VDR	PPARG	DRD3	RYR1	INSR	PLAT	HTR2B	GAA	CYP2C19	AR	KCNQ1	TLR7	CRABP1	SLC12A3	ABCC2	KCNJ2	ABCC8	SLC12A1	DBH	EGFR	HTR2A	MTHFR	HPRT1	ESR1	CACNA1F	FECH	CYP2E1	CYSLTR2	GABRA1	UQCRC2	LRP2	IL6	KCNQ2	KCNQ3	ATP1A2	HTR2C	JAK2	RHO
C0005758	blisters	AGT	TNF	CACNA1A	ACE	PRL	PTGS2	LPL	VDR	INSR	SCN5A	PLAT	SLC12A3	GAA	EGFR	HTR1A	HTR2A	MTHFR	KCNQ1	KCNJ2	SLC6A4	UQCRC2	ABCC8	CYSLTR2	CRABP1	CYP2C19	FECH	ABCC2	LRP2	AR	PPARG	ESR1	PFKP	TLR7	CYP2E1	HPRT1	GABRA1	MPO	FGFR1	DBH	HTR2C	ATP1A2	ACHE	KCNQ2	KCNQ3	PTGS1	SERPINE1	TPO	ITGA2B
C0005779	Clotting Disorders	AGT	CACNA1A	ACE	PTGS2	PRL	TNF	SLC12A3	VDR	SCN5A	INSR	GAA	PLAT	LPL	KCNQ1	HTR1A	ABCC2	CYP2E1	EGFR	CRABP1	HTR2A	CYP2C19	ABCC8	TLR7	CYSLTR2	KCNJ2	UQCRC2	RYR1	MTHFR	SLC6A4	DBH	HPRT1	AR	ESR1	GABRA1	HTR2B	PFKP	PPARG	KCNA5	MPO	FECH	CA2	KCNQ2	KCNQ3	HTR2C	ACHE	ITGA2B	FGFR1	PTAFR
C0005818	platelet disorder	CACNA1A	ALOX12B	AGT	ACE	TNF	PTGS2	HTR1A	SLC12A3	VDR	PRL	MPO	CRABP1	SCN5A	LPL	CYP2C19	INSR	KCNJ2	HPRT1	GAA	KCNQ1	FECH	EGFR	ABCC8	DBH	CYSLTR2	ATP1A2	HTR2A	UQCRC2	PLAT	KCNQ4	PFKP	DFNA5	KCNA5	HTR2C	KCNH2	ESR1	SLC6A4	SCN1A	AR	ITGA2B	PTGS1	PPARA	CYP3A4	HTR2B	RYR2	KCNE1	KCNE2
C0005826	blood pressure abnormal	HTR1A	TNF	VDR	PRL	AGT	PPARG	RYR1	SLC6A4	CACNA1A	PTGS2	ACE	PLAT	DRD3	LPL	GAA	MTHFR	SCN5A	INSR	CRABP1	CYP2C19	ABCC2	LRP2	SLC12A3	KCNQ2	KCNQ3	KCNQ1	HPRT1	KCNJ2	AR	HTR2A	ABCC8	ESR1	SCN1A	IL6	JAK2	DBH	CYSLTR2	EGFR	CHRNA4	GABRA1	FECH	UQCRC2	CYP3A4	PTAFR	HTR2C	SERPINE1	CYP2E1	ATP1A2
C0005858	bloodshot eyes	CACNA1A	DRD3	HTR1A	LPL	PTGS2	MTHFR	PRL	AGT	INSR	SCN5A	KCNQ1	HPRT1	GAA	ACE	TNF	IL6	JAK2	MPO	GABRA1	FECH	HTR2A	EGFR	PLAT	PTAFR	KCNH2	VDR	UQCRC2	HTR2C	ACHE	RYR2	PFKP	PPARA	PTGS1	KCNJ2	CYP2C19	SLC12A3	KCNQ2	AR	KCNQ3	ESR1	CYP3A4	TPO	ADRB1	ITGA2B	KCNE2	KCNE1	SLC6A4	CYP1A2
C0005940	bone disorder	AGT	PRL	TNF	CACNA1A	PTGS2	ACE	SCN5A	INSR	LPL	VDR	SLC12A3	PLAT	HTR1A	GAA	KCNQ1	EGFR	CYP2C19	TLR7	ABCC2	CRABP1	HTR2A	CYP2E1	ABCC8	KCNJ2	CYSLTR2	HPRT1	PPARG	TPO	AR	RYR1	DBH	SLC6A4	MTHFR	UQCRC2	PFKP	FECH	ESR1	GABRA1	SERPINE1	LRP2	ATP1A2	FGFR1	HTR2C	HTR2B	MPO	PTAFR	KCNQ2	KCNQ3
C0005967	bone neoplasm	TNF	AR	TPO	CACNA1A	AGT	PRL	PTGS2	HTR1A	CACNA1F	TYMP	VDR	ACE	PPARG	RYR1	SCN5A	KCNQ1	CYP2E1	PLAT	ALOX12B	SLC12A3	INSR	RHO	CRABP1	KCNJ2	GAA	LPL	ABCC2	HPRT1	TLR7	EGFR	ESR1	CYSLTR2	HTR2A	DBH	GABRA1	KCNQ2	KCNQ3	FECH	ABCC8	PTAFR	IL6	POLG	KCNH2	KCNA5	UQCRC2	HTR2C	SERPINE1
C0006012	borderline personality disorder	HTR1A	MAOA	PRL	CACNA1A	KCNQ2	KCNQ3	AGT	SCN1A	TNF	GAA	CHRNA4	SCN5A	ACE	PTGS2	AR	HTR2A	GABRA1	VDR	PTAFR	LPL	EGFR	HTR2C	ACHE	SERPINE1	UQCRC2	CYP2C19	PFKP	INSR	PPARA	CYP3A4	SLC6A4	PPARG	KCNQ1	MTHFR	RYR1	ESR1	DRD3	ADRB1	KCNJ2	PLAT	TPO	SLC12A3	DBH	CYP1A2	CRABP1	ADCY1	MMP9	BCHE
C0006105	brain abscess	EGFR	PAH	CACNA1A	PRL	AGT	AR	TNF	INSR	TYR	VDR	ACE	KCNJ2	POMC	PTGS2	SLC12A3	HTR1A	UQCRC2	SCN5A	HTR2A	GABRA1	PLAT	PFKP	POLG	LPL	POLB	KCNQ1	PTAFR	HTR2C	SLC25A6	ATP1A2	ESR1	KCNQ2	HTR2B	KCNQ3	PPARA	TPO	SCN1A	ACHE	GAA	CYP3A4	SLC6A4	KCNE2	KCNE1	MMP9	CYP2C19	ABCC8	CYP2E1	PPARG
C0006109	chronic brain syndrome	PRL	SCN5A	TNF	AGT	CACNA1A	CYP2E1	SLC6A4	PTGS2	HTR1A	LPL	ACE	VDR	KCNQ1	INSR	CRABP1	GAA	KCNJ2	HPRT1	SLC12A3	AR	ABCC8	IL6	JAK2	ESR1	MPO	DBH	CYSLTR2	HTR2A	EGFR	FECH	PLAT	GABRA1	POLG	SLC25A6	PPARG	KCNH2	KCNA5	RYR1	PTAFR	UQCRC2	ATP1A2	TPO	CYP3A4	SERPINE1	POLB	KCNQ2	KCNQ3	PFKP
C0006112	metabolic encephalopathy	CACNA1A	PLAT	AGT	GAA	KCNJ2	TNF	VDR	SCN5A	ACE	INSR	GABRA1	PRL	PTGS2	HTR2A	PTAFR	SERPINE1	EGFR	KCNQ2	KCNQ3	LPL	ACHE	UQCRC2	SCN1A	PFKP	HTR1A	SLC12A3	ITGA2B	AR	ESR1	KCNQ1	ALOX12B	RYR1	MTHFR	CYP2E1	CYP2C19	TPO	GLUD1	ABCC8	SCN2A	CYP3A4	ADRB1	CRABP1	ABCC2	HPRT1	RHO	PPARG	TLR7
C0006114	cerebral edema	CACNA1H	PRL	RHO	TNF	DRD3	AGT	CACNA1A	ACE	PTGS2	AR	FGFR1	FECH	ABCC8	FLT3	INSR	GAA	SLC12A3	PLAT	HTR1A	CYSLTR2	VDR	KCNJ2	CYP2C19	HTR2A	SCN5A	EGFR	TLR7	CYP2E1	MTHFR	LPL	UQCRC2	PFKP	DBH	HTR2C	KCNQ1	ABCC2	ACHE	KCNQ2	PPARA	KCNQ3	ESR1	GABRA1	KCNQ4	MPO	CYP3A4	DFNA5	ATP1A2	SERPINE1
C0006118	brain tumor	TNF	AGT	HTR2B	SCN5A	CACNA1A	VDR	ACE	PTGS2	AR	PPARG	RYR1	SLC6A4	LPL	PRL	INSR	MTHFR	RHO	KCNQ1	CRABP1	CYP2C19	ABCC2	LRP2	TLR7	KCNJ2	ABCC8	EGFR	HPRT1	SLC12A3	PLAT	HTR2A	ESR1	GAA	HTR1A	CYSLTR2	UQCRC2	AGTR1	MAPK3	FECH	KCNA5	ATP1A2	PFKP	IL6	KCNQ4	DBH	GABRA1	DFNA5	JAK2	HTR2C
C0006142	breast cancer	TNF	CACNA1A	AGT	PRL	PTGS2	ACE	VDR	LPL	SLC6A4	MMP9	SCN5A	INSR	AR	HTR1A	HTR2A	CYP2C19	PLAT	GAA	MTHFR	RYR1	TLR7	KCNQ1	CRABP1	EGFR	CYSLTR2	ESR1	HTR2B	SLC12A1	KCNJ2	COMT	ABCC8	SLC12A3	RHO	PPARG	DRD3	DBH	GABRA1	FGFR1	UQCRC2	HPRT1	FECH	LRP2	HTR2C	PFKP	KCNQ2	KCNQ3	CYP3A4	ATP1A2
C0006144	Breast cyst	TNF	AGT	HTR2B	CACNA1A	AR	PPARG	ACE	PRL	RYR1	SLC6A4	PTGS2	LPL	RHO	DRD3	CYP2C19	SCN5A	VDR	MTHFR	ABCC2	TLR7	INSR	KCNJ2	SLC12A3	AGTR1	MAPK3	GAA	KCNQ1	CYSLTR2	HTR2A	EGFR	LRP2	HTR1A	HPRT1	ESR1	ABCC8	KCNQ4	IL6	PLAT	DBH	DFNA5	UQCRC2	GABRA1	JAK2	FECH	ATP1A2	HTR2C	SERPINE1	PFKP
C0006145	Breast Disorders	AGT	PRL	CACNA1A	ACE	PTGS2	TNF	SCN5A	VDR	INSR	LPL	SLC12A3	EGFR	GAA	HTR1A	KCNQ1	HTR2A	PLAT	CYP2C19	ABCC8	CYSLTR2	TLR7	AR	KCNJ2	UQCRC2	SERPINE1	DBH	SLC6A4	CRABP1	FECH	MTHFR	PFKP	ESR1	GABRA1	CYP2E1	ABCC2	ATP1A2	HPRT1	HTR2C	PPARG	LRP2	KCNQ2	KCNQ3	PTAFR	MPO	PPARA	ACHE	IL6	FGFR1
C0006147	lactation	PRL	AGT	CACNA1A	TNF	PTGS2	ACE	INSR	HTR1A	SCN5A	DRD3	LPL	AR	VDR	CYP2E1	PPARG	KCNJ2	ABCC8	EGFR	SLC12A3	KCNQ1	GAA	PLAT	FECH	CYSLTR2	HTR2A	CRABP1	RYR1	RHO	DBH	CYP2C19	HPRT1	SLC6A4	TLR7	UQCRC2	GABRA1	ABCC2	ESR1	MPO	MTHFR	HTR2C	PFKP	TPO	ATP1A2	PTAFR	SERPINE1	PPARA	KCNQ2	KCNQ3
C0006152	Breast swelling	PRL	AGT	TNF	CACNA1A	LPL	ACE	MMP9	HTR1A	VDR	PTGS2	AR	MTHFR	INSR	TPO	TYMP	SCN5A	FGFR1	RYR1	TLR7	SLC12A3	ALOX12B	EGFR	KCNQ2	KCNQ3	KCNJ2	KCNQ1	CRABP1	CYSLTR2	CYP2C19	RHO	HTR2A	SCN1A	DRD3	GAA	CYP2E1	ABCC8	LRP2	ESR1	HTR2C	HPRT1	GABRA1	CHRNA4	UQCRC2	PPARA	PFKP	SERPINE1	FECH	POLG
C0006266	bronchospasm	AGT	ACE	CACNA1A	PTGS2	PRL	TNF	EGFR	SCN5A	VDR	KCNQ1	INSR	LPL	UQCRC2	GAA	HTR2A	SLC12A3	PLAT	PFKP	HTR1A	CYSLTR2	FECH	KCNJ2	DBH	MPO	ABCC8	ESR1	GABRA1	ACHE	CYP2C19	KCNQ2	KCNQ3	HTR2C	ABCC2	LRP2	AR	ITGA2B	CYP2E1	TLR7	HPRT1	KCNE1	KCNE2	CYP3A4	KCNA5	KCNH2	CRABP1	HTR2B	SLC6A4
C0006267	bronchiectasis	TNF	TPO	AR	CACNA1A	AGT	CACNA1F	TYMP	PRL	PTGS2	PPARG	RYR1	CYP2E1	VDR	ACE	ALOX12B	PLAT	HTR1A	RHO	SLC12A3	INSR	SCN5A	KCNQ1	CRABP1	LPL	ABCC8	KCNJ2	ABCC2	CYSLTR2	HPRT1	TLR7	KCNQ2	KCNQ3	EGFR	HTR2A	ESR1	IL6	GABRA1	SCN1A	JAK2	DBH	MPO	GAA	PTAFR	FECH	CHRNA4	SERPINE1	POLG
C0006271	bronchiolitis	TNF	AGT	PRL	CACNA1A	TPO	AR	VDR	PTGS2	ACE	SLC12A1	LPL	SLC12A3	CYP2E1	CACNA1F	TYMP	PPARG	INSR	MTHFR	PLAT	SCN5A	RYR1	GAA	KCNQ1	SLC6A4	CRABP1	LRP2	HTR1A	ALOX12B	HPRT1	IL6	ABCC8	EGFR	CYSLTR2	RHO	JAK2	MPO	ESR1	HTR2A	DBH	ABCC2	KCNJ2	TLR7	FECH	CYP2C19	TYR	PFKP	KCNA5
C0006272	bronchiolitis obliterans	TNF	AGT	PRL	VDR	TPO	ACE	SLC12A3	LPL	PTGS2	CYP2E1	CACNA1A	MTHFR	LRP2	AR	GAA	MPO	INSR	PLAT	EGFR	CYSLTR2	SCN5A	KCNQ1	IL6	CRABP1	ABCC8	JAK2	HTR2A	ABCC2	DBH	HPRT1	ESR1	FECH	PFKP	HTR1A	POLG	KCNA5	UQCRC2	TYR	POMC	POLB	SLC25A6	HTR2C	SERPINE1	CYP3A4	ITGA2B	PTGS1	PPARA
C0006277	bronchitis	AGT	CACNA1A	PTGS2	ACE	PRL	TNF	INSR	EGFR	VDR	LPL	SCN5A	HTR2A	PLAT	KCNQ1	HTR1A	CYSLTR2	SLC12A3	PFKP	UQCRC2	FECH	GAA	TLR7	DBH	KCNJ2	ABCC8	ESR1	HTR2C	CYP2C19	GABRA1	CRABP1	ATP1A2	PTGS1	PPARA	HPRT1	AR	MPO	ABCC2	PTAFR	MTHFR	SERPINE1	ACHE	ITGA2B	HTR2B	SLC6A4	KCNA5	CYP3A4	KCNQ2
C0006285	bronchopneumonia	TNF	PRL	CACNA1A	LPL	AGT	PTGS2	SCN5A	SLC12A1	HTR1A	CYP2E1	SLC6A4	INSR	PPARG	MTHFR	ACE	RYR1	VDR	SLC12A3	GAA	CYP2C19	ALOX12B	KCNJ2	KCNQ1	ABCC2	CRABP1	DRD3	DBH	EGFR	TLR7	HPRT1	HTR2A	PLAT	AR	CYSLTR2	ABCC8	GABRA1	FECH	TYR	POMC	UQCRC2	ESR1	KCNQ4	LRP2	KCNA5	ATP1A2	PFKP	DFNA5	HTR2C
C0006325	bruxism	TNF	PRL	CACNA1A	AGT	PTGS2	SCN5A	ACE	VDR	SLC6A4	HTR1A	LPL	INSR	PPARG	DRD3	KCNQ1	GAA	CYP2C19	CRABP1	ABCC8	HTR2A	AR	RYR1	TPO	MTHFR	DBH	SLC12A3	PLAT	ABCC2	KCNJ2	ESR1	FECH	CYP2E1	CYSLTR2	EGFR	HPRT1	TLR7	GABRA1	HTR2B	SLC12A1	RHO	IL6	LRP2	JAK2	CACNA1F	ATP1A2	UQCRC2	SERPINE1	PTAFR
C0006370	bulimia	TNF	PRL	CACNA1A	SLC12A1	HTR1A	AGT	PTGS2	CACNA1F	MAOA	TPO	LPL	PPARG	SCN5A	VDR	ACE	SLC6A4	INSR	CYP2C19	KCNQ1	GAA	CRABP1	ITGA2B	KCNJ2	ABCC2	MTHFR	SLC12A3	DBH	F9	HTR2A	GP9	ESR1	ABCC8	EGFR	IL6	AR	FECH	JAK2	GABRA1	TLR7	CYSLTR2	PLAT	HPRT1	LRP2	PTAFR	ATP1A2	UQCRC2	POLG	RYR1
C0006384	bundle branch block	AGT	CACNA1A	PRL	TNF	PTGS2	ACE	SCN5A	INSR	VDR	LPL	KCNQ1	SLC12A3	HTR1A	KCNJ2	EGFR	CRABP1	GAA	DBH	PLAT	HTR2A	ABCC8	AR	HPRT1	PPARG	CYSLTR2	GABRA1	SLC6A4	CYP2C19	CYP2E1	FECH	ABCC2	TPO	UQCRC2	ESR1	DRD3	PFKP	PTAFR	TLR7	MTHFR	ATP1A2	RYR1	KCNA5	KCNQ2	KCNQ3	SERPINE1	HTR2C	KCNH2	CYP3A4
C0006386	Bunion	AGT	TNF	PTGS2	CACNA1A	GAA	ACE	VDR	CYP2C19	SCN5A	SLC12A3	LPL	PRL	ABCC8	INSR	DBH	HTR2A	PLAT	HTR1A	EGFR	SERPINE1	HTR2C	MTHFR	UQCRC2	SLC6A4	PFKP	KCNQ2	KCNQ3	PPARA	CYP3A4	KCNQ1	AR	PTGS1	GABRA1	ESR1	ACHE	CRABP1	PPARG	KCNJ2	TLR7	HTR2B	CA2	ABCC2	CYSLTR2	CYP2E1	HPRT1	CYP1A2	TPO	FGFR1
C0006413	b All	TNF	ALOX12B	GAA	RHO	AGT	SLC12A3	VDR	CACNA1A	ACE	PTGS2	INSR	SCN5A	LRP2	KCNJ2	KCNQ1	EGFR	PLAT	KCNQ4	TYR	DFNA5	POMC	LPL	PRL	MPO	PFKP	DBH	HTR1A	UQCRC2	FECH	HTR2A	ESR1	ACHE	KCNA5	KCNH2	SERPINE1	KCNQ2	ITGA2B	KCNQ3	AR	CYP2E1	CYP3A4	MTHFR	RYR2	KCNE1	KCNE2	CYP2C19	MAN2B1	CFTR
C0006444	bursitis	CACNA1A	PRL	AGT	TNF	PTGS2	ACE	LPL	INSR	VDR	SCN5A	CRABP1	SLC12A3	HTR1A	KCNQ1	KCNJ2	GAA	AR	CYP2E1	RYR1	HTR2A	PLAT	CYSLTR2	DBH	EGFR	ABCC8	SLC6A4	HPRT1	FECH	PPARG	ABCC2	CYP2C19	TLR7	ESR1	GABRA1	DRD3	MTHFR	ATP1A2	UQCRC2	PFKP	PTAFR	HTR2C	MPO	HTR2B	PTGS1	KCNA5	TPO	SERPINE1	IL6
C0006625	cachexia	AGT	AKT1	ALB	LEP	IL6	IL1A	FOS	IL1B	PTGS2	IRS1	ALPP	ICAM1	IRS2	PRL	CCL2	SERPINE1	AR	SELE	ESR1	CSF2	NOS2	ADIPOQ	PLA2G2A	ALPL	SELP	NOS3	CCND1	AKT2	MMP9	CD40	TGFB1	DPP4	TNF	LDHA	NRF1	NFKB1	CXCL8	MAPK14	ACE	PLAU	CXCR4	NFKB2	PPARG	IL2	IL10	CCNA2	NOTCH1	SLC2A2
C0006663	calcinosis	TNF	AGT	PRL	ACE	VDR	GAA	RHO	INSR	TYR	POMC	LPL	CACNA1A	MPO	ESR1	SCN5A	PTGS2	EGFR	POLG	PLAT	SLC25A6	SLC12A3	UQCRC2	ACHE	KCNQ1	HTR2C	POLB	HTR1A	PPARA	HTR2A	SERPINE1	FECH	KCNJ2	CYP3A4	KCNQ2	KCNQ3	KCNE1	KCNE2	RYR1	AR	GLUD1	ADRB1	PARP1	HMGCR	SDHB	GRIN1	PFKP	SLC12A1	HTR2B
C0006826	cancer	AGT	CACNA1A	TNF	PTGS2	PRL	ACE	VDR	SLC12A3	LPL	SCN5A	EGFR	INSR	GAA	PLAT	KCNQ1	CYP2C19	HTR2A	AR	TLR7	CRABP1	MTHFR	CYP2E1	PFKP	CYSLTR2	HPRT1	HTR1A	UQCRC2	ESR1	KCNJ2	ABCC2	ABCC8	FECH	DBH	SLC6A4	LRP2	HTR2B	PPARG	SERPINE1	GABRA1	RHO	MPO	HTR2C	ITGA2B	ATP1A2	KCNA5	RYR1	PTGS1	CYP3A4
C0006840	moniliasis	AGT	CACNA1A	PTGS2	ACE	PRL	TNF	INSR	VDR	LPL	SLC12A3	EGFR	SCN5A	PLAT	KCNQ1	HTR2A	HTR1A	GAA	CYSLTR2	KCNJ2	ABCC8	TLR7	UQCRC2	ABCC2	PFKP	CRABP1	FECH	DBH	ESR1	CYP2C19	GABRA1	AR	HPRT1	HTR2C	CYP2E1	MTHFR	ATP1A2	PTGS1	SERPINE1	KCNQ2	KCNQ3	IL6	SLC6A4	ITGA2B	ACHE	MPO	JAK2	LRP2	PTAFR
C0006846	cutaneous candidiasis	TNF	CACNA1A	AGT	PTGS2	AR	PRL	VDR	ACE	CYP2E1	TPO	SLC12A3	HTR1A	SCN5A	GAA	ALOX12B	INSR	LPL	HTR2B	KCNQ1	CACNA1F	CRABP1	TYMP	PPARG	PLAT	RYR1	ABCC2	FGFR1	SLC6A4	ITGA2B	HPRT1	ABCC8	KCNJ2	EGFR	DBH	CYSLTR2	RHO	F9	GP9	ESR1	FECH	IL6	HTR2A	TLR7	MPO	JAK2	KCNQ2	KCNQ3
C0006848	Mucocutaneous candidiasis	MPO	CYSLTR2	HTR2A	HTR1A	PFKP	EGFR	AGT	TNF	PRL	AR	CACNA1A	PTGS2	ACE	ITGA2B	ACHE	KCNQ2	KCNQ3	UQCRC2	LPL	RHO	SLC6A4	VDR	HTR3A	GAA	INSR	CYP3A4	GABRA1	SCN5A	HTR2C	HTR2B	CYP2D6	ESR1	SLC12A3	CYP1A2	AOC1	HSPA4	LRP2	ABCC8	KCNQ1	HSPA1A	POLG	HSPA1B	MTHFR	HSPA5
C0006849	oral moniliasis	AGT	CACNA1A	TNF	PTGS2	ACE	PRL	SLC12A3	INSR	VDR	LPL	SCN5A	EGFR	KCNQ1	GAA	PLAT	HTR1A	ABCC2	ABCC8	CRABP1	KCNJ2	HTR2A	CYSLTR2	MTHFR	AR	DBH	TLR7	HPRT1	CYP2E1	UQCRC2	SLC6A4	ESR1	PFKP	CYP2C19	FECH	IL6	JAK2	GABRA1	SERPINE1	ATP1A2	HTR2C	KCNA5	LRP2	RYR1	FGFR1	MPO	KCNQ2	KCNQ3	PTGS1
C0006852	vaginal moniliasis	CACNA1A	AGT	TNF	PTGS2	PRL	ACE	VDR	INSR	LPL	SCN5A	HTR1A	SLC12A3	KCNQ1	AR	PLAT	EGFR	CYSLTR2	KCNJ2	GAA	ABCC8	HTR2A	IL6	JAK2	CRABP1	CYP2E1	ABCC2	DBH	FECH	TLR7	SLC6A4	RYR1	CYP2C19	ESR1	UQCRC2	LRP2	GABRA1	PPARG	ATP1A2	HPRT1	PFKP	FGFR1	TPO	MPO	KCNQ2	MTHFR	KCNQ3	HTR2B	ITGA2B
C0006905	capillary fragility	TNF	CACNA1A	PRL	AGT	TPO	CYP2E1	AR	RYR1	PTGS2	ACE	PLAT	CACNA1F	VDR	TYMP	INSR	PPARG	SLC12A3	CRABP1	SCN5A	SLC6A4	KCNQ1	HTR1A	FGFR1	LPL	ALOX12B	KCNJ2	RHO	DRD3	ESR1	EGFR	CYSLTR2	ABCC8	ABCC2	TLR7	HTR2A	HPRT1	MTHFR	GABRA1	CYP2C19	IL6	FECH	DBH	JAK2	ATP1A2	KCNQ2	KCNQ3	GAA
C0006906	capillary permeability	AGT	TNF	CYP2E1	MTHFR	CACNA1A	PTGS2	ABCC2	ACE	TYR	POMC	VDR	PRL	DBH	KCNQ1	SCN5A	EGFR	KCNQ4	PLAT	DFNA5	LPL	UQCRC2	SLC12A3	KCNA5	INSR	ATP1A2	HTR1A	GAA	ALOX12B	PFKP	KCNQ2	KCNQ3	HTR2C	ACHE	PPARA	PTGS1	KCNJ2	AR	ESR1	HTR2A	CYP3A4	CYP2C19	ITGA2B	KCNE1	HTR2B	KCNE2	ABCC8	HPRT1
C0007078	carbuncle	TNF	AGT	LPL	ACE	SLC12A3	VDR	CACNA1A	PTGS2	PRL	CRABP1	INSR	GAA	ABCC2	HPRT1	KCNJ2	ABCC8	KCNQ1	HTR2A	FECH	POLG	EGFR	KCNQ4	HTR1A	SLC25A6	SCN5A	GABRA1	PLAT	DFNA5	UQCRC2	PTAFR	POLB	KCNA5	ATP1A2	AR	CYP3A4	KCNQ2	PFKP	KCNQ3	RYR1	ACHE	PTGS1	ESR1	PPARG	CYP2E1	SLC6A4	CYP2C19	ITGA2B	MTHFR
C0007095	carcinoids	SLC6A4	AGT	CYP2E1	SLC12A3	CACNA1A	LRP2	ABCC2	ACE	TNF	PRL	HPRT1	GAA	PTGS2	LPL	VDR	ABCC8	CYSLTR2	AR	FECH	HTR2A	EGFR	PLAT	POLG	UQCRC2	POLB	INSR	SLC25A6	HTR1A	ATP1A2	HTR2C	SCN5A	PFKP	PPARA	PPARG	HTR2B	ESR1	KCNQ1	ITGA2B	CRABP1	CYP2C19	GABRA1	ACHE	MTHFR	TLR7	KCNJ2	DBH	TPO
C0007097	carcinoma	AGT	CACNA1A	PTGS2	PRL	TNF	ACE	INSR	VDR	SCN5A	LPL	SLC12A3	KCNQ1	PLAT	EGFR	CRABP1	GAA	CYSLTR2	HTR1A	HTR2A	AR	KCNJ2	TLR7	ABCC8	CYP2C19	DBH	HPRT1	ABCC2	ESR1	FECH	GABRA1	CYP2E1	UQCRC2	MTHFR	RYR1	PFKP	PPARG	SLC6A4	ATP1A2	HTR2C	PTAFR	SERPINE1	PTGS1	TPO	MPO	HTR2B	KCNQ2	KCNQ3	LRP2
C0007099	Carcinoma in Situ	PTGS2	RYR1	AR	AGT	TNF	CACNA1A	PRL	GAA	ACE	VDR	EGFR	KCNQ1	KCNJ2	LPL	FECH	PLAT	SCN5A	INSR	DBH	CYSLTR2	PFKP	HTR2A	KCNA5	HTR1A	POLG	GABRA1	UQCRC2	SLC12A3	SLC25A6	ESR1	CYP3A4	POLB	PTGS1	PTAFR	HTR2C	ATP1A2	SERPINE1	SLC6A4	HTR2B	ITGA2B	CYP2E1	ABCC8	PPARG	TPO	CRABP1	PPARA	CYP2C19
C0007102	colon cancer	TNF	CACNA1A	SLC12A1	PTGS2	AGT	PRL	ACE	SLC6A4	LPL	SCN5A	VDR	CYP2C19	GAA	KCNQ1	INSR	MTHFR	EGFR	CRABP1	AR	KCNJ2	SLC12A3	DBH	HTR1A	TLR7	CYSLTR2	LRP2	ESR1	HPRT1	HTR2A	PLAT	UQCRC2	ABCC8	PFKP	TYR	SERPINE1	IL6	POMC	GABRA1	JAK2	FECH	KCNA5	PTGS1	CYP3A4	RYR1	KCNQ4	ITGA2B	CYP2E1	PPARG
C0007103	malignant endometrial neoplasm	TNF	HTR2B	AGT	PPARG	AR	CACNA1A	RYR1	ACE	SLC6A4	PTGS2	LPL	RHO	PRL	MTHFR	INSR	AGTR1	MAPK3	VDR	SCN5A	CYP2C19	GAA	TLR7	ABCC2	LRP2	KCNQ1	SLC12A3	HPRT1	KCNJ2	HTR1A	ABCC8	EGFR	ESR1	HTR2A	CYSLTR2	DBH	PLAT	FECH	GABRA1	UQCRC2	KCNQ4	CRABP1	PTAFR	HTR2C	DFNA5	CYP2E1	ATP1A2	SERPINE1	TPO
C0007107	malignant laryngeal neoplasm	TNF	HTR2B	AGT	PPARG	AR	CACNA1A	RYR1	ACE	SLC6A4	PTGS2	LPL	RHO	PRL	MTHFR	INSR	AGTR1	MAPK3	VDR	SCN5A	CYP2C19	GAA	TLR7	ABCC2	LRP2	KCNQ1	SLC12A3	HPRT1	KCNJ2	HTR1A	ABCC8	EGFR	ESR1	HTR2A	CYSLTR2	DBH	PLAT	FECH	GABRA1	UQCRC2	KCNQ4	CRABP1	PTAFR	HTR2C	DFNA5	CYP2E1	ATP1A2	SERPINE1	TPO
C0007112	prostate adenocarcinoma	TNF	HTR2B	AGT	PPARG	AR	CACNA1A	RYR1	ACE	SLC6A4	PTGS2	LPL	RHO	PRL	MTHFR	INSR	AGTR1	MAPK3	VDR	SCN5A	CYP2C19	GAA	TLR7	ABCC2	LRP2	KCNQ1	SLC12A3	HPRT1	KCNJ2	HTR1A	ABCC8	EGFR	ESR1	HTR2A	CYSLTR2	DBH	PLAT	FECH	GABRA1	UQCRC2	KCNQ4	CRABP1	PTAFR	HTR2C	DFNA5	CYP2E1	ATP1A2	SERPINE1	TPO
C0007113	rectal carcinoma	TNF	HTR2B	AGT	PPARG	AR	CACNA1A	RYR1	ACE	SLC6A4	PTGS2	LPL	RHO	PRL	MTHFR	INSR	AGTR1	MAPK3	VDR	SCN5A	CYP2C19	GAA	TLR7	ABCC2	LRP2	KCNQ1	SLC12A3	HPRT1	KCNJ2	HTR1A	ABCC8	EGFR	ESR1	HTR2A	CYSLTR2	DBH	PLAT	FECH	GABRA1	UQCRC2	KCNQ4	CRABP1	PTAFR	HTR2C	DFNA5	CYP2E1	ATP1A2	SERPINE1	TPO
C0007114	skin cancer	TNF	CACNA1A	AGT	PTGS2	PRL	LPL	ACE	VDR	GAA	INSR	MMP9	SLC6A4	SCN5A	SLC12A1	SLC12A3	AR	TLR7	PLAT	CYP2C19	HPRT1	HTR2B	CRABP1	KCNQ1	PPARG	RYR1	MTHFR	HTR1A	ESR1	LRP2	EGFR	CYP2E1	ABCC8	KCNJ2	HTR2A	ABCC2	ALOX12B	RHO	GABRA1	DBH	UQCRC2	CYSLTR2	DRD3	CYP3A4	PFKP	HTR2C	KCNA5	FECH	KCNQ2
C0007117	basal cell carcinoma	TNF	AGT	CACNA1A	PTGS2	PRL	ACE	VDR	LPL	INSR	HTR2B	SCN5A	TLR7	GAA	CYP2C19	HTR2A	SLC6A4	CRABP1	AR	SLC12A3	PPARG	KCNJ2	KCNQ1	HTR1A	CYP2E1	MTHFR	ESR1	CYSLTR2	PLAT	ABCC8	EGFR	DBH	HPRT1	ABCC2	GABRA1	MMP9	RHO	UQCRC2	DRD3	SLC12A1	LRP2	FECH	RYR1	TPO	KCNQ2	COMT	KCNQ3	PFKP	HTR2C
C0007120	bac	TNF	SLC6A4	RHO	AGT	CACNA1A	GAA	PRL	ACE	SLC12A3	MTHFR	VDR	PTGS2	CYP2C19	SCN5A	LPL	HTR2A	ABCC2	INSR	CYSLTR2	TLR7	TYR	POMC	ESR1	ABCC8	MPO	EGFR	KCNQ1	HTR1A	PLAT	UQCRC2	PFKP	AR	HTR2C	SERPINE1	KCNA5	ATP1A2	ITGA2B	ACHE	PPARA	KCNJ2	PTGS1	CYP3A4	HTR2B	GABRA1	KCNQ2	KCNQ3	CRABP1
C0007131	NSCLC	ALOX12B	RHO	TNF	PTGS2	GAA	CACNA1A	AGT	KCNJ2	VDR	ACE	KCNQ1	EGFR	LPL	SCN5A	INSR	DBH	PRL	KCNQ4	FECH	DFNA5	PFKP	PLAT	KCNA5	KCNH2	SLC12A3	UQCRC2	CFTR	KCNQ2	KCNQ3	HTR1A	ACHE	ITGA2B	ESR1	RYR2	AR	CYP3A4	KCNE1	KCNE2	CYP2E1	CYP2C19	MTHFR	HTR2A	HPRT1	ABCC2	ABCC8	GABRA1	SCN1A	DPP6
C0007134	renal cell carcinoma	EGFR	PAH	CACNA1A	AGT	TNF	PRL	VDR	PTGS2	POLG	POLB	ACE	SLC25A6	INSR	TPO	ATP1A2	SCN5A	PPARA	AR	UQCRC2	HTR2C	HTR1A	LPL	TYR	ESR1	KCNQ1	PFKP	SCN1A	HTR2B	F2	ALB	IL6	GOT2	CYP2C19	GOT1	TAT	PPARG	TH	KCNJ2	PLAT	DDC	SLC6A4	HTR2A	RHO	TSPO	CALM1	GAA	ACHE	CYP2E1
C0007137	squamous cell carcinoma	TNF	CACNA1A	AGT	PTGS2	VDR	PRL	ACE	LPL	SLC6A4	INSR	HTR2B	SLC12A3	SCN5A	CYP2E1	TPO	GAA	CYP2C19	KCNQ1	CRABP1	KCNJ2	MMP9	LRP2	AR	MTHFR	HPRT1	ESR1	SLC12A1	PPARG	TLR7	EGFR	ABCC8	DBH	CYSLTR2	HTR2A	ABCC2	RYR1	CACNA1F	PLAT	FGFR1	SCN1A	HTR1A	GABRA1	FECH	TYR	POMC	KCNQ2	KCNQ3	UQCRC2
C0007166	low cardiac output	AGT	CACNA1A	PRL	HTR1A	ACE	SCN5A	TNF	RHO	KCNQ1	PTGS2	KCNJ2	SLC12A3	VDR	INSR	CACNA1F	TPO	PPARG	HTR2A	GAA	DBH	MTHFR	EGFR	LPL	UQCRC2	GABRA1	PFKP	CYP2C19	ABCC8	KCNQ2	KCNQ3	PLAT	CYP2E1	ACHE	PTAFR	ITGA2B	ESR1	KCNH2	CRABP1	IL6	JAK2	KCNA5	KCNE2	KCNE1	ABCC2	HTR2C	FECH	F9	CYP3A4
C0007177	cardiac tamponade	AGT	TNF	ACE	PRL	CA2	PLAT	PTGS2	CACNA1A	SLC12A3	AR	HBA2	HBD	FGFR1	FLT3	VDR	ABCC2	GAA	SCN5A	INSR	CYP2C19	LPL	HPRT1	TLR7	RHO	EGFR	KCNQ1	MPO	CYP2E1	MTHFR	UQCRC2	TYR	POMC	FECH	PFKP	HTR1A	KCNJ2	DBH	CYSLTR2	HTR2A	HTR2C	ITGA2B	ESR1	KCNA5	ACHE	SERPINE1	PPARA	IL6	CYP3A4
C0007193	congestive cardiomyopathy	CA2	CACNA1A	AGT	AR	TNF	PRL	PTGS2	SCN5A	PLAT	GAA	VDR	ACE	HTR1A	KCNQ1	INSR	SLC12A3	LPL	MTHFR	EGFR	HTR2A	CRABP1	FECH	CYP2C19	DBH	ABCC2	CYSLTR2	LRP2	HPRT1	TLR7	KCNJ2	ESR1	SERPINE1	UQCRC2	GABRA1	KCNA5	PFKP	IL6	POLG	JAK2	KCNH2	PTGS1	POLB	PTAFR	HTR2C	ACHE	SLC25A6	CYP3A4	SLC6A4
C0007194	hypertrophic cardiomyopathy	TNF	PRL	AGT	ACE	SLC12A1	GAA	INSR	CACNA1A	VDR	MPO	HTR2C	ESR1	HTR2A	LPL	TYR	POMC	RHO	COMT	HTR6	PTGS2	SLC12A3	SCN5A	TLR7	PLAT	EGFR	POLG	UQCRC2	SLC25A6	ACHE	KCNJ2	PPARA	HTR1A	KCNQ1	AR	CYP3A4	KCNQ2	KCNQ3	RYR1	POLB	KCNE1	KCNE2	PARP1	HMGCR	DBH	SDHB	SERPINE1	GRIN1	FECH
C0007222	cardiovascular disease	AGT	CACNA1A	PTGS2	TNF	ACE	PRL	INSR	SCN5A	VDR	LPL	EGFR	SLC12A3	KCNQ1	CRABP1	PLAT	CYSLTR2	GAA	HTR2A	HTR1A	KCNJ2	ABCC8	TLR7	UQCRC2	CYP2C19	DBH	CYP2E1	PFKP	FECH	GABRA1	ESR1	HPRT1	ABCC2	AR	ATP1A2	HTR2C	SERPINE1	MTHFR	PTAFR	SLC6A4	HTR2B	PPARG	KCNQ2	ACHE	KCNQ3	KCNA5	MPO	PTGS1	PPARA
C0007274	carotid thrombosis	TNF	TPO	AR	CACNA1A	CACNA1F	TYMP	AGT	PPARG	PRL	RYR1	CYP2E1	ALOX12B	PTGS2	ACE	PLAT	VDR	RHO	HTR1A	SLC12A3	INSR	SCN5A	KCNQ1	CRABP1	LPL	ABCC2	KCNJ2	HPRT1	TLR7	KCNQ2	KCNQ3	ESR1	IL6	ABCC8	EGFR	JAK2	HTR2A	DBH	CYSLTR2	MPO	SCN1A	GAA	FECH	CHRNA4	GABRA1	POLG	SLC6A4	CYP2C19
C0007280	carotid bruit	SCN5A	TYMP	PRL	PPARG	AGT	AR	FGFR1	TNF	CACNA1A	GAA	INSR	PTGS2	ACE	MTHFR	KCNJ2	CRABP1	VDR	KCNQ1	CYP2C19	LPL	LRP2	HPRT1	HTR2A	EGFR	SLC12A3	KCNQ4	PLAT	DFNA5	ABCC8	IL6	GABRA1	HTR1A	JAK2	UQCRC2	PTAFR	CYSLTR2	FECH	SERPINE1	HTR2C	PFKP	PPARA	ESR1	SLC6A4	PTGS1	ATP1A2	ACHE	CYP3A4	RYR1
C0007282	carotid stenosis	VDR	HTR2B	AGT	PTGS2	TNF	ACE	CACNA1A	CRABP1	INSR	KCNQ1	CYP2C19	LPL	SCN5A	TLR7	HPRT1	PRL	SLC12A3	ESR1	HTR2A	FECH	EGFR	PLAT	HTR1A	HTR2C	KCNA5	ATP1A2	UQCRC2	PFKP	PPARA	AR	SLC6A4	PPARG	GAA	PTGS1	KCNJ2	KCNQ2	KCNQ3	CYSLTR2	MTHFR	CYP3A4	ACHE	RYR1	ABCC8	TPO	ITGA2B	GABRA1	KCNE1	KCNE2
C0007286	carpal tunnel syndrome	TNF	AGT	PRL	CACNA1A	PTGS2	LPL	ACE	SLC6A4	VDR	SCN5A	INSR	HTR1A	CYP2C19	MTHFR	HTR2B	GAA	CRABP1	PPARG	HTR2A	PLAT	TLR7	SLC12A3	KCNQ1	DRD3	ESR1	ABCC8	AR	CYP2E1	EGFR	RYR1	CYSLTR2	KCNJ2	HPRT1	DBH	FECH	GABRA1	ABCC2	UQCRC2	RHO	IL6	LRP2	SLC12A1	COMT	HTR2C	PTAFR	PFKP	JAK2	KCNQ2
C0007302	cartilage disorder	PRL	CACNA1F	TPO	PPARG	AGT	TNF	PTGS2	CACNA1A	LPL	VDR	ACE	HTR1A	SCN5A	ITGA2B	F9	GP9	KCNQ1	INSR	IL6	JAK2	CYP2C19	ABCC2	KCNJ2	SLC12A3	FECH	ESR1	ABCC8	EGFR	DBH	CYSLTR2	PLAT	HTR2A	KCNA5	SERPINE1	AR	GAA	GABRA1	POLG	PFKP	SLC25A6	RYR1	CYP2E1	PTAFR	PTGS1	ATP1A2	ACHE	UQCRC2	KCNH2
C0007370	catalepsy	CACNA1F	SLC6A4	CACNA1A	PTGS2	TNF	AGT	PRL	INSR	CYP2C19	GAA	ACE	HPRT1	KCNJ2	VDR	SLC12A3	SCN5A	AR	DBH	KCNQ1	HTR1A	HTR2A	FECH	EGFR	LPL	PLAT	UQCRC2	RYR1	ATP1A2	KCNH2	HTR2C	KCNQ2	RYR2	KCNQ3	PFKP	TPO	PPARG	ACHE	PPARA	ESR1	CYP3A4	PTGS1	CYP2E1	ABCC8	CRABP1	POLG	TLR7	HTR2B	CYSLTR2
C0007384	cataplexy	CACNA1A	DRD3	HTR1A	LPL	PTGS2	MTHFR	PRL	AGT	INSR	SCN5A	KCNQ1	HPRT1	GAA	ACE	TNF	IL6	JAK2	MPO	GABRA1	FECH	HTR2A	EGFR	PLAT	PTAFR	KCNH2	VDR	UQCRC2	HTR2C	ACHE	RYR2	PFKP	PPARA	PTGS1	KCNJ2	CYP2C19	SLC12A3	KCNQ2	AR	KCNQ3	ESR1	CYP3A4	TPO	ADRB1	ITGA2B	KCNE2	KCNE1	SLC6A4	CYP1A2
C0007398	catatonic	PRL	TNF	AGT	CACNA1A	DRD3	PTGS2	HTR1A	ACE	SCN5A	INSR	CACNA1H	VDR	LPL	PPARG	TPO	ABCC8	RHO	KCNQ1	CYP2E1	GAA	DBH	AR	FECH	CYSLTR2	EGFR	KCNJ2	RYR1	HTR2A	SLC6A4	CYP2C19	MTHFR	CRABP1	PLAT	ABCC2	GABRA1	SLC12A3	UQCRC2	PFKP	TLR7	HTR2C	ESR1	PTAFR	HPRT1	PPARA	KCNQ2	KCNQ3	FGFR1	CYP3A4
C0007462	causalgia	TNF	PRL	AGT	ALOX12B	PTGS2	CACNA1A	ACE	SLC12A3	VDR	INSR	CRABP1	LRP2	ABCC2	TLR7	HPRT1	GAA	LPL	EGFR	ABCC8	AR	KCNQ1	FECH	SCN5A	HTR2A	GABRA1	HTR1A	UQCRC2	PTAFR	KCNA5	ATP1A2	SERPINE1	HTR2C	PLAT	PTGS1	KCNQ2	KCNQ3	PFKP	PPARA	ACHE	ESR1	KCNJ2	CYP2E1	CYP2C19	TPO	CYP3A4	PPARG	JAK2	ITGA2B
C0007642	cellulitis	AGT	CACNA1A	PTGS2	TNF	PRL	ACE	INSR	VDR	SLC12A3	SCN5A	LPL	PLAT	KCNQ1	EGFR	GAA	HTR1A	CRABP1	HTR2A	ABCC8	CYP2C19	KCNJ2	ABCC2	CYSLTR2	DBH	HPRT1	TLR7	FECH	AR	UQCRC2	PFKP	GABRA1	CYP2E1	ESR1	MTHFR	SLC6A4	HTR2C	ATP1A2	PTGS1	KCNA5	SERPINE1	PTAFR	HTR2B	PPARG	PPARA	KCNQ2	KCNQ3	ACHE	CYP3A4
C0007682	Central Nervous System Disorders	LPL	PRL	HTR1A	TNF	SCN5A	CACNA1A	AGT	PTGS2	DRD3	PPARG	RYR1	ACE	SLC6A4	CYP2E1	CRABP1	INSR	CYP2C19	VDR	SLC12A3	ABCC2	GAA	ABCC8	TLR7	HPRT1	MPO	EGFR	FECH	KCNQ1	CYSLTR2	HTR2A	PLAT	AR	DBH	KCNJ2	KCNQ4	UQCRC2	DFNA5	GABRA1	HTR2C	PFKP	PPARA	SERPINE1	ESR1	PTGS1	PTAFR	ACHE	KCNA5	ATP1A2
C0007684	CNS infections	SLC12A3	AGT	PTGS2	ACE	IL6	JAK2	ABCC8	CYSLTR2	PLAT	TNF	EGFR	SERPINE1	KCNQ2	KCNQ3	PFKP	CACNA1A	PTGS1	SCN5A	HTR1A	PRL	UQCRC2	KCNQ1	ITGA2B	ACHE	CYP3A4	ESR1	INSR	VDR	HTR2A	HTR2B	LPL	SCN1A	SCN2A	GABRA1	KCNH2	HTR3A	SLC6A4	CYP2E1	GAA	KCNE1	KCNE2	HTR2C	DPP6	ANPEP	AKR1A1	CYP2D6	MAN2B1
C0007758	cerebellar ataxia	ATP1A2	PRKCG	RYR1	CACNG1	CACNA2D1	ABCC8	KCNJ11	PRKCB	CACNA2D4	CACNG3	CACNA2D2	UBC	CACNA2D3	CACNA1H	CACNA1G	CACNA1C	CACNG7	CACNG8	CACNA1S	CACNA1D	ATN1	CACNA1F	RYR2	CACNA1I	ATP2A1	GABRG2	CACNG6	HSPA2	FKBP1B	SCN1B	KCNQ2	KCNQ3	HSPA1B	HSPA1A	CA2	KCNH2	SCN1A	CHRNB2	AR	GABRA1	KCNE2	DRD2	ACHE	CALM1	OPRM1	EDNRA	ANXA2	GRIK1
C0007760	cerebellar dysfunction	CACNA1A	TNF	AGT	PRL	PTGS2	TPO	AR	RYR1	ACE	HTR1A	VDR	PPARG	PLAT	SCN5A	HTR2A	ALOX12B	INSR	CA2	LPL	CACNA1F	SLC12A3	TYMP	CRABP1	GAA	KCNQ1	CYP2E1	TLR7	EGFR	SLC6A4	KCNJ2	MTHFR	ESR1	ABCC2	HPRT1	CYSLTR2	COMT	RHO	ABCC8	FECH	IL6	UQCRC2	MPO	GABRA1	LRP2	DBH	JAK2	KCNQ2
C0007766	intracranial aneurysm	TNF	TPO	AR	CACNA1A	CACNA1F	TYMP	AGT	PPARG	PRL	RYR1	CYP2E1	ALOX12B	PTGS2	ACE	PLAT	VDR	RHO	HTR1A	SLC12A3	INSR	SCN5A	KCNQ1	CRABP1	LPL	ABCC2	KCNJ2	HPRT1	TLR7	KCNQ2	KCNQ3	ESR1	IL6	ABCC8	EGFR	JAK2	HTR2A	DBH	CYSLTR2	MPO	SCN1A	GAA	FECH	CHRNA4	GABRA1	POLG	SLC6A4	CYP2C19
C0007773	cerebral arteritis	AGT	TNF	ALOX12B	SLC12A3	ACE	VDR	CACNA1A	PRL	TYR	POMC	PTGS2	LPL	SCN5A	INSR	HPRT1	EGFR	HTR2A	PLAT	ABCC8	MPO	UQCRC2	PFKP	CYSLTR2	HTR1A	FECH	KCNQ4	DFNA5	KCNQ1	PTGS1	POLG	ESR1	POLB	AR	GAA	KCNQ2	ITGA2B	KCNQ3	ACHE	CYP2C19	HTR2C	KCNJ2	ATP1A2	SERPINE1	SLC25A6	MTHFR	CYP3A4	GABRA1
C0007780	cerebral embolism	TNF	CACNA1A	PRL	AGT	SCN5A	PTGS2	SLC12A1	LPL	AR	SLC6A4	VDR	ACE	HTR1A	KCNQ1	GAA	INSR	CRABP1	CYP2E1	KCNJ2	SLC12A3	EGFR	ESR1	CYSLTR2	DBH	HTR2A	ABCC8	MTHFR	HPRT1	FECH	GABRA1	PLAT	CYP2C19	IL6	UQCRC2	JAK2	TLR7	PTAFR	PFKP	KCNA5	ATP1A2	LRP2	SERPINE1	KCNH2	CYP3A4	HTR2C	POLG	KCNQ2	KCNQ3
C0007785	cerebral infarction	CACNA1A	AGT	TNF	ACE	PRL	PTGS2	VDR	INSR	LPL	SLC12A3	SCN5A	PLAT	KCNQ1	CRABP1	KCNJ2	TPO	MTHFR	GAA	CYP2E1	HTR1A	SLC6A4	AR	EGFR	ABCC8	ABCC2	CYP2C19	CYSLTR2	PPARG	HTR2A	DBH	ESR1	FGFR1	HPRT1	GABRA1	RYR1	KCNQ2	KCNQ3	IL6	LRP2	TLR7	UQCRC2	RHO	PFKP	JAK2	FECH	HTR2B	SCN1A	HTR2C
C0007787	transient ischemic attack	AGT	PRL	TNF	CACNA1A	PTGS2	ACE	LPL	INSR	VDR	SCN5A	MTHFR	GAA	PLAT	CYP2C19	SLC12A3	HTR1A	EGFR	KCNQ1	PPARG	TLR7	CRABP1	SLC6A4	KCNJ2	HTR2A	CYSLTR2	AR	ABCC8	DBH	ABCC2	RYR1	HPRT1	ESR1	FECH	UQCRC2	RHO	DRD3	PFKP	GABRA1	LRP2	HTR2C	SERPINE1	KCNQ2	KCNQ3	TPO	PPARA	CYP2E1	PTAFR	KCNA5
C0007789	cerebral palsy	SCN1A	SCN2A	GABRG2	PLAT	ABCC2	KCNJ2	SLC12A3	KCNQ4	AGT	DFNA5	INSR	KCNQ2	KCNQ3	SCN1B	TNF	ACE	GABRA1	CACNA1A	SCN2B	PFKP	SCN9A	SCN3B	PTGS2	SCN5A	PRL	GABRB2	SCN8A	SCN4B	SCN3A	HTR1A	ITGA2B	CLCN2	SCN4A	ATP1A2	CHRNA4	KCNH2	GABRA2	CHRNB2	ESR1	KCNQ1	MTHFR	HRAS	CALM1	CALM2	CALM3	PLCB1	DRD5	SCNN1A
C0007815	cerebrospinal fluid rhinorrhea	AGT	HTR2B	TNF	CACNA1A	EGFR	MPO	ABCC8	DBH	PTGS2	SCN5A	VDR	PRL	KCNQ1	ACE	PLAT	KCNH2	HTR2A	LPL	RYR2	PAH	INSR	HTR1A	PFKP	AR	ESR1	UQCRC2	KCNJ2	SLC12A3	KCNE1	KCNE2	PPARG	HTR2C	KCNQ2	KCNQ3	MTHFR	IL6	AGTR1	GAA	SLC6A4	CYP2C19	SCN1A	HTR3A	SERPINE1	CYSLTR2	CTSG	SCN2A	TPO	CYP2E1
C0007820	cerebrovascular disorder	CACNA1A	AGT	PRL	TNF	PTGS2	ACE	LPL	INSR	SCN5A	VDR	HTR1A	KCNQ1	SLC12A3	PLAT	CYP2C19	TLR7	EGFR	TPO	GAA	ABCC8	CRABP1	PPARG	DBH	HTR2A	AR	FECH	ABCC2	HPRT1	CYSLTR2	GABRA1	KCNJ2	UQCRC2	CYP2E1	MPO	PTAFR	SLC6A4	FGFR1	ESR1	ATP1A2	PFKP	KCNQ2	KCNQ3	LRP2	RYR1	KCNA5	HTR2C	IL6	HTR2B
C0007859	neck pain	AGT	CACNA1A	PRL	PTGS2	ACE	TNF	INSR	SCN5A	VDR	LPL	EGFR	SLC12A3	KCNQ1	HTR1A	HTR2A	CYSLTR2	PLAT	GAA	DBH	KCNJ2	ABCC8	FECH	CRABP1	TLR7	UQCRC2	GABRA1	PFKP	CYP2C19	AR	ESR1	ATP1A2	HTR2C	ABCC2	PTAFR	CYP2E1	SLC6A4	PTGS1	SERPINE1	HPRT1	PPARA	RYR1	KCNQ2	KCNQ3	ACHE	KCNA5	CYP3A4	MTHFR	HTR2B
C0007860	cervicitis	TNF	PRL	TPO	AGT	CACNA1A	HTR1A	AR	PPARG	VDR	RYR1	ACE	PTGS2	CYP2E1	PLAT	CACNA1F	TYMP	SCN5A	DRD3	LPL	INSR	SLC6A4	SLC12A3	CRABP1	KCNQ1	GAA	MTHFR	ALOX12B	ABCC2	KCNJ2	HPRT1	RHO	CYP2C19	ESR1	IL6	ABCC8	CYSLTR2	EGFR	JAK2	HTR2A	KCNQ2	KCNQ3	DBH	FECH	GABRA1	SCN1A	TLR7	ATP1A2
C0007863	occipital neuralgia	CACNA1A	TNF	RYR1	PRL	SLC6A4	AGT	PLAT	PTGS2	ACE	INSR	CRABP1	VDR	SCN5A	TLR7	LPL	KCNJ2	AR	ABCC8	ESR1	KCNQ1	HTR1A	CYSLTR2	HTR2A	EGFR	GABRA1	KCNQ4	DFNA5	SLC12A3	PTAFR	ATP1A2	KCNA5	HTR2C	SERPINE1	GAA	PPARG	PFKP	UQCRC2	CYP2E1	PPARA	TPO	MMP9	PTGS1	KCNQ2	KCNQ3	CYP2C19	MTHFR	ACHE	DBH
C0007867	cervix disorder	TNF	PRL	AGT	TPO	PPARG	AR	CACNA1A	CACNA1F	TYMP	PTGS2	ACE	VDR	LPL	HTR1A	INSR	SLC12A3	RYR1	FGFR1	SCN5A	CYP2E1	PLAT	KCNQ1	KCNJ2	ALOX12B	ABCC2	CRABP1	HPRT1	RHO	ABCC8	EGFR	IL6	GAA	JAK2	HTR2A	ITGA2B	MTHFR	FECH	ESR1	CYSLTR2	GABRA1	CYP2C19	POLG	DBH	KCNQ2	KCNQ3	F9	TLR7
C0007868	cervical dysplasia	TNF	AGT	VDR	PRL	CACNA1A	HTR2B	CACNA1F	PTGS2	TPO	LPL	FGFR1	ACE	SLC6A4	INSR	SCN5A	CYP2C19	SLC12A3	CYP2E1	GAA	MTHFR	KCNQ1	HPRT1	KCNJ2	HTR2A	ESR1	CRABP1	EGFR	KCNQ2	KCNQ3	DBH	LRP2	HTR1A	TLR7	SCN1A	AR	PLAT	FECH	ABCC8	ATP1A2	HTR2C	UQCRC2	CYSLTR2	PFKP	CHRNA4	GABRA1	PPARA	ACHE	PTGS1
C0007869	cervical erosion	PRL	AGT	TNF	LPL	CACNA1A	ACE	VDR	PTGS2	TPO	FGFR1	ALOX12B	MTHFR	INSR	SLC12A3	TLR7	KCNQ2	KCNQ3	SCN5A	SCN1A	EGFR	CYP2E1	GAA	LRP2	CYSLTR2	CHRNA4	HTR2A	HTR1A	CYP2C19	AR	ABCC8	CRABP1	POLG	GABRA1	HTR2C	ESR1	POLB	KCNQ1	KCNJ2	SLC25A6	ABCC2	UQCRC2	ATP1A2	HPRT1	SERPINE1	PFKP	PPARA	PTAFR	IL6
C0007873	cervix neoplasm	TNF	TPO	AR	CACNA1A	CACNA1F	TYMP	AGT	PPARG	PRL	RYR1	CYP2E1	ALOX12B	PTGS2	ACE	PLAT	VDR	RHO	HTR1A	SLC12A3	INSR	SCN5A	KCNQ1	CRABP1	LPL	ABCC2	KCNJ2	HPRT1	TLR7	KCNQ2	KCNQ3	ESR1	IL6	ABCC8	EGFR	JAK2	HTR2A	DBH	CYSLTR2	MPO	SCN1A	GAA	FECH	CHRNA4	GABRA1	POLG	SLC6A4	CYP2C19
C0007933	chalazion	HTR2B	PLAT	TNF	ACE	CACNA1A	AGT	LPL	PRL	VDR	PPARG	CYP2E1	CRABP1	SREBF1	PTGS2	SLC2A4	INSR	GAA	CYP2C19	SCN5A	ABCC2	SLC12A3	TYR	POMC	ABCC8	HTR1A	EGFR	CYSLTR2	HTR2A	FECH	KCNQ4	UQCRC2	GABRA1	DFNA5	HTR2C	PTAFR	AR	KCNQ1	SERPINE1	ESR1	SLC6A4	PFKP	RYR1	PPARA	ACHE	KCNQ2	KCNQ3	CYP3A4	PTGS1
C0007971	cheilitis	TNF	AGT	CACNA1A	PRL	PTGS2	ACE	VDR	LPL	INSR	HTR1A	SCN5A	CRABP1	GAA	SLC12A3	KCNQ1	PLAT	SLC6A4	ABCC2	RYR1	KCNJ2	TPO	HPRT1	AR	CYP2C19	CYP2E1	PPARG	ABCC8	EGFR	CYSLTR2	DBH	FECH	HTR2A	CACNA1F	MTHFR	DRD3	GABRA1	IL6	ESR1	JAK2	UQCRC2	PTAFR	TLR7	PFKP	TYMP	LRP2	HTR2C	HTR2B
C0008031	chest pain	AGT	ACE	PTGS2	CACNA1A	EGFR	TNF	PRL	VDR	INSR	SCN5A	HTR2A	PLAT	UQCRC2	LPL	PFKP	KCNQ1	HTR1A	SLC12A3	CYSLTR2	ESR1	GAA	FECH	DBH	KCNJ2	HTR2C	ABCC8	GABRA1	ACHE	CYP2C19	ITGA2B	TLR7	MPO	PTGS1	HTR2B	PPARA	HTR3A	KCNE1	KCNE2	HPRT1	CYP3A4	CRABP1	ATP1A2	AR	KCNQ2	KCNQ3	MAN2B1	SERPINE1
C0008033	pleuritic pain	AGT	TNF	PTGS2	PRL	ACE	CACNA1A	AR	GAA	FGFR1	SCN5A	HTR2A	VDR	KCNQ1	PLAT	INSR	SLC12A3	TYMP	PPARG	HTR1A	TPO	LPL	EGFR	FLT3	UQCRC2	ALOX12B	DBH	ABCC8	CYSLTR2	COMT	CYP2C19	RHO	DRD3	KCNJ2	PFKP	TLR7	IL6	MTHFR	CYP2E1	FECH	JAK2	ESR1	SERPINE1	HTR2C	TYR	MPO	POMC	ATP1A2	GABRA1
C0008035	Chest wall pain	AGT	TNF	CACNA1A	ACE	PRL	VDR	PTGS2	SCN5A	CA2	GAA	HTR1A	SLC12A3	LPL	PLAT	HTR2A	MTHFR	CYP2C19	INSR	AR	SLC6A4	FGFR1	TLR7	KCNQ1	CRABP1	COMT	ABCC2	EGFR	RHO	KCNJ2	DBH	DRD3	PPARG	RYR1	ABCC8	TPO	ESR1	HPRT1	CACNA1F	CYSLTR2	UQCRC2	LRP2	GABRA1	IL6	SERPINE1	PFKP	KCNA5	FLT3	JAK2
C0008049	chickenpox	TNF	AGT	ACE	PTGS2	CACNA1A	CRABP1	PRL	CYP2E1	TLR7	VDR	HTR2B	SCN5A	LPL	INSR	CYP2C19	PLAT	FGFR1	PPARG	SLC12A3	GAA	SLC6A4	FLT3	EGFR	SREBF1	SLC2A4	KCNJ2	RHO	KCNQ1	HTR2A	ESR1	ABCC2	PFKP	FECH	HTR1A	ITGA2B	CYSLTR2	KCNQ2	KCNQ3	ABCC8	UQCRC2	TYR	POMC	MPO	SERPINE1	DBH	HTR2C	HPRT1	AR
C0008301	choking	TNF	PRL	CACNA1A	AGT	SCN5A	PTGS2	ACE	HTR1A	LPL	SLC6A4	RHO	AR	KCNJ2	VDR	KCNQ1	GAA	INSR	CYSLTR2	TLR7	EGFR	CRABP1	HTR2A	SLC12A1	PPARG	RYR1	CYP2C19	UQCRC2	SLC12A3	TPO	ABCC8	DBH	PLAT	GABRA1	CYP2E1	ESR1	PFKP	HPRT1	FECH	KCNQ2	KCNQ3	DRD3	MTHFR	ABCC2	ACHE	PTAFR	LRP2	ATP1A2	KCNQ4
C0008311	cholangitis	AGT	TNF	CACNA1A	PRL	PTGS2	LPL	ACE	SLC12A3	INSR	VDR	CYP2E1	SCN5A	HTR2B	CRABP1	HTR1A	GAA	FGFR1	ABCC2	TPO	PLAT	KCNQ1	ABCC8	HPRT1	EGFR	CYP2C19	CYSLTR2	HTR2A	ALOX12B	DBH	KCNJ2	LRP2	FECH	GABRA1	AR	TLR7	UQCRC2	ESR1	PTAFR	PFKP	SERPINE1	KCNQ2	KCNQ3	HTR2C	ATP1A2	ACHE	KCNA5	PTGS1
C0008313	sclerosing cholangitis	HTR2B	TNF	CACNA1A	AGT	ACE	LPL	ALOX12B	PTGS2	VDR	PLAT	CRABP1	SLC12A3	HTR1A	INSR	PRL	ABCC2	CYP2E1	PPARG	GAA	SREBF1	SLC2A4	SCN5A	ABCC8	CYP2C19	HPRT1	TLR7	EGFR	FECH	TYR	POMC	HTR2A	CYSLTR2	UQCRC2	DBH	HTR2C	AR	GABRA1	KCNQ1	POLG	PFKP	KCNQ2	KCNQ3	ACHE	KCNQ4	PPARA	PTGS1	DFNA5	ESR1
C0008325	cholecystitis	AGT	CACNA1A	TNF	PRL	PTGS2	ACE	INSR	VDR	LPL	SCN5A	SLC12A3	PLAT	KCNQ1	HTR1A	GAA	EGFR	AR	HTR2A	CRABP1	CYSLTR2	KCNJ2	SLC6A4	TLR7	ABCC8	CYP2C19	ABCC2	DBH	HPRT1	FECH	GABRA1	CYP2E1	PPARG	MTHFR	ESR1	UQCRC2	RYR1	LRP2	ATP1A2	KCNA5	PFKP	PTAFR	HTR2C	SERPINE1	MPO	PTGS1	DRD3	KCNQ2	KCNQ3
C0008350	cholelithiasis	AGT	CACNA1A	PRL	TNF	PTGS2	ACE	VDR	INSR	LPL	SCN5A	SLC12A3	PLAT	HTR1A	KCNQ1	EGFR	CRABP1	ABCC8	HTR2A	KCNJ2	AR	TLR7	GAA	CYSLTR2	CYP2E1	CYP2C19	SLC6A4	FECH	MTHFR	ABCC2	DBH	PPARG	HPRT1	ESR1	GABRA1	RYR1	UQCRC2	ATP1A2	PFKP	LRP2	MPO	HTR2C	PTAFR	HTR2B	SERPINE1	KCNA5	DRD3	IL6	PTGS1
C0008370	cholestasis	AGT	ACE	PTGS2	PRL	CACNA1A	TNF	VDR	GAA	LPL	SCN5A	EGFR	INSR	SLC12A3	PLAT	KCNQ1	HTR2A	FECH	MPO	AR	LRP2	UQCRC2	ABCC8	CYSLTR2	ABCC2	HTR1A	KCNJ2	PFKP	GABRA1	CRABP1	DBH	CYP2E1	TLR7	CYP2C19	KCNQ2	KCNQ3	MTHFR	ESR1	ACHE	HTR2C	ITGA2B	HPRT1	PTAFR	IL6	PPARA	RHO	POLG	PTGS1	JAK2
C0008372	intrahepatic cholestasis	TPO	TNF	AGT	LRP2	PTGS2	ACE	CACNA1A	MPO	PRL	ABCC8	LPL	CYSLTR2	VDR	GAA	EGFR	KCNQ1	HTR2A	IL6	SCN5A	JAK2	PLAT	UQCRC2	DBH	PFKP	FECH	HTR1A	GABRA1	KCNQ4	DFNA5	POLG	POLB	HTR2C	ITGA2B	PTAFR	ACHE	INSR	SLC25A6	KCNA5	KCNH2	ESR1	CYP3A4	SLC12A3	KCNJ2	KCNQ2	KCNQ3	PPARA	HTR2B	SLC6A4
C0008449	chondrodystrophy	TNF	TPO	PRL	CACNA1A	AGT	AR	SCN5A	CYP2E1	PTGS2	CACNA1F	TYMP	ACE	PPARG	RYR1	HTR1A	VDR	INSR	SLC6A4	LPL	SLC12A3	ALOX12B	PLAT	KCNQ1	RHO	CRABP1	HPRT1	KCNJ2	MPO	GAA	DBH	ABCC8	EGFR	ESR1	IL6	FECH	JAK2	HTR2A	ABCC2	CYSLTR2	POLG	GABRA1	TLR7	KCNQ2	KCNQ3	SLC25A6	PTAFR	KCNA5
C0008489	chorea	PRL	CACNA1A	TNF	AGT	LPL	VDR	PTGS2	ACE	SCN5A	HTR1A	INSR	SLC6A4	TLR7	SLC12A1	GAA	MTHFR	KCNQ1	CYP2E1	CYSLTR2	DRD3	EGFR	DBH	RYR1	TPO	PPARG	SLC12A3	CRABP1	KCNJ2	CYP2C19	HTR2A	KCNQ2	KCNQ3	ESR1	FGFR1	GABRA1	AR	ABCC8	SCN1A	UQCRC2	PLAT	HTR2C	ATP1A2	ABCC2	PTAFR	POLG	FECH	HPRT1	LRP2
C0008497	choriocarcinoma	EGFR	PAH	CACNA1A	AGT	TNF	PRL	VDR	PTGS2	POLG	POLB	ACE	SLC25A6	INSR	TPO	ATP1A2	SCN5A	PPARA	AR	UQCRC2	HTR2C	HTR1A	LPL	TYR	ESR1	KCNQ1	PFKP	SCN1A	HTR2B	F2	ALB	IL6	GOT2	CYP2C19	GOT1	TAT	PPARG	TH	KCNJ2	PLAT	DDC	SLC6A4	HTR2A	RHO	TSPO	CALM1	GAA	ACHE	CYP2E1
C0008513	chorioretinitis	CACNA1A	TNF	PLAT	RYR1	PRL	SLC6A4	CRABP1	AGT	LPL	INSR	PTGS2	ACE	PPARG	VDR	SREBF1	SLC2A4	SCN5A	CYP2C19	EGFR	CYSLTR2	ABCC2	TLR7	KCNJ2	HTR2A	ESR1	AR	ABCC8	HTR1A	KCNQ1	DBH	PFKP	GABRA1	SLC12A3	KCNQ4	DFNA5	GAA	PTAFR	ATP1A2	HTR2C	UQCRC2	KCNA5	SERPINE1	CYP2E1	PPARA	ITGA2B	HTR2B	CYP3A4
C0008526	choroiditis	DBH	CYSLTR2	CACNA1A	TNF	HTR2A	EGFR	AGT	ACE	PFKP	PTGS2	PRL	ESR1	INSR	LPL	CRABP1	SCN5A	VDR	PLAT	HTR1A	SLC6A4	MAN2B1	RYR1	SLC12A3	RHO	TLR7	PPARG	GAA	POLG	KCNQ1	HTR3A	POLB	ABCC2	UQCRC2	CYP2C19	BCHE	ABCC8	KCNJ2	ADCY1	NOTCH1	AR	HTR2B	IL6	CRABP2	FGFR1	SIRT1	ACHE	FECH
C0008626	chromosome abnormality	EGFR	AGT	TNF	PAH	PRL	PTGS2	HTR1A	CACNA1A	ACE	FGFR1	FLT3	VDR	PPARG	CYP11B2	PLAT	INSR	HPRT1	LPL	CYP2E1	TLR7	SCN5A	MTHFR	SLC12A3	UQCRC2	HTR2C	GAA	FECH	PPARA	PFKP	CYP2C19	AR	KCNQ1	ESR1	ABCC2	POLG	DBH	LRP2	POLB	SLC25A6	TYR	ABCC8	HTR2A	MPO	ATP1A2	POMC	ACHE	CYP3A4	CYSLTR2
C0008628	del	TNF	SLC6A4	RHO	AGT	CACNA1A	GAA	PRL	SLC12A3	ACE	MTHFR	VDR	PTGS2	CYP2C19	SCN5A	LPL	ABCC2	INSR	TLR7	HTR2A	TYR	POMC	ESR1	ABCC8	KCNQ1	CYSLTR2	PLAT	EGFR	HTR1A	UQCRC2	KCNA5	AR	SERPINE1	HTR2C	ATP1A2	PFKP	KCNJ2	PPARA	PTGS1	PPARG	CRABP1	CA2	FGFR1	CYP2E1	CYP3A4	HTR2B	ITGA2B	HPRT1	ACHE
C0008728	ChurgStrauss syndrome	ITGA2B	F9	GP9	CYP2E1	TLR7	PRL	MPO	SCN5A	LPL	ACE	PTGS2	HTR2A	EGFR	PLAT	AGT	TNF	CACNA1A	PFKP	HTR1A	VDR	ESR1	KCNQ2	KCNQ3	INSR	SLC6A4	SCN1A	HTR2B	SCN2A	HTR3A	GAA	AR	HTR2C	CYP2C19	KCNQ1	SLC12A3	MAN2B1	PPARG	MTHFR	CRABP1	UQCRC2	CYSLTR2	KCNJ2	ABCC8	RYR1	POLG	ABCC2
C0008909	claustrophobia	SCN5A	SLC6A4	AGT	ACE	PRL	CACNA1A	TNF	VDR	PTGS2	GAA	KCNQ1	HTR2A	INSR	SLC12A3	ABCC8	HTR1A	PLAT	EGFR	UQCRC2	LPL	PFKP	KCNH2	KCNA5	HTR2C	AR	ESR1	RYR2	MMP9	KCNJ2	PPARA	ACHE	PTGS1	CYP2C19	PPARG	GABRA1	MTHFR	KCNE2	KCNE1	HTR2B	KCNQ2	KCNQ3	CRABP1	TPO	CYP2E1	CYSLTR2	RYR1	ITGA2B	CYP3A4
C0008924	cleft lip	PRL	AGT	LPL	CACNA1A	VDR	ACE	TNF	TLR7	SCN5A	PTGS2	CYSLTR2	EGFR	POLG	HTR2A	SLC25A6	HTR1A	POLB	INSR	GAA	ATP1A2	SERPINE1	HTR2C	UQCRC2	CYP3A4	MTHFR	RYR1	PFKP	TPO	PPARA	KCNQ1	AR	CYP2C19	SLC12A3	ESR1	CYP2E1	GABRA1	PLAT	SLC6A4	KCNQ2	KCNQ3	ACHE	PPARG	KCNJ2	CRABP1	ABCC8	HTR2B	HPRT1	FECH
C0008925	cleft palate	TNF	PRL	LPL	AGT	PPARG	CACNA1A	TPO	ACE	FGFR1	CRABP1	VDR	CYP2E1	PTGS2	GAA	PLAT	INSR	RHO	SREBF1	SLC2A4	SCN5A	LRP2	EGFR	MTHFR	HTR2A	ESR1	CYSLTR2	POLG	KCNQ2	KCNQ3	CYP2C19	HTR1A	SLC12A3	SLC25A6	KCNJ2	TLR7	ABCC2	UQCRC2	AR	PFKP	POLB	FECH	GABRA1	ABCC8	SCN1A	KCNQ1	HTR2C	TYR	SERPINE1
C0009024	clonus	AGT	CACNA1A	SLC12A3	LPL	PRL	KCNQ1	SCN5A	VDR	GAA	PTGS2	KCNJ2	ACE	TNF	INSR	EGFR	CYP2C19	HPRT1	HTR2A	ESR1	HTR1A	ABCC8	GABRA1	UQCRC2	PTAFR	DBH	CYSLTR2	PFKP	KCNH2	FECH	PLAT	ACHE	KCNQ4	RYR2	POLG	DFNA5	KCNQ2	KCNQ3	POLB	KCNA5	AR	HTR2C	KCNE2	KCNE1	ATP1A2	SLC25A6	SLC6A4	ITGA2B	PPARA
C0009062	clostridial infection	CFTR	AGT	CACNA1H	SCN5A	ACE	TNF	PTGS2	GAA	CACNA1A	VDR	SLC12A3	PPARG	LPL	SLC6A4	PRL	MTHFR	INSR	HTR1A	RHO	ABCC8	CYP2C19	ABCC2	KCNQ1	CYP2E1	EGFR	HTR2A	ESR1	PLAT	CRABP1	KCNQ2	KCNQ3	SERPINE1	KCNJ2	CYSLTR2	TLR7	UQCRC2	HPRT1	PFKP	KCNA5	AR	SCN1A	TYR	IL6	HTR2C	POMC	MPO	DBH	JAK2
C0009081	TEV	PTGS2	SCN5A	DBH	CACNA1A	TNF	KCNQ4	AGT	DFNA5	VDR	GABRA1	EGFR	PTAFR	ACE	PRL	PFKP	UQCRC2	PTGS1	LPL	HTR1A	HTR2A	PPARG	ACHE	GAA	INSR	GLUD1	ADRB1	KCNQ1	ESR1	HTR3A	SLC6A4	PDE5A	HCAR2	HTR2C	HTR2B	SLC12A3	CYP2E1	ABCC8	KCNJ2	TPO	FECH	AR	CRABP1	CYSLTR2	PLAT	POLG	POLB	LRP2	MPO
C0009088	cluster headache	INSR	SHBG	TPO	CACNA1A	DRD3	HTR1A	PRL	CYP2E1	AGT	TNF	PTGS2	VDR	TLR7	ACE	EGFR	LPL	MPO	DBH	HTR2A	FECH	GABRA1	KCNQ4	PLAT	DFNA5	PTAFR	SCN5A	HTR2C	AR	RYR1	CYP3A4	UQCRC2	PPARA	PFKP	ESR1	KCNQ1	TYR	SLC12A3	PAH	GAA	CYP2C19	PTGS1	PPARG	KCNJ2	MTHFR	HTR2B	ABCC8	SLC6A4	ACHE
C0009144	coated tongue	CACNA1A	TNF	PRL	AGT	PTGS2	CACNA1F	ACE	TPO	VDR	SCN5A	TLR7	CYP2C19	GAA	CYSLTR2	LPL	HTR2A	EGFR	INSR	CRABP1	SLC12A3	ABCC8	PLAT	AR	KCNJ2	HTR1A	GABRA1	UQCRC2	KCNQ1	FECH	ESR1	ATP1A2	HTR2C	DBH	PFKP	PTAFR	SERPINE1	LRP2	KCNQ2	PPARA	KCNQ3	ACHE	PTGS1	POLG	MPO	CYP3A4	SLC6A4	POLB	HTR2B
C0009193	coccydynia	HTR1A	TNF	VDR	PRL	AGT	PPARG	RYR1	SLC6A4	CACNA1A	PTGS2	ACE	PLAT	DRD3	LPL	GAA	MTHFR	SCN5A	INSR	CRABP1	CYP2C19	ABCC2	LRP2	SLC12A3	KCNQ2	KCNQ3	KCNQ1	HPRT1	KCNJ2	AR	HTR2A	ABCC8	ESR1	SCN1A	IL6	JAK2	DBH	CYSLTR2	EGFR	CHRNA4	GABRA1	FECH	UQCRC2	CYP3A4	PTAFR	HTR2C	SERPINE1	CYP2E1	ATP1A2
C0009241	Cognitive Disorder	TNF	CACNA1A	PRL	HTR1A	AGT	PTGS2	GAA	VDR	ACE	LPL	SLC12A1	SLC6A4	SCN5A	INSR	SLC12A3	PPARG	CYP2C19	RYR1	KCNQ1	PLAT	LRP2	MTHFR	MAOA	HTR2A	GNRHR	EGFR	CRABP1	HPRT1	DRD3	AR	GABRA1	KCNQ2	DBH	KCNQ3	FECH	KCNJ2	ABCC8	TLR7	IL6	CYP2E1	ESR1	KCNA5	JAK2	CYSLTR2	UQCRC2	PTAFR	SCN1A	CYP3A4
C0009269	cold intolerance	TPO	SLC6A4	TNF	PRL	AGT	PTGS2	CACNA1A	ACE	MPO	VDR	ABCC2	GAA	EGFR	TYR	KCNJ2	POMC	LPL	PLAT	CYSLTR2	SCN5A	FECH	UQCRC2	HTR1A	HTR2A	KCNQ4	PFKP	DFNA5	PTGS1	KCNQ1	ESR1	ACHE	INSR	SERPINE1	HTR2C	ITGA2B	KCNQ2	KCNQ3	PPARA	CYP3A4	SLC12A3	ADRB1	AR	GABRA1	KCNH2	CYP2C19	KCNE1	KCNE2	MTHFR
C0009319	colitis	ESR1	PTGS1	MAN2B1	IL6	TNF	EGFR	AKT1	JUN	FOS	TP53	MAPK1	IL1B	PPARG	MAPK14	CYP2C19	HRAS	STAT3	ERBB2	NOS3	PLA2G1B	CYP2B6	TLR4	CSF2	CYP2E1	LEP	TSPO	MAPK3	APOE	MMP2	CXCL8	IL10	ALOX5	PPARA	HIF1A	REN	IL4	IL1A	EDN1	HGF	PTH	PIK3CG	PLA2G2A	EGR1	ALB	ACE	F3	UBC	HBEGF
C0009324	ulcerative colitis	TNF	AGT	CACNA1A	PRL	PTGS2	ACE	LPL	INSR	SLC12A3	SCN5A	VDR	AR	PLAT	CACNA1F	SLC6A4	HTR1A	GAA	CRABP1	ABCC8	PPARG	CYSLTR2	TPO	KCNQ1	EGFR	RYR1	CYP2E1	HTR2A	KCNJ2	FECH	LRP2	CYP2C19	TLR7	HPRT1	GABRA1	MPO	DBH	GABRA2	UQCRC2	SLC12A1	MTHFR	ATP1A2	ESR1	KCNQ2	IL6	KCNQ3	ABCC2	PTAFR
C0009326	Collagen Disorders	AGT	PRL	CACNA1A	PTGS2	PPARG	ACE	TNF	PLAT	HTR2A	CA2	VDR	HTR1A	CYP2C19	CRABP1	TPO	LPL	INSR	SLC6A4	SCN5A	TLR7	CYP2E1	GAA	COMT	SLC12A3	MTHFR	ESR1	ABCC8	EGFR	KCNQ1	DRD3	DBH	KCNJ2	ABCC2	ITGA2B	GABRA1	CYSLTR2	UQCRC2	FECH	SERPINE1	KCNQ2	KCNQ3	PFKP	CYP3A4	MPO	HTR2C	F9	AR	GP9
C0009376	colonic polyp	AGT	TNF	FGFR1	SLC6A4	FLT3	CACNA1A	PRL	AR	ACE	PPARG	GAA	PTGS2	SLC12A3	VDR	MTHFR	SCN5A	RHO	ABCC2	INSR	TLR7	LPL	ABCC8	HTR2A	CYSLTR2	TYR	POMC	CRABP1	CYP2C19	PLAT	KCNQ1	EGFR	HTR1A	KCNJ2	LRP2	ESR1	UQCRC2	ATP1A2	IL6	SERPINE1	DBH	JAK2	MPO	PFKP	GABRA1	HTR2C	PTGS1	CYP2E1	PPARA
C0009377	colonic pseudoobstruction	PRL	AGT	ACE	TNF	TYR	POMC	PTGS2	DBH	CACNA1A	CYSLTR2	VDR	HTR2A	AR	EGFR	HTR1A	SCN5A	HTR2C	UQCRC2	KCNQ1	PFKP	PPARA	LPL	PTGS1	INSR	CYP2C19	GABRA1	GAA	SCN1A	MTHFR	KCNJ2	ESR1	ADRB1	CYP3A4	SLC6A4	SLC12A3	RYR1	ITGA2B	ACHE	KCNE1	PLAT	KCNE2	CYP1A2	BCHE	ADCY1	CYP2E1	TPO	ABCC8	GLUD1
C0009402	colorectal carcinoma	VDR	EGFR	TNF	ITGA2B	KCNQ2	KCNQ3	SCN1A	SCN2A	AGT	ESR1	CACNA1A	ACE	POLG	HTR3A	POLB	BCHE	ADCY1	PTGS2	PRL	TDP2	HTR1A	UQCRC2	SCN5A	INSR	LPL	ACHE	SLC12A3	HTR2B	PLAT	CYP2D6	GLUD1	KCNQ1	GAA	HTR2A	PFKP	ABAT	AR	KCNJ2	CYSLTR2	FECH	CYP2C19	ABCC2	ABCC8	HPRT1	LRP2	GABRA1
C0009421	coma	AGT	CACNA1A	ACE	PRL	PTGS2	TNF	INSR	VDR	SCN5A	LPL	EGFR	SLC12A3	HTR2A	KCNQ1	GAA	HTR1A	PLAT	KCNJ2	CYSLTR2	UQCRC2	FECH	DBH	ABCC8	PFKP	GABRA1	MPO	AR	ESR1	CYP2C19	ACHE	KCNQ2	KCNQ3	CRABP1	TLR7	HPRT1	ABCC2	PTAFR	HTR2C	CYP3A4	ITGA2B	LRP2	CYP2E1	MTHFR	PTGS1	ATP1A2	SERPINE1	SLC6A4
C0009443	common cold	AGT	CACNA1A	TNF	PRL	PTGS2	ACE	VDR	HTR1A	TLR7	INSR	GAA	SCN5A	EGFR	KCNQ1	LPL	SLC12A3	CYSLTR2	ALOX12B	KCNJ2	FECH	CYP2E1	HTR2A	ABCC8	PLAT	GABRA1	ESR1	UQCRC2	CYP2C19	AR	PFKP	HTR2C	TPO	HPRT1	PTAFR	MPO	TYMP	CRABP1	DBH	KCNA5	KCNQ2	KCNQ3	ATP1A2	PTGS1	ABCC2	PPARA	SERPINE1	JAK2	CYP3A4
C0009492	compartment syndrome	AR	PLAT	PRL	AGT	TNF	CACNA1A	CYP2E1	MTHFR	ACE	PTGS2	CYP2C19	HPRT1	EGFR	MPO	KCNQ1	VDR	SCN5A	PTGS1	UQCRC2	KCNA5	HTR1A	ESR1	ATP1A2	ACHE	PFKP	KCNQ2	KCNQ3	LPL	KCNE1	KCNE2	INSR	KCNJ2	SLC12A3	ITGA2B	GAA	HTR2A	MAN2B1	SCN1A	HTR2B	KCNH2	CYP3A4	SLC6A4	HTR3A	ABCC2	GLUD1	RHO	HTR2C
C0009663	Genital Warts	PPARG	CRABP1	SREBF1	SLC2A4	PTGS2	TLR7	KCNQ2	KCNQ3	AGT	SCN1A	KCNJ2	CHRNA4	SCN5A	ACE	TNF	PRL	CACNA1A	DBH	VDR	HTR2A	EGFR	HTR1A	LPL	SERPINE1	PFKP	INSR	KCNQ1	PTGS1	AR	SLC12A3	GAA	SLC6A4	ESR1	ACHE	CYP2E1	MTHFR	PLAT	SLC12A1	UQCRC2	HTR2B	CYP2C19	CACNA1F	ABCC8	KCNH2	HTR2C	CYSLTR2	KCNE1	HPRT1
C0009676	confusion	CYP2C19	GABRG2	UGT1A1	CYP2C9	UGT1A9	UBC	UGT1A6	CYP3A5	CYP2C8	GABRB2	CYP3A43	GABRA2	HTR1A	CYP3A7	UGT2B15	DRD4	SDHB	MT-CO1	GSTM1	COX4I1	DRD2	COMT	MT-ND1	CYP2B6	CYP2A6	EPHX1	NAT2	PPARG	MT-ND3	GOT2	MAOA	GSTM2	ESR1	ABCB1	MAOB	ALB	AGT	TPMT	CLCN2	CYB5A	SNCA	BCHE	CYP26A1	PRKCD	PRKCG	ACE	HTR3A	G6PD
C0009759	conjunctiva	PRL	CACNA1A	AGT	TNF	AR	INSR	DRD3	ACE	PTGS2	KCNQ1	SCN5A	GAA	KCNJ2	TYR	POMC	SLC12A3	EGFR	ABCC8	HTR2A	CYP2C19	HTR1A	CYSLTR2	PLAT	LPL	FECH	VDR	GABRA1	UQCRC2	PTAFR	PFKP	KCNH2	ESR1	RYR2	HTR2C	ACHE	KCNQ2	KCNQ3	HTR2B	CYP3A4	KCNA5	ITGA2B	SLC6A4	ATP1A2	KCNE2	KCNE1	HTR3A	PPARA
C0009760	conjunctival hemorrhage	TNF	AGT	CACNA1A	PTGS2	LPL	ACE	PRL	INSR	PLAT	VDR	HTR1A	SCN5A	GAA	FGFR1	AR	TLR7	SLC6A4	SLC12A3	CYP2C19	KCNQ1	HTR2B	EGFR	CRABP1	MTHFR	TYR	ABCC8	HTR2A	ESR1	FECH	CYSLTR2	MPO	LRP2	HPRT1	DBH	UQCRC2	KCNJ2	ABCC2	RHO	HTR2C	PPARG	PFKP	FLT3	RYR1	TPO	GABRA1	KCNQ2	KCNQ3
C0009763	conjunctivitis	AGT	CACNA1A	PTGS2	ACE	PRL	TNF	EGFR	INSR	VDR	LPL	SCN5A	HTR2A	PLAT	KCNQ1	SLC12A3	CYSLTR2	UQCRC2	HTR1A	PFKP	GAA	FECH	KCNJ2	DBH	ABCC8	ESR1	GABRA1	HTR2C	TLR7	CYP2C19	CRABP1	PTGS1	MPO	HPRT1	ABCC2	ATP1A2	ACHE	PPARA	AR	PTAFR	ITGA2B	HTR2B	CYP3A4	SLC6A4	KCNA5	KCNE1	KCNE2	KCNQ2
C0009766	Allergic conjunctivitis	AGT	FGFR1	CACNA1F	FLT3	ACE	AR	TNF	PTGS2	PRL	CACNA1A	HTR1A	INSR	GAA	VDR	SCN5A	LRP2	TLR7	LPL	PLAT	TYR	POMC	ABCC8	EGFR	CYSLTR2	KCNJ2	ABCC2	HTR2A	ESR1	KCNQ1	UQCRC2	KCNQ4	DFNA5	MPO	DBH	SLC12A3	FECH	ATP1A2	PTGS1	SLC6A4	SERPINE1	PFKP	POLG	HTR2B	CYP2C19	CRABP1	KCNH2	POLB	CYP2E1
C0009768	bacterial conjunctivitis	TNF	AGT	ACE	LPL	PTGS2	CACNA1A	SLC12A3	VDR	PRL	INSR	CRABP1	GAA	ABCC2	KCNJ2	HPRT1	KCNQ1	FECH	KCNQ4	SCN5A	DFNA5	EGFR	ABCC8	PLAT	MPO	HTR2A	HTR1A	CYSLTR2	POLG	UQCRC2	GABRA1	KCNQ2	KCNQ3	SLC25A6	POLB	ACHE	PTAFR	KCNH2	CYP3A4	KCNA5	ATP1A2	ESR1	AR	PFKP	ITGA2B	PPARG	RYR1	KCNE1	KCNE2
C0009782	Connective Tissue Disorders	AGT	CACNA1A	PRL	PTGS2	ACE	TNF	SCN5A	INSR	LPL	VDR	EGFR	SLC12A3	PLAT	GAA	HTR2A	HTR1A	CYP2C19	KCNQ1	UQCRC2	CYSLTR2	SERPINE1	TLR7	ABCC8	PFKP	CRABP1	DBH	MTHFR	KCNJ2	ABCC2	FECH	AR	ESR1	CYP2E1	GABRA1	SLC6A4	HTR2C	LRP2	HPRT1	ATP1A2	KCNQ2	KCNQ3	ACHE	PTGS1	KCNA5	PPARA	MPO	PPARG	CYP3A4
C0009806	constipation	AGT	ACE	PTGS2	CACNA1A	EGFR	TNF	PRL	VDR	INSR	SCN5A	HTR2A	UQCRC2	PFKP	LPL	PLAT	HTR1A	KCNQ1	SLC12A3	ESR1	FECH	CYSLTR2	DBH	GAA	HTR2C	KCNJ2	ABCC8	GABRA1	ITGA2B	ACHE	HTR3A	HTR2B	PPARA	MPO	CYP3A4	PTGS1	CYP2C19	KCNE1	KCNE2	MAN2B1	KCNQ2	KCNQ3	POLG	AR	TLR7	AOC1	HPRT1	SERPINE1
C0009917	contracture	CACNA1S	FKBP1A	CALM1	RYR2	CACNA1A	CD38	CALM2	CALM3	PRKACA	ATP2A1	CACNA2D1	CA2	FKBP1B	NOS2	CACNA1C	NOS1	NOS3	ALPL	ALPP	CACNA1D	PRKCG	ALB	KCNMA1	PDE4D	ADCY2	TSPO	TNNI2	GRIK1	CACNG1	CACNA1F	PIK3C2A	PYGM	CYP2A6	PPARD	GPI	SCN5A	NPR1	GUCY2C	DAG1	KCNJ10	PDE4B	SCN4A	KCNQ1	AVPR2	PIN1	AKT1	NTSR1	C1S
C0009918	joint contracture	HTR1A	TNF	VDR	PRL	AGT	PPARG	RYR1	SLC6A4	CACNA1A	PTGS2	ACE	PLAT	DRD3	LPL	GAA	MTHFR	SCN5A	INSR	CRABP1	CYP2C19	ABCC2	LRP2	SLC12A3	KCNQ2	KCNQ3	KCNQ1	HPRT1	KCNJ2	AR	HTR2A	ABCC8	ESR1	SCN1A	IL6	JAK2	DBH	CYSLTR2	EGFR	CHRNA4	GABRA1	FECH	UQCRC2	CYP3A4	PTAFR	HTR2C	SERPINE1	CYP2E1	ATP1A2
C0009951	convulsions	SCN1A	KCNH2	KCNQ1	CHRNA4	KCNA5	KCNQ4	CALM1	KCNAB2	KCND3	CALM2	CALM3	SCN2A	KCNE1	KCNE2	SCN1B	SCN8A	CHRNB2	CA2	SCN3A	CACNA1A	GABRG2	SCN5A	GRIK1	GABRA1	TSPO	POMC	CHRNA2	SCN4A	CACNA1H	KCNJ2	CLCN2	SST	KCNJ5	CHRM1	CFTR	SCN9A	KCNJ11	SRC	KCNMA1	KCNJ9	MINK1	CACNA1S	KCNJ10	SCN2B	HTR1A	KCNJ3	BDNF	CACNA1G
C0009952	febrile convulsions	SCN1B	KCNQ2	KCNQ3	GABRA1	SCN2B	SCN9A	SCN3B	GABRB2	SCN8A	SCN4B	SCN3A	CLCN2	SCN4A	GABRA2	CHRNB2	CHRNA4	ATP1A2	CACNA1A	KCNH2	SCN5A	HRAS	PLCB1	CALM1	DRD5	CALM2	CALM3	SCN7A	SCN10A	CHRNA2	SCN11A	PRKCB	SCNN1A	CACNA1H	GRIA1	GRIK1	APP	MAPK14	NTRK2	HBD	IL13	MAPK11	KCNE2	KCNA5	HTR1A	BDNF	HBA2	HBA1	CA2
C0010034	corneal disorders	CACNA1A	TNF	CACNA1F	AGT	PRL	RYR1	PTGS2	SLC6A4	PLAT	ACE	INSR	SCN5A	LPL	VDR	TLR7	ABCC8	CYSLTR2	CRABP1	HTR2A	EGFR	KCNJ2	LRP2	HTR1A	FECH	KCNQ1	AR	ESR1	ATP1A2	KCNQ4	DFNA5	MPO	PFKP	UQCRC2	GABRA1	SLC12A3	PTGS1	SERPINE1	GAA	KCNQ2	KCNQ3	HTR2C	ACHE	POLG	PTAFR	CYP3A4	ITGA2B	POLB
C0010037	corneal edema	TNF	PRL	ACE	PTGS2	AGT	CACNA1F	CACNA1A	INSR	PLAT	EGFR	AR	VDR	CYSLTR2	LRP2	GAA	TLR7	SCN5A	LPL	KCNQ4	HTR2A	DFNA5	TYR	HTR1A	POMC	ABCC8	MPO	UQCRC2	KCNQ1	SLC12A3	ESR1	FECH	PTGS1	PFKP	DBH	GABRA1	KCNJ2	ACHE	KCNQ2	KCNQ3	MAN2B1	POLG	HTR2C	HTR2B	POLB	SLC6A4	KCNH2	PTAFR
C0010038	corneal opacity	TNF	AGT	CACNA1A	PTGS2	VDR	ACE	PRL	CACNA1F	INSR	LPL	CYP2E1	PLAT	SLC12A3	HTR1A	SCN5A	AR	CRABP1	ABCC8	KCNQ1	TPO	HPRT1	CYSLTR2	TYMP	EGFR	SLC6A4	FECH	HTR2A	MPO	GAA	KCNJ2	ITGA2B	LRP2	ALOX12B	PPARG	DBH	ESR1	KCNQ4	GABRA1	DFNA5	DRD3	UQCRC2	RYR1	POLG	ABCC2	MTHFR	TLR7	POLB
C0010043	corneal ulcer	TNF	AGT	PRL	CACNA1A	PTGS2	ACE	TPO	INSR	VDR	LPL	HTR1A	AR	PPARG	CACNA1F	RYR1	SCN5A	CYP2E1	TLR7	SLC12A3	CRABP1	PLAT	GAA	SLC6A4	KCNQ1	KCNJ2	CYSLTR2	ABCC8	EGFR	FECH	HTR2A	CYP2C19	ESR1	ABCC2	DBH	MAOA	MPO	PTGS1	UQCRC2	HPRT1	TYMP	PFKP	ATP1A2	GABRA1	POLG	ALOX12B	KCNQ2	IL6
C0010054	Coronary Atherosclerosis	TNF	PPARG	LEP	APOE	APOB	APOC3	AKT1	AGT	ACE	FOS	ALB	CREBBP	RXRA	LRP1	CETP	NCOA1	NCOA2	ANGPTL4	IL1A	PNLIP	LPA	ANGPTL3	MTOR	PPARA	FASN	LRP2	MTHFR	INSR	IL6	CD36	GOT2	TSPO	MTTP	CRP	SERPINE1	SREBF1	IRS1	ADIPOQ	CPT1A	AGTR1	HMGCR	PLG	PLA2G1B	CFD	SREBF2	PRL	ALPP	ESR1
C0010068	coronary heart disease	LPL	AGT	PRL	PTGS2	VDR	SCN5A	TLR7	ACE	MTHFR	CACNA1A	CRABP1	TNF	CYP2C19	EGFR	INSR	PLAT	ESR1	MPO	ABCC8	HTR2C	UQCRC2	PPARA	PFKP	CYSLTR2	FECH	HTR1A	KCNQ4	DFNA5	SERPINE1	SLC6A4	ATP1A2	HTR2A	SLC12A3	KCNQ1	GAA	HTR2B	PPARG	ACHE	AR	PTGS1	CYP3A4	CYP2E1	KCNJ2	HTR3A	ITGA2B	GLUD1	GABRA1
C0010072	coronary thrombosis	AGT	PRL	TNF	CACNA1A	ACE	VDR	PTGS2	LPL	FGFR1	SCN5A	PLAT	KCNQ1	SLC12A3	INSR	HTR2B	TPO	CYP2C19	LRP2	KCNQ2	KCNQ3	TLR7	EGFR	KCNJ2	MTHFR	CYSLTR2	GAA	ALOX12B	SCN1A	HTR2A	CRABP1	CHRNA4	ABCC8	ESR1	CYP2E1	ABCC2	HTR1A	GABRA1	UQCRC2	HPRT1	PFKP	AR	PTAFR	FECH	SERPINE1	HTR2C	IL6	ATP1A2	MPO
C0010073	coronary artery vasospasm	CACNA1A	AGT	SCN5A	KCNQ1	HTR1A	MMP9	PTGS2	AR	PRL	TNF	ACE	GAA	CYP2C19	KCNJ2	TPO	HTR2A	EGFR	ALOX12B	VDR	INSR	LPL	FECH	KCNH2	DRD3	UQCRC2	TLR7	PLAT	CYP2E1	RYR2	PFKP	CYSLTR2	GABRA1	ABCC8	ESR1	CRABP1	MTHFR	KCNA5	ABCC2	KCNQ2	CYP3A4	KCNQ3	HTR2C	ACHE	PTAFR	PTGS1	POLG	KCNQ4	KCNE2
C0010093	Corpus luteum cyst	PRL	CACNA1A	TNF	ACE	SCN5A	PTGS2	AGT	VDR	CYSLTR2	EGFR	PLAT	LPL	HTR1A	ATP1A2	HTR2C	KCNQ1	INSR	PFKP	PPARA	SLC6A4	PTGS1	HTR2A	KCNJ2	ESR1	AR	SLC12A3	TPO	CYP2E1	GAA	UQCRC2	PPARG	HTR2B	KCNE1	KCNE2	MTHFR	CYP2C19	FGFR1	RYR1	TLR7	CRABP1	ABCC8	ABCC2	DBH	KCNH2	HPRT1	FECH	HTR3A	LRP2
C0010200	cough	AGT	AGTR1	MTHFR	CYP3A4	LPL	ALB	NOS3	SERPINE1	FOS	REN	ANPEP	PTGS2	HRAS	CYP2B6	SELP	CTGF	CRP	IL6	HGF	FGF1	PLAU	APOE	ACE2	TNF	MAPK8	TSPO	MME	PLAT	ANGPT1	TGFB1	AGTR2	CMA1	EDN1	EPO	COMT	AKT1	MAPK3	PLG	ITGA2B	ALPP	LEP	FN1	ALPL	F3	PTH	ICAM1	VWF	APOB
C0010263	limb cramp	AGT	SCN5A	SLC12A3	DBH	PLAT	PFKP	EGFR	ACE	UQCRC2	HTR1A	HCAR2	PDE5A	CACNA1A	HTR3A	HTR2A	PTGS2	HTR2B	SLC6A4	TNF	PRL	HTR2C	AOC1	ESR1	VDR	POLG	POLB	INSR	LPL	BCHE	ADCY1	KCNQ1	GAA	ACHE	TDP2	KCNJ2	ABCC8	CYP2C19	FECH	CYSLTR2	AR	MPO	CYP2D6	GLUD1	GABRA1	CRABP1	ABCC2	HPRT1	KCNQ2
C0010266	cranial nerve disorder	AGT	ACE	PRL	MPO	CACNA1A	DBH	LPL	CYSLTR2	FECH	SCN5A	TNF	EGFR	HTR2A	PTGS2	UQCRC2	HTR1A	KCNQ1	HTR2C	PFKP	PPARA	GAA	VDR	INSR	CA2	KCNJ2	CYP3A4	ITGA2B	PLAT	ESR1	KCNE2	KCNE1	SLC12A3	ACHE	AR	GABRA1	TYMP	CYP2C19	GLUD1	CYP2E1	ADRB1	CRABP1	KCNH2	LRP2	PDE5A	HCAR2	ABCC8	TLR7
C0010380	Croup	SCN1A	RYR1	CACNA1A	TNF	RHO	GAA	CYP2C19	TLR7	ACE	GABRA1	KCNQ2	KCNQ3	AGT	PTGS2	GABRG2	PRL	SCN1B	SCN5A	SCN2A	EGFR	ATP1A2	HTR2A	SCN2B	HTR1A	POLG	SCN4B	CHRNA4	PLAT	POLB	PTAFR	SCN3B	SLC25A6	KCNQ1	VDR	ESR1	HTR2C	KCNH2	CHRNB2	MTHFR	CALM1	INSR	SCN8A	SCN3A	CALM2	CALM3	SCN4A	LPL	PFKP
C0010414	cryptococcosis	CACNA1A	AGT	TNF	VDR	ACE	LPL	PTGS2	INSR	SLC12A3	PRL	HTR1A	GAA	CRABP1	ALOX12B	ABCC8	AR	ABCC2	HPRT1	SCN5A	RHO	DBH	KCNJ2	ESR1	EGFR	FECH	CYP2E1	KCNQ1	LRP2	CYSLTR2	TLR7	PLAT	PPARG	MTHFR	HTR2A	KCNQ2	KCNQ3	GABRA1	CYP2C19	UQCRC2	ATP1A2	ENPP1	PFKP	ACHE	PTAFR	CYP3A4	HTR2C	MPO
C0010417	cryptorchidism	PLAT	TNF	PRL	AGT	CACNA1A	FGFR1	LPL	ACE	PTGS2	HTR1A	VDR	AR	SCN1A	UQCRC2	TPO	FLT3	GAA	SCN5A	MTHFR	INSR	AOC1	RYR1	SLC12A3	RHO	CYP2E1	EGFR	ESR1	KCNJ2	KCNQ1	HTR2B	TLR7	HTR2A	PPARG	SLC6A4	TYMP	CYSLTR2	LRP2	SERPINE1	CRABP1	ABCC8	CYP2C19	DBH	ABCC2	HPRT1	POLG	KCNQ2	KCNQ3	ACHE
C0010418	Cryptosporidiosis	CFTR	CACNA1H	PPARG	ALOX12B	GAA	RHO	ACE	TNF	AGT	LPL	VDR	CACNA1A	INSR	PTGS2	KCNJ2	CRABP1	SCN5A	KCNQ2	KCNQ3	PRL	ABCC2	HPRT1	KCNQ1	SCN1A	EGFR	ESR1	CHRNA4	ABCC8	PLAT	AR	DBH	FECH	KCNQ4	HTR1A	PFKP	DFNA5	SLC12A3	KCNA5	UQCRC2	ACHE	KCNH2	RYR2	SERPINE1	CYP3A4	CYP2E1	HTR2C	CYP2C19	HTR2A
C0010481	Cushing syndrome	TNF	PRL	HTR1A	AGT	CACNA1A	ACE	INSR	TYR	POMC	AR	VDR	RHO	PTGS2	GAA	MPO	ESR1	KCNJ2	EGFR	LPL	SLC12A3	PLAT	HTR2A	TLR7	SCN5A	POLG	HTR2C	UQCRC2	SLC25A6	KCNQ1	POLB	PPARA	ACHE	FECH	KCNQ2	PFKP	KCNQ3	GABRA1	CYP3A4	HTR2B	RYR1	SERPINE1	PTAFR	ATP1A2	SLC6A4	CYP2E1	KCNE1	KCNE2	ABCC8
C0010520	cyanosis	CACNA1A	AGT	TNF	ACE	PRL	PTGS2	INSR	VDR	SCN5A	HTR1A	LPL	KCNQ1	SLC12A3	GAA	KCNJ2	EGFR	PLAT	ABCC8	AR	CYSLTR2	HTR2A	ABCC2	CRABP1	HPRT1	FECH	CYP2E1	UQCRC2	DBH	GABRA1	ESR1	CYP2C19	PFKP	TPO	MTHFR	RHO	DRD3	KCNQ2	KCNQ3	PTAFR	SLC6A4	HTR2B	TLR7	ACHE	RYR1	HTR2C	MPO	PPARG	SERPINE1
C0010674	cystic fibrosis	LRP2	PTGS2	KCNQ4	DFNA5	CYSLTR2	FECH	TNF	CACNA1A	ACE	AGT	EGFR	SLC12A3	PFKP	PTGS1	UQCRC2	VDR	ITGA2B	PRL	HTR1A	GAA	GABRA1	CYP3A4	ESR1	LPL	KCNJ2	INSR	CYP2D6	SCN5A	HTR2A	CYP1A2	AOC1	KCNQ1	PLAT	POLG	POLB	HTR3A	ACHE	ABCC8	BCHE	ADCY1	CYP2E1	ABCC2	KCNQ2	KCNQ3	HTR2B	CRABP1	AR	CYP2C19
C0010692	cystitis	AGT	CACNA1A	PRL	PTGS2	TNF	ACE	INSR	VDR	LPL	SCN5A	EGFR	SLC12A3	PLAT	KCNQ1	HTR2A	CYSLTR2	HTR1A	GAA	FECH	KCNJ2	CRABP1	HPRT1	ABCC8	DBH	TLR7	CYP2C19	UQCRC2	PFKP	AR	ESR1	GABRA1	ABCC2	HTR2C	CYP2E1	MTHFR	SLC6A4	ATP1A2	MPO	PTGS1	PPARA	PTAFR	LRP2	SERPINE1	HTR2B	RYR1	ACHE	ITGA2B	KCNQ2
C0010709	cyst	AGT	CACNA1A	PRL	TNF	PTGS2	ACE	INSR	VDR	LPL	SCN5A	SLC12A3	HTR1A	CRABP1	PLAT	EGFR	CYP2C19	GAA	KCNQ1	TLR7	KCNJ2	CYSLTR2	HTR2A	ABCC8	AR	CYP2E1	HPRT1	MTHFR	ESR1	SLC6A4	FECH	ABCC2	DBH	UQCRC2	PFKP	HTR2C	ATP1A2	GABRA1	SERPINE1	PTGS1	PPARA	RYR1	PPARG	DRD3	HTR2B	TPO	KCNQ2	KCNQ3	PTAFR
C0010823	CMV infection	AGT	PRL	CACNA1A	TNF	ACE	VDR	SLC12A3	PTGS2	LPL	CA2	CYP2E1	HTR2B	GAA	MTHFR	INSR	CRABP1	ABCC2	HPRT1	SCN5A	AR	KCNQ1	CYP2C19	RHO	ESR1	DBH	EGFR	LRP2	ABCC8	MPO	PLAT	HTR2A	CYSLTR2	HTR1A	KCNJ2	TLR7	UQCRC2	KCNA5	FECH	PFKP	HTR2C	SERPINE1	GABRA1	AGTR1	MAPK3	PTGS1	PPARA	KCNQ4	IL6
C0010828	cytopenia	TNF	AGT	PRL	CACNA1A	ACE	PTGS2	LPL	VDR	PLAT	SLC12A3	GAA	GABRA2	SCN5A	INSR	CA2	MTHFR	MPO	TLR7	HPRT1	AR	KCNQ1	EGFR	ABCC2	SLC6A4	CYP2C19	FGFR1	FECH	FLT3	HBA2	HBD	CRABP1	CYP11B2	RHO	PFKP	UQCRC2	HTR2A	DBH	ESR1	LRP2	HTR1A	CYP2E1	CYSLTR2	KCNQ4	HTR2C	ABCC8	KCNJ2	DFNA5	ITGA2B
C0010930	dacryocystitis	CACNA1A	PRL	PTGS2	AGT	INSR	ACE	ABCC8	LPL	TNF	CYSLTR2	FECH	HTR2A	PLAT	ATP1A2	EGFR	PFKP	HTR1A	SCN5A	PTGS1	VDR	UQCRC2	KCNQ1	ACHE	KCNQ2	KCNQ3	SLC6A4	ESR1	CYP3A4	ITGA2B	CRABP1	SLC12A3	GAA	HTR2B	GABRA1	AR	KCNJ2	HTR2C	HTR3A	KCNH2	CYP2C19	TLR7	KCNE2	KCNE1	ALOX12B	RYR1	PPARG	ABCC2
C0011053	deafness	CACNA1A	AGT	PRL	TNF	PTGS2	ACE	INSR	VDR	LPL	SLC12A3	SCN5A	KCNJ2	KCNQ1	EGFR	PLAT	HTR1A	HTR2A	GAA	CYSLTR2	CRABP1	FECH	DBH	AR	ABCC8	TLR7	ABCC2	HPRT1	GABRA1	CYP2C19	UQCRC2	CYP2E1	ESR1	PFKP	SLC6A4	RYR1	ATP1A2	HTR2C	PTAFR	MPO	MTHFR	KCNQ2	KCNQ3	SERPINE1	ACHE	PTGS1	PPARA	KCNA5	CYP3A4
C0011057	Sudden Hearing Loss	CRABP1	CYP2C19	AGT	INSR	ACE	CACNA1A	PTGS2	DBH	KCNQ4	DFNA5	FECH	TNF	EGFR	PRL	GABRA1	PLAT	PTAFR	SCN5A	HTR1A	KCNQ1	UQCRC2	VDR	LPL	ESR1	HTR2A	SLC6A4	SLC12A3	KCNJ2	KCNE1	KCNE2	KCNQ2	KCNQ3	GAA	HTR2B	SCN1A	HPRT1	PPARG	HTR2C	SCN2A	CYSLTR2	KCNH2	MTHFR	AR	HTR3A	CYP2E1	TPO	PDE5A
C0011071	sudden death	AGT	PRL	CACNA1A	TNF	ACE	PTGS2	INSR	LPL	SCN5A	HTR1A	VDR	SLC12A3	DRD3	KCNQ1	MTHFR	GAA	PLAT	AR	CYP2E1	EGFR	RHO	HTR2A	CYSLTR2	FECH	KCNJ2	TLR7	PPARG	ABCC2	ABCC8	CYP2C19	CRABP1	DBH	HPRT1	RYR1	TPO	UQCRC2	GABRA1	PFKP	SLC6A4	ESR1	MPO	HTR2C	CACNA1H	CA2	KCNQ2	KCNQ3	ATP1A2	PPARA
C0011124	decreased libido	AR	GNRHR	ESR1	IL6	STAT3	AKT1	LEP	JAK2	TNF	POMC	SRC	APP	IRS1	IL2	GHR	CCND1	STAT1	ICAM1	IRS2	LYZ	ALB	SHBG	TTR	TSPO	HBEGF	MYC	NCOA1	JAK1	SST	IAPP	FYN	GOT2	FOS	IL1A	SNCA	CD40	GOT1	FASN	TPH1	HMOX1	BGLAP	SELP	FGF4	CPT1A	PGR	ANXA5	PIM1	EGFR
C0011127	decubitus ulcers	TNF	AGT	HTR1A	CACNA1A	PRL	GABRA2	VDR	ACE	GAA	PTGS2	SLC12A3	SLC6A4	PLAT	MTHFR	LPL	CYP2C19	PPARG	SCN5A	RYR1	INSR	ABCC8	ABCC2	KCNQ1	RHO	DRD3	HTR2A	DBH	EGFR	CYSLTR2	KCNJ2	TLR7	CYP2E1	ESR1	GABRA1	CRABP1	KCNQ2	KCNQ3	AR	UQCRC2	TYR	POMC	KCNA5	SERPINE1	PFKP	HPRT1	LRP2	CYP3A4	PTGS1
C0011168	dysphagia	AGT	CACNA1A	PTGS2	ACE	PRL	TNF	INSR	VDR	EGFR	SCN5A	LPL	SLC12A3	HTR2A	KCNQ1	PLAT	HTR1A	GAA	DBH	FECH	CYSLTR2	UQCRC2	ABCC8	KCNJ2	PFKP	GABRA1	CYP2C19	CRABP1	ESR1	ABCC2	HTR2C	AR	HPRT1	TLR7	PTAFR	PTGS1	ACHE	ATP1A2	KCNQ2	KCNQ3	MTHFR	SERPINE1	SLC6A4	CYP3A4	MPO	PPARA	ITGA2B	CYP2E1	HTR2B
C0011175	dehydration	AGT	CACNA1A	PTGS2	ACE	TNF	PRL	INSR	VDR	SLC12A3	SCN5A	LPL	EGFR	PLAT	KCNQ1	GAA	HTR2A	HTR1A	UQCRC2	DBH	KCNJ2	CYSLTR2	PFKP	ABCC8	CYP2C19	FECH	CRABP1	TLR7	GABRA1	HPRT1	ABCC2	ESR1	HTR2C	AR	PTGS1	MTHFR	SERPINE1	ACHE	CYP2E1	KCNA5	PTAFR	KCNQ2	ITGA2B	KCNQ3	ATP1A2	SLC6A4	CYP3A4	PPARA	HTR2B
C0011206	delirium	CACNA1A	AGT	PRL	TNF	PTGS2	ACE	VDR	INSR	SCN5A	SLC12A3	LPL	HTR1A	KCNQ1	GAA	HTR2A	EGFR	DBH	KCNJ2	PLAT	CYSLTR2	ABCC8	CYP2C19	FECH	GABRA1	CRABP1	AR	UQCRC2	CYP2E1	ABCC2	TLR7	ESR1	HPRT1	PFKP	PTAFR	DRD3	SLC6A4	MTHFR	PPARG	ACHE	RYR1	KCNQ2	KCNQ3	ATP1A2	HTR2C	KCNA5	CYP3A4	MPO	IL6
C0011253	delusions	CACNA1A	PRL	AGT	TNF	PTGS2	ACE	INSR	HTR1A	VDR	SCN5A	LPL	GAA	DBH	KCNQ1	HTR2A	AR	EGFR	KCNJ2	PLAT	ABCC8	SLC12A3	CYSLTR2	CYP2C19	CRABP1	PPARG	DRD3	GABRA1	FECH	SLC6A4	UQCRC2	ESR1	TLR7	ABCC2	RYR1	PTAFR	MTHFR	PFKP	TPO	HPRT1	HTR2C	HTR2B	CYP2E1	ATP1A2	PPARA	ACHE	IL6	MPO	KCNQ2
C0011269	vascular dementia	CACNA1A	PLAT	DRD3	AGT	HTR1A	INSR	MTHFR	PTGS2	ACE	CRABP1	SCN5A	KCNQ1	TNF	DBH	CYP2C19	HTR2A	SLC12A3	IL6	JAK2	LPL	EGFR	PRL	ABCC8	VDR	KCNA5	CYSLTR2	GABRA1	KCNQ4	PFKP	DFNA5	KCNH2	PTAFR	UQCRC2	KCNQ2	KCNQ3	ACHE	SERPINE1	ESR1	CYP3A4	RYR2	ITGA2B	HTR2B	SLC6A4	GAA	KCNJ2	KCNE2	KCNE1	PTGS1
C0011304	demyelination	TNF	CACNA1A	AGT	PRL	ALOX12B	PTGS2	ACE	PLAT	VDR	SLC12A3	INSR	GAA	CRABP1	LRP2	ABCC2	SCN5A	TLR7	HPRT1	LPL	KCNJ2	EGFR	GABRA1	HTR2A	ABCC8	AR	KCNQ1	PTAFR	UQCRC2	HTR1A	FECH	SERPINE1	KCNQ2	KCNQ3	PFKP	ACHE	ATP1A2	KCNA5	ESR1	HTR2C	SCN1A	PTGS1	CYP2E1	ITGA2B	CYP2C19	PPARA	CYP3A4	TPO	MTHFR
C0011330	tartar	PTGS2	ACE	TNF	AGT	CACNA1A	PRL	HTR1A	VDR	LPL	UQCRC2	SCN5A	SLC6A4	ESR1	INSR	HTR2B	EGFR	MAN2B1	SLC12A3	PLAT	CYP2C19	GAA	CRABP1	HTR2A	KCNQ1	CYP2E1	AOC1	TLR7	PPARG	KCNJ2	CYSLTR2	AR	TPO	ABCC8	RYR1	FECH	HPRT1	DBH	ABCC2	MPO	AQP2	HSD11B2	CTSG	GSK3A	GABRA1	ARG1	PFKP	ADRA1A	MTHFR
C0011334	caries	CACNA1A	AGT	TNF	PRL	PTGS2	ACE	VDR	INSR	HTR1A	LPL	SCN5A	SLC12A3	GAA	CRABP1	AR	KCNJ2	HTR2A	KCNQ1	CYP2C19	PPARG	ABCC8	PLAT	SLC6A4	CYSLTR2	TPO	DBH	EGFR	TLR7	FECH	RYR1	ESR1	GABRA1	CYP2E1	DRD3	MTHFR	CACNA1F	ABCC2	UQCRC2	ATP1A2	HPRT1	PTAFR	MPO	HTR2B	PFKP	HTR2C	KCNQ2	KCNQ3	SERPINE1
C0011351	enamel hypoplasia	TPO	TNF	PTGS2	ACE	ABCC2	TYR	FECH	POMC	AGT	CACNA1A	MPO	EGFR	LPL	VDR	CYSLTR2	PRL	KCNQ4	DFNA5	PTGS1	ITGA2B	ESR1	SCN5A	INSR	HTR1A	PLAT	KCNQ1	CYP3A4	ACHE	UQCRC2	CYP2E1	AR	KCNQ2	KCNQ3	SLC12A3	CYP2C19	GAA	MTHFR	HTR2A	GABRA1	BCHE	ADCY1	MAN2B1	SLC6A4	KCNJ2	HTR2B	LRP2	POLG	ABCC8
C0011389	plaque	TNF	HTR1A	PRL	AGT	ACE	CACNA1A	AR	INSR	RHO	GAA	PTGS2	VDR	MPO	TLR7	ESR1	MTHFR	LPL	EGFR	PLAT	ABCC2	LRP2	SLC12A3	HPRT1	KCNJ2	TYR	POMC	SCN5A	HTR2C	UQCRC2	PTGS1	FECH	PFKP	KCNQ1	PPARA	ACHE	HTR2A	KCNQ2	KCNQ3	ATP1A2	CYP3A4	CYP2E1	POLG	ITGA2B	FGFR1	HTR2B	CYP2C19	RYR1	ABCC8
C0011432	tooth sensitivity	AGT	CYP11B2	ACE	PTGS2	TNF	FECH	EGFR	PRL	CACNA1A	VDR	HTR1A	PTGS1	LPL	SLC12A3	INSR	ESR1	SCN5A	HTR2A	UQCRC2	ITGA2B	GAA	SLC6A4	CYP2C19	HTR2B	PLAT	TPO	POMC	MTHFR	AR	KCNQ1	HSD11B2	CYP2E1	FGFR1	TLR7	CYSLTR2	HTR2C	HTR3A	PPARG	LRP2	SERPINE1	ABCC8	CYP3A4	REN	KCNJ2	IL6	CALM1	ABCC2
C0011551	depersonalization	CACNA1A	AGT	PRL	TNF	PTGS2	ACE	INSR	VDR	SCN5A	HTR1A	LPL	HTR2A	KCNQ1	GAA	KCNJ2	EGFR	CYSLTR2	PLAT	SLC12A3	DBH	GABRA1	FECH	CRABP1	ABCC8	SLC6A4	AR	TLR7	UQCRC2	PTAFR	ABCC2	CYP2C19	RYR1	PPARG	ESR1	HPRT1	PFKP	ATP1A2	CYP2E1	DRD3	HTR2C	KCNQ2	KCNQ3	ACHE	MTHFR	PTGS1	SERPINE1	CYP3A4	KCNH2
C0011570	mental depression	PRL	AGT	TNF	CACNA1A	ACE	PTGS2	VDR	LPL	EGFR	INSR	SLC12A3	SCN5A	HTR2A	GAA	ABCC8	MTHFR	HTR1A	KCNQ1	DBH	CYSLTR2	TLR7	UQCRC2	AR	TPO	KCNJ2	HTR2C	PFKP	CYP2C19	FGFR1	ESR1	GABRA1	KCNQ2	KCNQ3	LRP2	RHO	CRABP1	SLC6A4	FECH	PPARA	ABCC2	POLG	PPARG	SERPINE1	HPRT1	ACHE	PLAT	CA2	PTAFR
C0011579	depressive reaction	PRL	TNF	VDR	HTR1A	AGT	CACNA1A	HTR2A	TPO	PPARG	COMT	PTGS2	ACE	CACNA1F	AR	LPL	RYR1	SCN5A	SLC6A4	GAA	INSR	PLAT	KCNQ1	KCNJ2	DRD3	SLC12A3	CYP2C19	ESR1	IL6	ABCC2	ITGA2B	MTHFR	JAK2	EGFR	FECH	DBH	CYSLTR2	CRABP1	GABRA1	ABCC8	F9	GP9	KCNQ2	KCNQ3	PTAFR	HPRT1	POLG	LRP2	UQCRC2
C0011581	depressive disorder	HTR1A	LPL	PRL	CACNA1A	MMP9	AGT	AR	MAOA	PTGS2	ACE	TNF	PPARG	SCN5A	RYR1	INSR	CRABP1	GAA	KCNQ1	KCNJ2	TLR7	RHO	CYP2C19	EGFR	DRD3	VDR	KCNQ2	KCNQ3	HTR2A	ABCC8	CYSLTR2	MTHFR	PFKP	SCN1A	FECH	MPO	DBH	GABRA1	SLC12A3	UQCRC2	CHRNA4	POLG	CYP3A4	PLAT	ACHE	SERPINE1	SREBF1	PTGS1	KCNH2
C0011603	dermatitis	AGT	CACNA1A	PTGS2	ACE	TNF	PRL	EGFR	VDR	INSR	LPL	SCN5A	PLAT	HTR2A	UQCRC2	PFKP	FECH	KCNQ1	CYSLTR2	SLC12A3	HTR1A	GAA	ESR1	ABCC8	DBH	KCNJ2	MPO	GABRA1	ITGA2B	HTR2C	HPRT1	ACHE	PTGS1	CYP2C19	ABCC2	CRABP1	AR	TLR7	CYP3A4	ATP1A2	KCNQ2	KCNQ3	PPARA	LRP2	SERPINE1	PTAFR	HTR2B	KCNE1
C0011606	exfoliative dermatitis	AGT	CACNA1A	ACE	PTGS2	TNF	PRL	VDR	EGFR	INSR	LPL	SCN5A	FECH	SLC12A3	KCNQ1	MPO	CYSLTR2	HTR2A	PLAT	HTR1A	PFKP	UQCRC2	GAA	ABCC8	DBH	LRP2	KCNJ2	AR	HPRT1	ESR1	CRABP1	GABRA1	ITGA2B	ABCC2	HTR2C	ACHE	PTGS1	CYP2C19	CYP3A4	POLG	KCNQ2	KCNQ3	TLR7	ATP1A2	CYP2E1	PTAFR	POLB	PPARA	SERPINE1
C0011609	drug eruption	AGT	TNF	CACNA1A	ACE	PRL	PTGS2	VDR	LPL	SCN5A	INSR	GAA	EGFR	HTR1A	PLAT	SLC12A3	FECH	TPO	CYP2E1	KCNQ1	HTR2A	ABCC8	CYSLTR2	MPO	AR	UQCRC2	HPRT1	PPARG	KCNJ2	DBH	PFKP	CRABP1	GABRA1	MTHFR	RYR1	CYP2C19	ESR1	SERPINE1	ABCC2	LRP2	POLG	CACNA1F	KCNQ2	KCNQ3	ACHE	KCNQ4	HTR2B	POLB	TLR7
C0011615	atopic dermatitis	AGT	CACNA1A	ACE	TNF	PTGS2	PRL	SCN5A	VDR	LPL	GAA	AR	INSR	MTHFR	HTR1A	SLC12A3	HTR2A	EGFR	SLC6A4	CYP2C19	CRABP1	CYP2E1	KCNQ1	CYSLTR2	KCNJ2	ABCC8	ABCC2	LRP2	TLR7	PLAT	PPARG	RHO	TPO	UQCRC2	ESR1	HTR2B	FGFR1	SERPINE1	PFKP	IL6	HPRT1	DRD3	GABRA1	JAK2	MPO	CFTR	KCNQ2	KCNQ3	DBH
C0011616	contact dermatitis	AGT	CACNA1A	PRL	PTGS2	ACE	TNF	INSR	VDR	SCN5A	EGFR	LPL	SLC12A3	CYSLTR2	HTR1A	KCNQ1	FECH	PLAT	HTR2A	ABCC8	KCNJ2	CRABP1	TLR7	DBH	GAA	UQCRC2	PFKP	ESR1	AR	HPRT1	GABRA1	ABCC2	CYP2C19	ATP1A2	HTR2C	CYP2E1	SLC6A4	PTGS1	MTHFR	MPO	PTAFR	PPARA	KCNQ2	KCNQ3	SERPINE1	DRD3	ACHE	HTR2B	CYP3A4
C0011630	fungal dermatitis	AGT	CACNA1A	TNF	PRL	PTGS2	ACE	INSR	VDR	LPL	SLC12A3	SCN5A	HTR1A	CRABP1	KCNQ1	ABCC2	CYP2E1	AR	PLAT	HPRT1	ABCC8	EGFR	CYSLTR2	GAA	KCNJ2	DBH	HTR2A	TLR7	FECH	SLC6A4	HTR2B	ESR1	TPO	RYR1	GABRA1	IL6	CYP2C19	UQCRC2	ATP1A2	JAK2	PFKP	KCNA5	MPO	HTR2C	PPARG	LRP2	PTAFR	MTHFR	SERPINE1
C0011633	dermatomyositis	TYMP	ALOX12B	CYP2E1	CPT2	TNF	AGT	ACE	TPO	PTGS2	GAA	LPL	MPO	KCNJ2	VDR	PRL	CACNA1A	TLR7	EGFR	FECH	INSR	HPRT1	AR	CYP3A4	GABRA1	HTR2A	TYR	PLAT	POMC	UQCRC2	CYP2C19	PFKP	SCN5A	LRP2	ABCC2	HTR1A	CYSLTR2	POLG	HTR2C	PTAFR	PTGS1	ITGA2B	PPARA	KCNQ1	JAK2	IL6	ABCC8	SLC25A6	ESR1
C0011636	dermatophytosis	PPARG	AR	CYP2E1	CRABP1	SREBF1	SLC2A4	PRL	PTGS2	INSR	LRP2	ABCC2	ACE	ABCC8	AGT	LPL	TNF	VDR	CACNA1A	FECH	GABRA1	EGFR	PTAFR	SCN5A	CYP3A4	HTR1A	HTR2C	GAA	PPARA	PFKP	PTGS1	POLG	UQCRC2	RYR1	KCNQ1	ESR1	HTR2A	SLC25A6	ACHE	KCNQ2	KCNQ3	SLC12A3	HMGCR	PARP1	SDHB	HTR2B	GRIN1	SLC6A4	PLAT
C0011644	scleroderma	TNF	AGT	PRL	CACNA1A	ACE	PTGS2	FGFR1	LPL	VDR	ALOX12B	TPO	INSR	SCN5A	CYP2E1	SLC6A4	GAA	SLC12A3	MTHFR	KCNQ1	DBH	EGFR	KCNJ2	RHO	ESR1	TYR	FECH	POMC	PLAT	CYSLTR2	LRP2	ABCC2	ABCC8	UQCRC2	HTR2A	KCNQ4	HTR1A	DFNA5	CRABP1	KCNQ2	KCNQ3	CYP2C19	PFKP	MPO	HTR2C	TLR7	HPRT1	KCNA5	AR
C0011649	dermoid cyst	EGFR	PAH	TNF	AGT	HTR2B	CACNA1A	PPARG	AR	RYR1	ACE	SLC6A4	PTGS2	PRL	LPL	RHO	VDR	MTHFR	INSR	SCN5A	AGTR1	MAPK3	CYP2C19	GAA	KCNQ1	TLR7	ABCC2	KCNJ2	SLC12A3	HPRT1	LRP2	HTR1A	ESR1	ABCC8	HTR2A	PLAT	DBH	CYSLTR2	UQCRC2	FECH	ATP1A2	HTR2C	GABRA1	TPO	PPARA	PFKP	CRABP1	PTAFR	CYP2E1
C0011757	developmental coordination disorder	SCN1A	RYR1	CACNA1A	TNF	RHO	GAA	CYP2C19	TLR7	ACE	GABRA1	KCNQ2	KCNQ3	AGT	PTGS2	GABRG2	PRL	SCN1B	SCN5A	SCN2A	EGFR	ATP1A2	HTR2A	SCN2B	HTR1A	POLG	SCN4B	CHRNA4	PLAT	POLB	PTAFR	SCN3B	SLC25A6	KCNQ1	VDR	ESR1	HTR2C	KCNH2	CHRNB2	MTHFR	CALM1	INSR	SCN8A	SCN3A	CALM2	CALM3	SCN4A	LPL	PFKP
C0011848	diabetes insipidus	VDR	AGT	CACNA1A	TNF	CA2	ACE	INSR	PRL	SLC12A3	PTGS2	LPL	SCN5A	CYP2E1	GAA	HTR1A	KCNQ1	HTR2B	AR	TPO	CACNA1F	CYP27B1	ABCC8	EGFR	CRABP1	KCNJ2	ABCC2	LRP2	HTR2A	ESR1	DBH	GNRHR	GABRA1	PPARG	FECH	PLAT	KCNQ2	CYSLTR2	KCNQ3	POLG	UQCRC2	PTAFR	CYP3A4	PFKP	SLC25A6	TYR	SCN1A	POMC
C0011849	diabetes	SHBG	ENPP1	AGT	PPARG	AKT1	ABCC8	IRS1	UBC	HRAS	CALM1	MAPK1	IRS2	JAK2	PTPN1	MAPK3	CALM2	CALM3	AKT2	LEP	GRB14	RPS6KB1	ALB	SRC	PTPN6	TSPO	HSP90AA1	TCIRG1	ATP6V1A	PRKCD	TYR	TNF	ANXA2	FOS	PTPN12	PRL	LPL	BLVRA	IL6	PIK3R3	MTOR	PIK3CG	JAK1	IGF1R	ADRB2	JUN	STAT3	IGFBP1	GCK
C0011854	type 1 diabetes	CYP2E1	AGT	CACNA1A	HTR2B	TPO	INSR	PTGS2	ACE	ABCC8	VDR	PPARG	PRL	LPL	CRABP1	SLC12A3	TNF	SCN5A	GAA	ABCC2	HPRT1	ENPP1	KCNQ1	EGFR	KCNQ4	SREBF1	CYP2C19	SLC2A4	DFNA5	CYSLTR2	TLR7	PLAT	KCNJ2	ESR1	HTR1A	HTR2A	DBH	PFKP	UQCRC2	FECH	HTR2C	PTGS1	AR	GABRA1	PPARA	PTAFR	KCNQ2	KCNQ3	KCNA5
C0011860	type 2 diabetes	GYS1	ACPP	NT5C1A	CD38	ALPL	ACE	ALPP	LEP	KCNJ11	ALB	IRS1	IL6	SHBG	TGFB1	TNF	SLC2A2	LPL	PPARA	HRAS	EPHX2	AKT1	AKT2	IRS2	TSPO	SERPINE1	ADIPOQ	APOE	IDE	ADRB3	PTPN1	SREBF1	MC4R	CALM1	GCK	JUN	MC3R	MAPK1	CALM2	FGF1	CALM3	CACNA1A	MAPK8IP1	UBC	PRL	AGRP	POMC	SST	KCNQ1
C0011875	Diabetic vascular disease	HTR1A	TNF	ACE	AGT	KCNQ1	CACNA1A	SCN5A	PRL	HPRT1	GAA	MPO	ABCC8	DBH	PTGS2	LPL	INSR	FECH	VDR	HTR2A	EGFR	UQCRC2	KCNH2	KCNA5	ATP1A2	HTR2C	SERPINE1	RYR2	PFKP	PPARA	ESR1	CYP3A4	KCNE1	KCNE2	KCNJ2	ITGA2B	ACHE	SLC6A4	AR	SLC12A3	HTR3A	HCAR2	TYR	GABRA1	PLAT	GLUD1	TPO	ADRB1
C0011880	diabetic ketoacidosis	PRL	TNF	CACNA1A	AGT	HTR1A	SCN5A	SLC6A4	PTGS2	ACE	RYR1	VDR	LPL	INSR	CYP2E1	PPARG	CRABP1	DRD3	GAA	PLAT	AR	KCNQ1	KCNJ2	SLC12A3	MTHFR	CYP2C19	ABCC8	CYSLTR2	ESR1	DBH	TLR7	EGFR	HTR2A	HPRT1	FECH	ABCC2	GABRA1	UQCRC2	ATP1A2	SERPINE1	IL6	PTAFR	KCNQ2	KCNQ3	PFKP	KCNA5	JAK2	HTR2C	CYP3A4
C0011882	diabetic neuropathy	TNF	HTR1A	TPO	AGT	AR	CACNA1A	ACE	PPARG	PRL	CACNA1F	TYMP	PTGS2	RYR1	VDR	CYP2E1	CRABP1	SLC6A4	ALOX12B	SCN5A	PLAT	SLC12A3	KCNQ1	RHO	INSR	LPL	GAA	ABCC8	TLR7	HPRT1	KCNJ2	ESR1	EGFR	HTR2A	FECH	CYP2C19	MPO	DBH	CYSLTR2	ABCC2	SREBF1	SLC2A4	KCNQ2	KCNQ3	IL6	UQCRC2	ATP1A2	SERPINE1
C0011884	diabetic retinopathy	AGT	CRABP1	ACE	CACNA1A	PPARG	SLC6A4	TNF	SERPINE1	PLAT	MTHFR	SREBF1	SLC2A4	PRL	ABCC8	PTGS2	RYR1	INSR	LPL	VDR	KCNJ2	EGFR	SCN5A	TLR7	CYP2E1	ITGA2B	ESR1	SLC12A3	CYSLTR2	F9	GP9	CYP2C19	ENPP1	GAA	KCNQ1	HTR1A	HTR2C	HTR2A	PPARA	AR	UQCRC2	PFKP	IL6	MPO	JAK2	FECH	KCNA5	GABRA1	ATP1A2
C0011974	Diaper rash	PTGS2	TNF	AGT	FGFR1	ACE	HTR1A	CACNA1A	SCN5A	ITGA2B	EGFR	IL6	JAK2	MPO	CYSLTR2	PLAT	GAA	ABCC8	CYP2E1	LPL	PRL	F9	GP9	KCNQ1	HTR2A	LRP2	VDR	INSR	UQCRC2	PTGS1	KCNQ2	KCNQ3	KCNH2	SLC12A3	SERPINE1	ESR1	SCN1A	KCNQ4	HTR2C	DFNA5	SCN2A	RYR2	KCNJ2	PFKP	HTR2B	KCNA5	SLC6A4	AR
C0011991	diarrhea	PTGS2	UBC	SRC	ESR1	ERBB2	TP53	MAPK1	HRAS	STAT3	IL6	JUN	CCND1	CALM1	FN1	TSPO	MMP9	CXCL8	RAC1	JAK2	AR	STAT1	MTOR	HGF	NOTCH1	PIK3CG	FGF1	MAPK3	CALM2	CALM3	ERBB3	PLAU	HSP90AA1	FYN	HBEGF	TGFA	ALB	PTPN1	HIF1A	EDN1	FOS	PTPN6	TLR4	LCK	IGF1R	LEP	PLAUR	JUP	MMP3
C0012241	gastrointestinal anomaly	PPARG	AGT	SLC6A4	CACNA1A	TNF	PRL	SLC12A3	PTGS2	MTHFR	VDR	INSR	CRABP1	ACE	ABCC2	SCN5A	TLR7	LPL	IL6	ABCC8	JAK2	MPO	AR	HTR2A	CYSLTR2	EGFR	PLAT	HTR1A	GABRA1	KCNQ1	POLG	PTAFR	POLB	ATP1A2	GAA	UQCRC2	HTR2C	SLC25A6	SERPINE1	PFKP	PPARA	KCNJ2	CYP2C19	ESR1	CYP2E1	PTGS1	TPO	KCNQ2	HTR2B
C0012359	distention	AGT	PRL	CACNA1A	ACE	TNF	PTGS2	LPL	INSR	VDR	EGFR	GAA	SCN5A	SLC12A3	HTR2A	HTR1A	PLAT	UQCRC2	MPO	KCNQ1	KCNJ2	DBH	TLR7	PFKP	AR	CYP2C19	CYSLTR2	FECH	HTR2C	ESR1	ACHE	ABCC8	CYP2E1	MTHFR	GABRA1	KCNQ2	KCNQ3	PPARA	ABCC2	LRP2	HPRT1	CYP3A4	SERPINE1	CRABP1	POLG	HTR2B	PTGS1	ATP1A2	ITGA2B
C0012569	diplopia	CACNA1A	AGT	PRL	PTGS2	ACE	TNF	INSR	VDR	SCN5A	EGFR	HTR2A	LPL	KCNQ1	GAA	HTR1A	SLC12A3	PLAT	FECH	KCNJ2	UQCRC2	CYSLTR2	DBH	GABRA1	ABCC8	PFKP	AR	TLR7	ESR1	CYP2C19	PTAFR	HTR2C	CRABP1	ACHE	ABCC2	KCNQ2	KCNQ3	ATP1A2	HPRT1	MPO	SLC6A4	PPARA	CYP3A4	ITGA2B	KCNA5	PTGS1	SERPINE1	POLG	CYP2E1
C0012624	intervertebral discitis	SLC12A1	TNF	CACNA1A	SLC6A4	PRL	PTGS2	AGT	LPL	GAA	VDR	SCN5A	MTHFR	ACE	INSR	KCNQ1	CRABP1	CYP2C19	TLR7	LRP2	KCNJ2	SLC12A3	HPRT1	AR	HTR1A	ABCC8	ESR1	TYR	IL6	POMC	EGFR	HTR2A	DBH	JAK2	PLAT	CYSLTR2	GABRA1	FECH	RYR1	PPARG	KCNQ4	ATP1A2	CYP3A4	DFNA5	UQCRC2	PTAFR	KCNA5	SERPINE1	HTR2C
C0012739	disseminated intravascular coagulation	AGT	CACNA1A	ACE	PTGS2	TNF	SCN5A	VDR	SLC12A3	KCNQ1	PRL	INSR	GAA	HTR1A	PLAT	EGFR	KCNJ2	CYSLTR2	ABCC2	LPL	ABCC8	MPO	AR	UQCRC2	CYP2E1	CYP2C19	HTR2B	HTR2A	PFKP	DBH	KCNQ2	CRABP1	KCNQ3	LRP2	MTHFR	RHO	ESR1	FECH	HPRT1	ITGA2B	KCNQ4	CACNA1F	ACHE	GABRA1	DFNA5	SERPINE1	KCNA5	CYP3A4
C0012746	dissociative reaction	SLC6A4	PRL	CACNA1A	AGT	GAA	ACE	TNF	VDR	HTR2A	PTGS2	PLAT	SCN5A	HTR1A	UQCRC2	HTR2C	EGFR	PFKP	PPARA	KCNQ1	LPL	INSR	ITGA2B	ESR1	ACHE	TPO	MMP9	KCNQ2	KCNQ3	SLC12A3	GABRA1	DRD3	SCN1A	AR	GLUD1	ADRB1	KCNJ2	KCNH2	CYP3A4	SCN2A	ABCC8	CYSLTR2	CYP2C19	KCNE2	KCNE1	HTR2B	PPARG	MTHFR
C0012797	diuresis	AGT	PRL	CACNA1A	PTGS2	ACE	VDR	TNF	INSR	SLC12A3	CYP2C19	EGFR	HTR2A	SCN5A	KCNQ1	LPL	GAA	MPO	HPRT1	ABCC8	HTR1A	FECH	UQCRC2	KCNJ2	PLAT	SLC6A4	TPO	LRP2	PFKP	CACNA1F	AR	ACHE	POLG	KCNQ2	POLB	KCNQ3	ESR1	KCNQ4	DFNA5	ABCC2	SLC25A6	TLR7	CYSLTR2	ITGA2B	CYP2E1	HTR2C	KCNH2	GABRA1	CYP3A4
C0012813	diverticulitis	TNF	PRL	CACNA1A	AGT	PTGS2	LPL	ACE	SCN5A	SLC6A4	INSR	VDR	GAA	CYP2C19	PLAT	HTR1A	SLC12A3	KCNQ1	MTHFR	TLR7	CRABP1	DBH	HTR2A	EGFR	ABCC8	HPRT1	PPARG	GABRA1	ABCC2	CYSLTR2	AR	ESR1	HTR2B	KCNJ2	DRD3	UQCRC2	FECH	FGFR1	RYR1	IL6	CA2	CYP2E1	ATP1A2	PTAFR	PFKP	KCNA5	JAK2	SERPINE1	LRP2
C0012817	diverticulum	AGT	PRL	TNF	CACNA1A	FGFR1	ACE	GAA	PTGS2	SLC6A4	VDR	HTR2A	LPL	SLC12A3	AR	INSR	FLT3	SCN5A	PLAT	GNRHR	COMT	TLR7	HTR1A	MTHFR	CYP2C19	LRP2	KCNQ1	HPRT1	RHO	CRABP1	CYSLTR2	EGFR	DBH	ABCC2	ABCC8	UQCRC2	ESR1	KCNJ2	GABRA1	TYR	POMC	ATP1A2	KCNQ2	KCNQ3	PFKP	KCNA5	FECH	SERPINE1	PTGS1
C0012833	dizziness	AGT	ACE	EGFR	PTGS2	CACNA1A	TNF	PRL	UQCRC2	VDR	PFKP	HTR2A	INSR	SCN5A	HTR1A	PLAT	LPL	ESR1	KCNQ1	SLC12A3	FECH	CYSLTR2	DBH	GAA	ACHE	HTR2C	KCNJ2	ITGA2B	HTR3A	AOC1	ABCC8	GABRA1	HTR2B	MAN2B1	POLG	MPO	POLB	CYP3A4	KCNQ2	KCNQ3	KCNE1	KCNE2	PTGS1	PPARA	CYP2C19	BCHE	ADCY1	TLR7	CYP2D6
C0013080	trisomy 21	TNF	TPO	PRL	FGFR1	LPL	AGT	CACNA1A	ACE	VDR	CYP2E1	MTHFR	SCN1A	LRP2	PTGS2	KCNQ2	KCNQ3	SCN5A	GAA	INSR	KCNJ2	SLC12A3	EGFR	ESR1	CHRNA4	ABCC8	HTR2A	CYSLTR2	DBH	HTR1A	GABRA1	POLG	AR	UQCRC2	POLB	PTAFR	KCNQ1	ATP1A2	HTR2C	SERPINE1	SLC25A6	SLC6A4	PLAT	PFKP	ACHE	PPARA	RYR1	CYP2C19	PPARG
C0013132	drooling	PRL	TNF	CACNA1A	AGT	HTR1A	CACNA1H	PTGS2	LPL	ACE	DRD3	SCN5A	RYR1	SLC6A4	GAA	INSR	PLAT	VDR	PPARG	RHO	CRABP1	CYP2C19	ABCC8	HTR2A	CYP2E1	SLC12A3	DBH	MTHFR	EGFR	KCNQ1	CYSLTR2	AR	KCNJ2	KCNQ2	ABCC2	KCNQ3	GABRA1	TLR7	FECH	ESR1	UQCRC2	HTR2C	PFKP	IL6	HPRT1	CYP3A4	JAK2	PPARA	ACHE
C0013144	drowsiness	AGT	CACNA1A	ACE	PRL	PTGS2	EGFR	TNF	HTR2A	UQCRC2	SCN5A	VDR	HTR1A	INSR	KCNQ1	LPL	PFKP	FECH	PLAT	CYSLTR2	GAA	KCNJ2	DBH	ACHE	ESR1	MPO	GABRA1	HTR2C	ABCC8	SLC12A3	KCNQ2	KCNQ3	AR	CYP3A4	ITGA2B	POLG	PPARA	KCNE1	KCNE2	POLB	HTR3A	CYP2C19	HTR2B	LRP2	GLUD1	TLR7	KCNH2	DRD3	ADRB1
C0013146	drug abuse	CACNA1A	AGT	PRL	TNF	PTGS2	ACE	HTR1A	SCN5A	INSR	VDR	SLC12A3	LPL	EGFR	KCNQ1	HTR2A	GAA	CRABP1	CYP2C19	AR	TPO	TLR7	PLAT	CYSLTR2	KCNJ2	ABCC8	GABRA1	CYP2E1	MTHFR	RYR1	DBH	PPARG	UQCRC2	HTR2B	ABCC2	ESR1	DRD3	PFKP	FECH	HPRT1	SLC6A4	KCNQ2	KCNQ3	PTAFR	HTR2C	ATP1A2	CACNA1F	KCNA5	ACHE
C0013170	Habituation	HTR1A	AR	PRL	AGT	LPL	MTHFR	ACE	CACNA1A	CRABP1	TNF	CYP2C19	VDR	INSR	SCN5A	PTGS2	SLC12A3	PLAT	EGFR	CYSLTR2	GABRA1	HTR2A	PTAFR	HTR2C	UQCRC2	ESR1	ATP1A2	SERPINE1	CYP2E1	KCNQ1	SLC6A4	PPARA	GAA	TPO	PTGS1	PPARG	HTR2B	CYP3A4	ACHE	KCNQ2	KCNQ3	KCNJ2	ABCC2	ABCC8	TLR7	HPRT1	DRD3	RYR1	FECH
C0013182	drug hypersensitivity	CACNA1A	TNF	AGT	PTGS2	PRL	LPL	ACE	SCN5A	GAA	VDR	HTR1A	INSR	SLC12A3	CYP2C19	KCNJ2	HTR2A	TLR7	EGFR	CYP2E1	KCNQ1	CRABP1	PLAT	AR	PPARG	MTHFR	SLC6A4	RHO	CYSLTR2	ABCC8	DBH	ABCC2	UQCRC2	HPRT1	GABRA1	CFTR	ESR1	FECH	DRD3	LRP2	PFKP	RYR1	SERPINE1	SLC12A1	CA2	CACNA1H	TPO	KCNQ2	KCNQ3
C0013220	drug tolerance	GABRA2	PRL	CACNA1A	GNRHR	TNF	GAA	AGT	LPL	PTGS2	HTR1A	SLC12A3	VDR	SCN5A	ACE	CYP2C19	INSR	GABRA1	DBH	HTR2A	KCNQ1	EGFR	CYSLTR2	UQCRC2	PLAT	HPRT1	PTAFR	FECH	ACHE	ABCC8	AR	KCNQ2	KCNQ3	PFKP	KCNA5	CYP3A4	ATP1A2	SERPINE1	KCNJ2	SLC6A4	ESR1	ADRB1	MTHFR	PTGS1	KCNE1	KCNE2	CYP1A2	RYR1	CYP2E1
C0013238	dry eye syndrome	HTR2B	AGT	SLC6A4	CACNA1A	CYP2E1	TNF	ACE	PLAT	LPL	VDR	SLC12A3	PPARG	ABCC2	CRABP1	GAA	PTGS2	PRL	INSR	SREBF1	SLC2A4	ABCC8	CYP2C19	SCN5A	CYSLTR2	LRP2	HPRT1	HTR2A	FECH	EGFR	HTR1A	AR	UQCRC2	HTR2C	GABRA1	POLG	PFKP	KCNQ4	PPARA	DFNA5	SLC25A6	PTAFR	KCNQ1	ESR1	POLB	ACHE	SERPINE1	ATP1A2	CYP3A4
C0013240	dry socket	LPL	AGT	TNF	FGFR1	MTHFR	ACE	PTGS2	VDR	PLAT	CACNA1A	CYP2C19	PRL	SCN5A	AGTR1	MAPK3	KCNQ2	KCNQ3	SCN1A	CHRNA4	INSR	MPO	KCNQ1	LRP2	GAA	TLR7	FECH	SLC12A3	EGFR	IL6	JAK2	ABCC8	CYSLTR2	UQCRC2	HTR2C	HTR1A	HTR2A	PPARA	KCNQ4	PFKP	CYP3A4	DFNA5	SERPINE1	ESR1	KCNA5	ATP1A2	AR	SLC6A4	HTR2B
C0013274	patent ductus arteriosus	AGT	SLC12A1	SERPINE1	MTHFR	PRL	TNF	LPL	INSR	ACE	RYR1	CACNA1A	PTGS2	PLAT	AR	HPRT1	ABCC8	GAA	PPARG	VDR	SCN5A	ENPP1	EGFR	SLC12A3	MPO	LRP2	CYSLTR2	TLR7	KCNJ2	FECH	HTR2A	POLG	UQCRC2	KCNQ4	HTR1A	SLC25A6	DFNA5	DBH	POLB	KCNQ1	CYP3A4	PFKP	GABRA1	ATP1A2	ESR1	ACHE	ITGA2B	HTR2C	SLC6A4
C0013295	duodenal ulcer	TNF	AGT	PTGS2	CACNA1A	PRL	ACE	VDR	LPL	INSR	SCN5A	PLAT	HTR1A	KCNQ1	GAA	SLC12A3	EGFR	AR	CYSLTR2	SLC6A4	CYP2E1	ABCC8	CRABP1	HTR2A	CYP2C19	DBH	HPRT1	TLR7	FECH	KCNJ2	RYR1	ESR1	MTHFR	ABCC2	PPARG	HTR2B	GABRA1	UQCRC2	HTR2C	PFKP	KCNA5	PTGS1	TPO	PPARA	ATP1A2	MPO	PTAFR	LRP2	DRD3
C0013298	duodenitis	AGT	TNF	CACNA1A	PRL	PTGS2	ACE	VDR	SLC12A3	INSR	LPL	SCN5A	CYP2E1	SLC6A4	KCNQ1	HPRT1	GAA	KCNJ2	CYP2C19	HTR1A	HTR2B	AR	ABCC2	CRABP1	PPARG	EGFR	CACNA1F	TPO	HTR2A	CYSLTR2	ABCC8	PLAT	FECH	DBH	MTHFR	TLR7	ESR1	GABRA1	MPO	UQCRC2	LRP2	PFKP	ATP1A2	PTAFR	HTR2C	KCNA5	IL6	RYR1	RHO
C0013336	dwarfism	PAH	EGFR	AGT	VDR	CACNA1A	TNF	ESR1	PRL	PTGS2	TPO	ACE	TYR	UQCRC2	POLG	POLB	SLC25A6	HTR1A	GOT2	SCN5A	F2	TAT	HTR2C	ATP1A2	GOT1	DDC	INSR	LPL	TH	PPARA	ALB	HTR2B	AR	KCNQ1	SERPINC1	PFKP	HGD	IL6	ADRB1	APOB	CYP2C19	ACHE	IGFBP1	TBXA2R	SCN1A	APOH	CPB2	TSPO	ABCC8
C0013362	dysarthria	ATP1A2	RYR1	PRKCG	CACNG1	CACNA2D1	ABCC8	KCNJ11	PRKCB	CACNA2D4	CACNG3	CACNA2D2	UBC	CACNA2D3	CACNA1H	CACNA1G	CACNA1C	CACNG7	CACNG8	CACNA1S	CACNA1D	ATN1	CACNA1F	RYR2	CACNA1I	ATP2A1	GABRG2	CACNG6	HSPA2	FKBP1B	SCN1B	KCNQ2	KCNQ3	HSPA1B	HSPA1A	CA2	KCNH2	SCN1A	CHRNB2	AR	GABRA1	KCNE2	DRD2	ACHE	CALM1	OPRM1	EDNRA	ANXA2	GRIK1
C0013363	dysautonomia	TNF	CACNA1A	AGT	AR	TPO	PRL	PTGS2	ACE	CA2	CACNA1F	HTR2A	VDR	TYMP	RHO	CYP2E1	SCN5A	SLC12A3	HTR1A	PPARG	RYR1	KCNQ1	PLAT	COMT	ALOX12B	INSR	KCNJ2	MTHFR	GAA	CRABP1	DBH	LPL	ABCC2	KCNQ2	KCNQ3	IL6	EGFR	HPRT1	TLR7	JAK2	CYSLTR2	CYP2C19	GABRA1	SCN1A	MPO	ESR1	KCNH2	UQCRC2
C0013364	dys	AGT	PRL	TNF	PPARG	PTGS2	CACNA1A	INSR	ABCC8	ACE	PLAT	AR	DRD3	SCN5A	ENPP1	VDR	MTHFR	GAA	LPL	SLC12A3	CYP2C19	KCNQ1	ABCC2	LRP2	CYSLTR2	KCNJ2	TLR7	HPRT1	HTR2A	EGFR	FECH	ESR1	HTR1A	GABRA1	SERPINE1	MPO	DBH	PTAFR	UQCRC2	ATP1A2	SLC6A4	ACHE	KCNQ4	PTGS1	KCNQ2	DFNA5	KCNQ3	KCNH2	HTR2C
C0013369	Infectious Diarrhea	TNF	HTR2B	AGT	PPARG	CACNA1A	ACE	LPL	AR	PTGS2	INSR	RYR1	SLC6A4	ABCC8	PRL	VDR	PLAT	RHO	SCN5A	CYP2C19	GAA	ABCC2	LRP2	CYP2E1	CRABP1	MTHFR	SLC12A3	CYSLTR2	EGFR	ENPP1	HTR2A	HTR1A	KCNQ1	AGTR1	TLR7	SREBF1	MAPK3	SLC2A4	KCNJ2	HPRT1	ESR1	FECH	UQCRC2	GABRA1	KCNQ4	SERPINE1	DBH	DFNA5	PTAFR
C0013378	taste perversion	AGT	CACNA1A	PTGS2	ACE	PRL	TNF	EGFR	INSR	VDR	SCN5A	LPL	HTR2A	KCNQ1	PLAT	SLC12A3	UQCRC2	PFKP	FECH	HTR1A	CYSLTR2	KCNJ2	GAA	ABCC8	DBH	ESR1	GABRA1	HTR2C	CYP2C19	TLR7	ABCC2	MPO	ATP1A2	ACHE	PTGS1	AR	CRABP1	ITGA2B	PTAFR	CYP3A4	SERPINE1	KCNQ2	KCNQ3	HPRT1	PPARA	HTR2B	SLC6A4	CYP2E1
C0013384	dyskinesia	CACNA1A	PRL	AGT	TNF	PTGS2	ACE	DRD3	INSR	SCN5A	VDR	HTR1A	LPL	KCNQ1	HTR2A	KCNJ2	EGFR	SLC12A3	GAA	DBH	ABCC8	CYSLTR2	PLAT	FECH	AR	GABRA1	CYP2C19	SLC6A4	CRABP1	TLR7	UQCRC2	ESR1	TPO	CYP2E1	PTAFR	PFKP	RYR1	PPARG	HTR2C	ABCC2	KCNQ2	KCNQ3	MTHFR	HPRT1	ATP1A2	HTR2B	KCNA5	ACHE	PPARA
C0013390	dysmenorrhea	CACNA1A	AGT	PRL	PTGS2	TNF	ACE	INSR	VDR	SCN5A	LPL	EGFR	HTR1A	HTR2A	CYSLTR2	SLC12A3	KCNQ1	TLR7	KCNJ2	GAA	FECH	PLAT	ABCC8	DBH	AR	GABRA1	UQCRC2	PFKP	CYP2C19	CRABP1	SLC6A4	ATP1A2	HPRT1	HTR2C	ESR1	ABCC2	PTAFR	CYP2E1	PPARA	DRD3	RYR1	PPARG	SERPINE1	MTHFR	PTGS1	KCNQ2	KCNQ3	HTR2B	MPO
C0013395	dyspepsia	ESR1	PTGS1	MAN2B1	EGFR	IL6	TNF	AKT1	JUN	FOS	TP53	MAPK1	IL1B	PPARG	MAPK14	CYP2C19	HRAS	STAT3	ERBB2	NOS3	PLA2G1B	ACE	CYP2B6	TLR4	CSF2	CYP2E1	LEP	TSPO	MAPK3	APOE	AGT	MMP2	CXCL8	IL10	ALOX5	PPARA	HIF1A	REN	IL4	EDN1	IL1A	HGF	PTH	PIK3CG	ALB	PLA2G2A	EGR1	F3	UBC
C0013404	dyspnea	AGT	ACE	PTGS2	CACNA1A	EGFR	TNF	PRL	VDR	INSR	SCN5A	UQCRC2	PFKP	HTR2A	PLAT	LPL	HTR1A	KCNQ1	SLC12A3	ESR1	CYSLTR2	FECH	GAA	KCNJ2	DBH	HTR2C	ABCC8	GABRA1	ACHE	ITGA2B	HTR2B	HTR3A	MPO	PTGS1	CYP3A4	KCNE1	KCNE2	MAN2B1	KCNQ2	CYP2C19	KCNQ3	TLR7	PPARA	POLG	AR	ABCC2	AOC1	SERPINE1
C0013415	dysthymia	CACNA1F	AGT	PTGS2	CACNA1A	ACE	LRP2	TNF	TLR7	SCN5A	PRL	INSR	MPO	LPL	ABCC8	VDR	CYSLTR2	FECH	EGFR	HTR2A	PLAT	KCNQ4	DFNA5	HTR1A	POLG	POLB	KCNQ1	SLC25A6	ATP1A2	UQCRC2	SERPINE1	PFKP	AR	SLC12A3	GAA	KCNJ2	PTGS1	ESR1	SLC6A4	KCNQ2	KCNQ3	ACHE	ITGA2B	CYP3A4	CRABP1	KCNE1	KCNE2	CYP2E1	GABRA1
C0013418	Abnormal labor	AGT	TNF	PTGS2	PRL	PLAT	INSR	ABCC8	ACE	RHO	SLC12A3	AR	HTR1A	CACNA1A	PPARG	SCN5A	LRP2	ENPP1	MTHFR	KCNJ2	KCNQ1	VDR	LPL	EGFR	GAA	HTR2A	HPRT1	FECH	IL6	GABRA1	JAK2	MPO	PTAFR	DBH	CYSLTR2	UQCRC2	SERPINE1	ACHE	KCNQ4	DFNA5	POLG	KCNH2	PTGS1	ESR1	ITGA2B	POLB	KCNA5	KCNQ2	KCNQ3
C0013428	dysuria	AGT	CACNA1A	PTGS2	PRL	ACE	TNF	INSR	VDR	EGFR	SCN5A	LPL	SLC12A3	HTR2A	PLAT	KCNQ1	HTR1A	CYSLTR2	GAA	UQCRC2	FECH	PFKP	DBH	ABCC8	KCNJ2	GABRA1	ESR1	HTR2C	CRABP1	ABCC2	CYP2C19	TLR7	AR	HPRT1	ATP1A2	PTGS1	MPO	ACHE	ITGA2B	PPARA	PTAFR	LRP2	SLC6A4	CYP3A4	KCNQ2	MTHFR	KCNQ3	KCNA5	CYP2E1
C0013447	ear disorder	AGT	CACNA1A	PRL	TNF	PTGS2	ACE	INSR	VDR	SCN5A	HTR1A	SLC12A3	LPL	PLAT	KCNQ1	TLR7	EGFR	CYSLTR2	GAA	AR	HTR2A	ABCC8	CRABP1	KCNJ2	ABCC2	CYP2C19	CYP2E1	DBH	GABRA1	FECH	HPRT1	PPARG	SLC6A4	TPO	UQCRC2	PFKP	RYR1	ESR1	HTR2C	ATP1A2	HTR2B	PTAFR	SERPINE1	PPARA	MPO	KCNQ4	KCNQ2	LRP2	KCNQ3
C0013456	ear pain	AGT	CACNA1A	PTGS2	PRL	ACE	TNF	INSR	VDR	SCN5A	LPL	EGFR	SLC12A3	HTR2A	KCNQ1	PLAT	CYSLTR2	HTR1A	GAA	TLR7	FECH	KCNJ2	UQCRC2	ABCC8	DBH	PFKP	GABRA1	CRABP1	ATP1A2	HTR2C	ESR1	CYP2C19	HPRT1	ABCC2	AR	PTAFR	SLC6A4	PTGS1	PPARA	SERPINE1	MPO	ACHE	MTHFR	CYP2E1	KCNQ2	KCNQ3	HTR2B	KCNA5	CYP3A4
C0013473	eating disorder	TNF	PRL	AGT	TPO	VDR	FGFR1	LPL	CACNA1A	ACE	AR	SLC12A3	LRP2	CYP2E1	PTGS2	MTHFR	SCN5A	GAA	INSR	DBH	CYSLTR2	HTR2A	KCNQ2	KCNQ3	KCNJ2	SCN1A	EGFR	ESR1	IL6	ABCC8	HTR1A	KCNQ1	JAK2	CHRNA4	PLAT	ATP1A2	HTR2C	SERPINE1	FECH	GABRA1	UQCRC2	PFKP	PPARA	SLC6A4	POLG	PTAFR	POLB	PPARG	HTR2B
C0013491	ecchymosis	AGT	CACNA1A	PTGS2	ACE	PRL	TNF	INSR	VDR	LPL	SCN5A	SLC12A3	EGFR	PLAT	KCNQ1	GAA	HTR2A	HTR1A	CYSLTR2	FECH	KCNJ2	DBH	ABCC8	UQCRC2	PFKP	ESR1	CRABP1	GABRA1	MPO	HTR2C	TLR7	AR	ABCC2	HPRT1	CYP2C19	MTHFR	CYP2E1	PTGS1	LRP2	ACHE	ATP1A2	PPARA	SERPINE1	KCNQ2	KCNQ3	PTAFR	CYP3A4	KCNA5	ITGA2B
C0013504	hepatic echinococcosis	CYP2E1	VDR	CACNA1A	PFKP	EGFR	AGT	ITGA2B	ACE	CYP3A4	AKR1A1	ANPEP	DPP6	HTR1A	UQCRC2	PTGS2	TNF	AOC1	ESR1	PRL	POLG	HTR3A	POLB	BCHE	ADCY1	LPL	INSR	SCN5A	SLC12A3	HSPA4	TDP2	HTR2B	PLAT	HSPA1A	HSPA1B	HSPA2	HSPA5	ACHE	HSPA6	KCNQ1	CYP2C19
C0013528	echolalia	RHO	SCN5A	AGT	CACNA1A	KCNQ1	KCNJ2	GAA	ACE	TNF	PRL	CYSLTR2	SCN1A	KCNQ4	HTR2A	DFNA5	PTGS2	EGFR	GABRA1	PLAT	UQCRC2	PTAFR	HTR1A	VDR	KCNQ2	KCNQ3	ACHE	PFKP	LPL	INSR	SLC12A3	ESR1	RYR1	KCNE1	KCNE2	CYP3A4	AR	CA2	SLC6A4	CYP2C19	HTR2B	KCNH2	ABCC8	TPO	HTR2C	CYP2E1	MTHFR	GLUD1	ADRB1
C0013537	eclampsia	AGT	PRL	TNF	HTR2B	CACNA1F	CACNA1A	TPO	PPARG	PTGS2	ACE	VDR	LPL	HTR1A	INSR	SCN5A	KCNQ1	ITGA2B	F9	GP9	SLC12A3	EGFR	ABCC8	CYP2C19	DBH	KCNJ2	CYSLTR2	ABCC2	HTR2A	TLR7	ESR1	IL6	JAK2	MPO	PLAT	KCNH2	PFKP	UQCRC2	AR	KCNA5	FECH	GAA	ATP1A2	GABRA1	POLG	RYR2	RYR1	PTAFR	SERPINE1
C0013589	ectromelia	EGFR	PAH	CACNA1A	AGT	TNF	PRL	VDR	PTGS2	POLG	POLB	ACE	SLC25A6	INSR	TPO	ATP1A2	SCN5A	PPARA	AR	UQCRC2	HTR2C	HTR1A	LPL	TYR	ESR1	KCNQ1	PFKP	SCN1A	HTR2B	F2	ALB	IL6	GOT2	CYP2C19	GOT1	TAT	PPARG	TH	KCNJ2	PLAT	DDC	SLC6A4	HTR2A	RHO	TSPO	CALM1	GAA	ACHE	CYP2E1
C0013592	ectropion	PRL	AGT	LPL	TNF	TPO	ACE	FGFR1	VDR	CACNA1A	MTHFR	PTGS2	KCNQ2	KCNQ3	SCN1A	CHRNA4	CYP2E1	INSR	CYSLTR2	SCN5A	EGFR	CYP2C19	GAA	LRP2	TLR7	SLC12A3	HTR1A	KCNJ2	ESR1	POLG	POLB	HTR2A	AR	SLC25A6	GABRA1	ABCC8	HTR2C	IL6	JAK2	DBH	PTAFR	KCNQ1	PFKP	UQCRC2	PPARA	ATP1A2	SERPINE1	PTGS1	SLC6A4
C0013595	eczema	AGT	CACNA1A	PTGS2	PRL	ACE	TNF	INSR	VDR	LPL	SCN5A	EGFR	PLAT	KCNQ1	HTR2A	FECH	SLC12A3	HTR1A	CYSLTR2	GAA	ABCC8	KCNJ2	CRABP1	UQCRC2	DBH	TLR7	PFKP	GABRA1	AR	CYP2C19	HPRT1	ESR1	HTR2C	ABCC2	ATP1A2	CYP2E1	MPO	PTGS1	PTAFR	PPARA	SLC6A4	SERPINE1	KCNA5	ACHE	ITGA2B	HTR2B	CYP3A4	KCNQ2	KCNQ3
C0013604	edema	HP	CTSD	TCIRG1	GAA	PTPN6	TYMP	TYK2	GUSB	TSPO	CD37	PRCP	CSK	CTSS	NRF1	GLA	SMPDL3A	CTSB	NR1H2	ADCY9	SCN4B	HEXA	IL17RA	AKR1A1	NAGLU	LRP10	MAN2A1	VDR	PTGS1	EGFR	IL6	AKT1	TNF	UBC	JUN	TP53	ALB	FOS	AGT	ACE	MAPK1	PPARG	PRL	ERBB2	SRC	STAT3	NOS3	MAPK14	PPARA
C0013609	localized edema	TNF	CACNA1A	AGT	SLC12A1	PTGS2	PRL	ACE	AR	LPL	GAA	MTHFR	FGFR1	VDR	FLT3	SCN5A	LRP2	SLC6A4	INSR	TLR7	KCNQ1	TYR	EGFR	POMC	CYSLTR2	ABCC8	KCNJ2	SLC12A3	HPRT1	PLAT	HTR2A	HTR1A	CRABP1	CYP2C19	IL6	ESR1	UQCRC2	JAK2	DBH	ABCC2	ATP1A2	FECH	GABRA1	PFKP	HTR2C	SERPINE1	ACHE	PTGS1	KCNH2
C0013687	effusion	AGT	CACNA1A	TNF	PTGS2	ACE	PRL	VDR	SLC12A3	SCN5A	INSR	LPL	KCNQ1	EGFR	PLAT	GAA	HTR1A	HTR2A	UQCRC2	KCNJ2	CYSLTR2	PFKP	ABCC8	AR	ABCC2	DBH	HPRT1	FECH	TLR7	CYP2C19	ESR1	CRABP1	GABRA1	KCNA5	HTR2C	LRP2	MTHFR	MPO	HTR2B	SERPINE1	CYP2E1	SLC6A4	PTGS1	ACHE	ITGA2B	KCNQ2	KCNQ3	IL6	PPARA
C0013720	eds	FGFR1	FLT3	TNF	PTGS2	AGT	ACE	CACNA1A	CYP2C19	PRL	TLR7	SCN5A	SLC12A3	LPL	VDR	AR	EGFR	FECH	PLAT	UQCRC2	INSR	SERPINE1	HTR1A	ATP1A2	HTR2C	PFKP	GAA	KCNQ1	PPARA	ACHE	ESR1	PTGS1	MTHFR	HTR2A	ITGA2B	CYP2E1	CYP3A4	HTR2B	SLC6A4	KCNQ2	KCNQ3	HPRT1	ABCC2	TPO	ABCC8	CRABP1	KCNJ2	GABRA1
C0013922	embolism	AGT	CACNA1A	PRL	TNF	ACE	PTGS2	VDR	SCN5A	INSR	LPL	MTHFR	GAA	SLC12A3	EGFR	HTR1A	PLAT	KCNQ1	HTR2A	CYP2C19	UQCRC2	TLR7	ABCC8	CYSLTR2	KCNJ2	PFKP	ESR1	FECH	CRABP1	AR	HPRT1	ABCC2	DBH	MPO	HTR2C	GABRA1	SLC6A4	SERPINE1	CYP2E1	ACHE	KCNQ2	KCNQ3	LRP2	PPARA	KCNA5	ATP1A2	RHO	ITGA2B	PTGS1
C0013927	Amniotic fluid embolism	AGT	ACE	KCNQ4	DFNA5	EGFR	HTR2A	HTR1A	PLAT	UQCRC2	SERPINE1	PRL	PFKP	SCN5A	KCNQ1	CACNA1A	TNF	PTGS2	KCNE1	KCNE2	AR	LPL	RHO	VDR	ACHE	KCNJ2	GLUD1	ADRB1	INSR	SLC12A3	HCAR2	PDE5A	KCNH2	ESR1	GAA	HTR2B	MTHFR	ABCC8	CYSLTR2	AOC1	POLG	SLC6A4	HTR3A	POLB	KCNQ2	KCNQ3	TLR7	LRP2	IL6
C0013928	fat embolism	TNF	AGT	PRL	ACE	SLC12A1	SCN5A	INSR	CACNA1A	GAA	VDR	LPL	HTR2C	ESR1	HTR2A	MPO	TYR	POMC	RHO	PTGS2	COMT	PLAT	SLC12A3	HTR6	TLR7	EGFR	MTHFR	KCNQ1	POLG	KCNJ2	ACHE	UQCRC2	HTR1A	SLC25A6	CRABP1	PPARA	ABCC2	KCNQ2	KCNQ3	LRP2	CYP3A4	RYR1	ABCC8	KCNE1	IL6	KCNE2	AR	POLB	CYSLTR2
C0013985	emotional disturbances	AGT	PRL	VDR	TNF	CACNA1A	ACE	LPL	SCN5A	FGFR1	PTGS2	HTR2A	GAA	INSR	AR	SLC12A3	SLC6A4	CYP2C19	EGFR	CYP11B2	COMT	TLR7	CRABP1	KCNQ1	FECH	UQCRC2	GABRA1	LRP2	KCNJ2	MTHFR	HTR1A	HPRT1	CYP2E1	DBH	PFKP	CYSLTR2	PLAT	KCNQ2	KCNQ3	ESR1	PTAFR	IL6	MPO	JAK2	HTR2C	ACHE	SERPINE1	CYP3A4	ATP1A2
C0014009	empyema	AGT	PLAT	PFKP	ACE	TNF	HTR2B	PTGS2	CACNA1A	PRL	VDR	ESR1	HTR2A	MAN2B1	SCN5A	LPL	EGFR	INSR	GAA	SLC12A3	HTR1A	COMT	KCNQ1	AR	ABCC8	MPO	CYP2C19	DBH	RHO	MTHFR	UQCRC2	KCNJ2	TLR7	CYP2E1	ABCC2	CYSLTR2	DRD3	HPRT1	FGFR1	CRABP1	PAH	PPARG	RYR1	FECH	SLC6A4	GABRA1	SERPINE1	HTR2C	LRP2
C0014034	enanthema	CACNA1A	PRL	TNF	PTGS2	LPL	ACE	SLC12A3	ABCC8	AGT	INSR	CRABP1	VDR	GAA	LRP2	ABCC2	EGFR	HPRT1	TLR7	KCNQ4	DFNA5	HTR2A	MPO	PLAT	DBH	UQCRC2	AR	SCN5A	HTR2C	FECH	GABRA1	HTR1A	KCNQ1	PFKP	PPARA	ATP1A2	CYP3A4	ACHE	KCNQ2	KCNQ3	ITGA2B	PTAFR	ESR1	KCNJ2	RYR1	HTR2B	KCNE2	PTGS1
C0014038	encephalitis	VDR	CACNA1A	TNF	AGT	CFTR	ACE	PTGS2	LPL	MMP9	INSR	CACNA1H	CA2	PPARG	CYP27B1	CACNA1F	PRL	KCNJ2	SCN5A	SLC12A3	CYP2E1	KCNQ1	ESR1	ABCC8	EGFR	GAA	FECH	PLAT	KCNQ2	KCNQ3	DRD3	ABCC2	CYSLTR2	GABRA1	HPRT1	HTR2A	DBH	CRABP1	POLG	PTAFR	CYP3A4	HTR1A	PFKP	AR	SCN1A	UQCRC2	SLC25A6	LRP2
C0014065	encephalocele	CACNA1A	HTR1A	PTGS2	AGT	SLC12A3	ACE	VDR	CYP2C19	TNF	GAA	KCNJ2	LPL	MPO	ABCC8	PRL	INSR	CYSLTR2	KCNQ1	FECH	EGFR	KCNQ4	HTR2A	DFNA5	PLAT	SCN1A	UQCRC2	KCNA5	SCN5A	ATP1A2	HTR2C	PFKP	PPARA	PTGS1	SLC6A4	ESR1	AR	RYR1	CYP3A4	HTR2B	ITGA2B	MTHFR	TPO	ACHE	GABRA1	CRABP1	CYP2E1	PPARG
C0014118	endocarditis	TNF	AGT	CACNA1A	VDR	TPO	PTGS2	ACE	CYP2E1	PRL	CACNA1F	SLC12A3	GABRA2	AR	LPL	INSR	SCN5A	PLAT	SERPINE1	PPARG	KCNQ1	MTHFR	CRABP1	ABCC2	TYMP	GAA	RYR1	HTR1A	TLR7	FGFR1	HPRT1	KCNJ2	CYP2C19	DBH	ALOX12B	EGFR	ABCC8	HTR2A	CYSLTR2	RHO	ESR1	KCNQ2	KCNQ3	ITGA2B	IL6	MPO	JAK2	GABRA1
C0014121	bacterial endocarditis	MTHFR	SERPINE1	PLAT	ITGA2B	F9	GP9	LPL	CYP2E1	ACE	CRABP1	INSR	AGT	CACNA1A	IL6	KCNJ2	JAK2	MPO	PTGS2	PRL	TNF	EGFR	KCNQ1	KCNA5	VDR	PFKP	PTGS1	CYP3A4	PPARG	SCN5A	ESR1	SLC12A3	HTR1A	GAA	UQCRC2	SLC6A4	SLC12A1	CYP2C19	AR	F2	HTR2A	ALB	ABCC8	TPO	GABRA1	CACNA1F	F8	CYP2D6	F5
C0014122	infectious endocarditis	AGT	PTGS2	TNF	VDR	SLC12A3	PRL	ACE	CYP2E1	GAA	INSR	CACNA1A	CRABP1	SCN5A	ABCC2	CYP2C19	HPRT1	TLR7	LPL	KCNQ1	ESR1	ABCC8	DBH	CYSLTR2	EGFR	HTR2A	PLAT	HTR1A	AR	KCNA5	UQCRC2	SERPINE1	KCNH2	HTR2C	PFKP	PPARA	ACHE	KCNJ2	PTGS1	RYR2	HTR2B	TPO	MTHFR	PPARG	KCNQ2	KCNQ3	CYP3A4	ITGA2B	GABRA1
C0014130	Endocrine Disorders	AGT	PRL	CACNA1A	TNF	PTGS2	ACE	SCN5A	VDR	INSR	LPL	SLC12A3	GAA	HTR1A	CYP2C19	PLAT	CRABP1	EGFR	KCNQ1	TLR7	SLC6A4	HTR2A	ABCC8	AR	DBH	CYSLTR2	MTHFR	KCNJ2	ABCC2	HPRT1	UQCRC2	GABRA1	PPARG	CYP2E1	ESR1	FECH	DRD3	PFKP	SERPINE1	ATP1A2	HTR2C	PTAFR	HTR2B	RYR1	KCNQ2	KCNQ3	TPO	PPARA	KCNA5
C0014132	Endocrine Tumor	PRL	GNRHR	CYP2E1	AGT	ACE	PTGS2	TLR7	PPARG	CRABP1	INSR	SREBF1	KCNJ2	SCN5A	SLC2A4	TNF	CACNA1A	VDR	KCNQ2	ABCC2	KCNQ3	SCN1A	HTR2A	CHRNA4	ABCC8	AR	EGFR	LPL	DBH	HTR1A	KCNQ1	KCNQ4	PFKP	DFNA5	GABRA1	POLG	PTGS1	PTAFR	HTR2C	POLB	SLC12A3	ESR1	SERPINE1	GAA	SLC25A6	SLC6A4	UQCRC2	ACHE	PLAT
C0014170	endometrial neoplasm	TNF	HTR2B	AGT	PPARG	AR	CACNA1A	RYR1	ACE	SLC6A4	PTGS2	LPL	RHO	PRL	MTHFR	INSR	AGTR1	MAPK3	VDR	SCN5A	CYP2C19	GAA	TLR7	ABCC2	LRP2	KCNQ1	SLC12A3	HPRT1	KCNJ2	HTR1A	ABCC8	EGFR	ESR1	HTR2A	CYSLTR2	DBH	PLAT	FECH	GABRA1	UQCRC2	KCNQ4	CRABP1	PTAFR	HTR2C	DFNA5	CYP2E1	ATP1A2	SERPINE1	TPO
C0014173	endometrial hyperplasia	CACNA1F	PTGS2	SLC6A4	AGT	CACNA1A	PRL	TNF	VDR	ACE	TLR7	MTHFR	INSR	SCN5A	ESR1	CYP2C19	GAA	EGFR	HPRT1	KCNJ2	PLAT	SLC12A3	UQCRC2	LPL	HTR2C	HTR1A	AR	HTR2A	KCNQ1	DBH	PFKP	PPARA	FECH	ACHE	PTGS1	ATP1A2	RYR1	KCNH2	HTR2B	SERPINE1	CYP3A4	KCNQ2	KCNQ3	PPARG	CYP2E1	CRABP1	RYR2	POLG	TPO
C0014175	endometriosis	PRL	AGT	TNF	CACNA1A	ACE	PTGS2	LPL	MMP9	VDR	HTR1A	CYP2E1	ALOX12B	SCN5A	AR	MTHFR	INSR	CACNA1F	TPO	CYP2C19	KCNQ1	SLC12A3	SLC6A4	CRABP1	EGFR	KCNJ2	TLR7	HPRT1	GAA	CYSLTR2	DRD3	HTR2A	PLAT	FECH	ABCC8	KCNQ2	KCNQ3	ABCC2	ESR1	LRP2	HTR2C	UQCRC2	POLG	PPARA	GABRA1	IL6	SCN1A	PFKP
C0014179	endometritis	HTR1A	PRL	AGT	PLAT	ACE	PTGS2	TLR7	CACNA1A	EGFR	VDR	TNF	SCN5A	LRP2	CYSLTR2	HPRT1	PFKP	UQCRC2	SLC12A3	INSR	HTR2A	KCNQ1	HTR2C	LPL	KCNQ4	ESR1	PPARA	DFNA5	KCNE1	KCNE2	PTGS1	SLC6A4	HTR2B	KCNJ2	ACHE	ATP1A2	SERPINE1	AR	HTR3A	GAA	KCNH2	GLUD1	ADRB1	CYP2E1	MTHFR	CYP2C19	PPARG	AOC1	ABCC8
C0014236	ophthalmia	TNF	INSR	CACNA1A	AGT	PTGS2	PRL	SHBG	AR	ACE	SCN5A	FGFR1	LPL	KCNQ1	VDR	HTR1A	HPRT1	CRABP1	GAA	FECH	DBH	CYSLTR2	ABCC2	HTR2A	EGFR	PLAT	SLC12A3	GABRA1	MPO	ESR1	PTAFR	KCNJ2	ATP1A2	PFKP	HTR2C	UQCRC2	ABCC8	KCNH2	CYP3A4	PTGS1	SERPINE1	IL6	PPARA	TYR	POMC	JAK2	POLG	KCNA5
C0014335	enteritis	CACNA1A	AGT	TNF	PRL	PTGS2	ACE	VDR	SCN5A	HTR1A	INSR	LPL	SLC12A3	GAA	KCNJ2	ABCC2	AR	KCNQ1	PLAT	HPRT1	CYP2E1	TPO	SLC6A4	EGFR	TLR7	MTHFR	CYSLTR2	ABCC8	HTR2A	PPARG	CYP2C19	CRABP1	DBH	CACNA1F	FECH	ESR1	LRP2	MPO	RYR1	GABRA1	UQCRC2	ATP1A2	IL6	TYR	PFKP	RHO	JAK2	PTAFR	ITGA2B
C0014356	enterocolitis	AGT	TNF	CACNA1A	PTGS2	ACE	PRL	VDR	SLC12A3	INSR	LPL	GAA	TPO	SCN5A	PLAT	EGFR	HTR1A	AR	CYP2E1	KCNQ1	FECH	ALOX12B	CYSLTR2	ABCC8	LRP2	KCNJ2	MTHFR	HPRT1	CRABP1	MPO	CYP2C19	HTR2A	ABCC2	ESR1	UQCRC2	DBH	CACNA1F	GABRA1	PTGS1	PFKP	HTR2B	ITGA2B	KCNQ4	TLR7	KCNA5	KCNQ2	KCNQ3	PPARG	DFNA5
C0014358	pseudomembranous enterocolitis	CACNA1A	AR	AGT	TNF	PRL	GAA	HTR1A	VDR	PTGS2	SCN5A	ACE	KCNQ1	CRABP1	INSR	LPL	SLC12A3	KCNJ2	EGFR	ESR1	PLAT	MPO	DBH	CYSLTR2	HTR2A	GABRA1	UQCRC2	FECH	POLG	CYP3A4	PFKP	SLC25A6	POLB	PTAFR	KCNA5	ATP1A2	KCNH2	RYR1	HTR2C	SERPINE1	CYP2C19	SLC6A4	MTHFR	ACHE	ITGA2B	CYP2E1	PPARG	PPARA	ABCC8
C0014394	enuresis	PRL	CACNA1A	AGT	TNF	HTR1A	PTGS2	ACE	SCN5A	VDR	DRD3	SLC6A4	INSR	LPL	HTR2A	SLC12A3	GAA	PLAT	EGFR	CYP2E1	PPARG	TLR7	RYR1	TPO	CRABP1	ABCC2	DBH	KCNJ2	KCNQ1	ABCC8	CYP2C19	MTHFR	GABRA1	UQCRC2	HPRT1	AR	CYSLTR2	HTR2C	KCNQ2	KCNQ3	ESR1	PPARA	PTAFR	FECH	PFKP	ACHE	IL6	JAK2	SERPINE1
C0014431	enzyme induction	VDR	HTR2A	PPARG	COMT	TPO	CACNA1A	PRL	LPL	AGT	TNF	HTR1A	CYP2E1	CRABP1	GAA	SREBF1	SLC2A4	PTGS2	ACE	LRP2	AR	KCNJ2	INSR	FECH	EGFR	SLC12A3	ESR1	GABRA1	MPO	SCN5A	PTAFR	UQCRC2	CYSLTR2	POLG	KCNQ1	ACHE	KCNQ4	PFKP	SLC25A6	DFNA5	HTR2C	CYP3A4	POLB	ATP1A2	KCNQ2	KCNQ3	PLAT	RYR1	HTR2B
C0014457	eosinophilia	AGT	CACNA1A	PTGS2	ACE	TNF	PRL	EGFR	VDR	INSR	LPL	FECH	HTR2A	PLAT	SCN5A	SLC12A3	PFKP	UQCRC2	HTR1A	MPO	KCNQ1	CYSLTR2	ABCC8	GAA	ITGA2B	KCNJ2	DBH	ESR1	AR	LRP2	ABCC2	GABRA1	CYP2E1	HTR2C	ACHE	HPRT1	TLR7	KCNQ2	CYP3A4	KCNQ3	PTGS1	CRABP1	CYP2C19	POLG	PPARA	IL6	HTR2B	JAK2
C0014488	Epicondylitis	LPL	TNF	SLC12A1	CACNA1A	AGT	PRL	PTGS2	HTR2A	COMT	ACE	MTHFR	FGFR1	SLC6A4	SCN5A	VDR	INSR	PLAT	CYP2C19	GAA	RHO	TLR7	DRD3	KCNQ1	LRP2	ABCC8	SLC12A3	CRABP1	AR	HTR1A	ESR1	EGFR	IL6	FECH	JAK2	KCNJ2	DBH	CYSLTR2	AGTR1	MAPK3	HPRT1	GABRA1	KCNQ2	KCNQ3	UQCRC2	ATP1A2	HTR2C	SERPINE1
C0014511	sebaceous cyst	HTR2A	COMT	AGT	TNF	FGFR1	CACNA1A	LPL	SLC6A4	ACE	PRL	VDR	PTGS2	CYP2C19	LRP2	INSR	GAA	MTHFR	TLR7	HPRT1	SCN5A	CRABP1	DBH	SLC12A3	ABCC2	KCNJ2	HTR1A	EGFR	GABRA1	KCNQ1	ESR1	PLAT	IL6	AR	JAK2	CYSLTR2	PTAFR	MPO	UQCRC2	FECH	ATP1A2	SERPINE1	PFKP	CYP3A4	HTR2C	PPARG	RYR1	PTGS1	ACHE
C0014518	toxic epidermal necrolysis	AGT	PTGS2	CACNA1A	ACE	TNF	PRL	EGFR	LPL	VDR	INSR	SCN5A	SLC12A3	FECH	PLAT	HTR2A	MPO	UQCRC2	GAA	PFKP	HTR1A	KCNQ1	CYSLTR2	KCNJ2	ABCC8	HPRT1	ITGA2B	ABCC2	ESR1	DBH	LRP2	GABRA1	CYP2E1	TLR7	CYP2C19	HTR2C	ACHE	AR	CRABP1	CYP3A4	KCNQ2	KCNQ3	PTGS1	MTHFR	KCNQ4	HTR2B	PPARA	DFNA5
C0014522	ever	PPARG	AGT	CA2	PRL	TYMP	HTR2A	TPO	AR	COMT	FGFR1	CACNA1A	TNF	ACE	MTHFR	PTGS2	VDR	INSR	HTR1A	GAA	CYP2C19	IL6	JAK2	ABCC8	KCNJ2	LPL	SLC12A3	CRABP1	FECH	SCN5A	KCNQ4	EGFR	DFNA5	CYSLTR2	LRP2	KCNQ1	HPRT1	TLR7	ESR1	PLAT	GABRA1	MPO	UQCRC2	DBH	PTAFR	HTR2C	SERPINE1	ACHE	POLG
C0014527	epidermolysis bullosa	AGT	SLC12A1	SERPINE1	MTHFR	TNF	INSR	PRL	PTGS2	PLAT	ABCC8	AR	ACE	PPARG	ENPP1	CACNA1A	HPRT1	GAA	MPO	LPL	LRP2	SCN5A	FECH	KCNJ2	KCNQ4	VDR	SLC12A3	EGFR	DFNA5	DBH	CYSLTR2	HTR2A	GABRA1	UQCRC2	KCNQ1	HTR1A	POLG	POLB	PTAFR	ATP1A2	ESR1	ACHE	ITGA2B	SLC25A6	CYP3A4	PFKP	PTGS1	CYP2E1	CYP2C19
C0014534	epididymitis	TNF	PRL	CACNA1A	AGT	PTGS2	ACE	VDR	LPL	AR	HTR1A	INSR	SCN5A	SLC6A4	RYR1	SLC12A3	PLAT	KCNQ1	KCNJ2	PPARG	GAA	CACNA1F	CRABP1	HPRT1	HTR2A	CYP2E1	CYP2C19	ABCC2	DBH	EGFR	ABCC8	TLR7	CYSLTR2	TPO	FECH	ESR1	GABRA1	HTR2B	IL6	JAK2	PTAFR	MTHFR	UQCRC2	ATP1A2	MPO	LRP2	HTR2C	POLG
C0014541	epiglottitis	MMP9	CACNA1A	TNF	DRD3	LPL	PTGS2	PRL	AGT	VDR	INSR	ACE	KCNJ2	ESR1	CYSLTR2	KCNQ1	POLG	HTR2A	PLAT	EGFR	SLC25A6	GABRA1	HTR1A	PTAFR	POLB	SCN5A	KCNA5	ATP1A2	GAA	RYR1	SLC6A4	CYP3A4	HTR2C	UQCRC2	AR	PPARA	PFKP	PTGS1	SLC12A3	KCNQ2	KCNQ3	MTHFR	ACHE	PPARG	ABCC8	ITGA2B	CRABP1	CYP2C19
C0014544	epilepsy	KCNH2	SCN2A	SCN1B	KCNQ1	CALM1	GABRG2	KCNQ4	KCNA5	CALM2	CALM3	CHRNB2	KCNAB2	KCNE1	KCND3	SCN8A	KCNE2	SCN3A	GABRA1	CHRNA2	SCN2B	SCN5A	CACNA1A	CA2	GRIK1	CLCN2	ACHE	SCN4A	SCN9A	ATP1A2	CACNA1H	SCN4B	TSPO	KCNJ5	POMC	PLCB1	SCN3B	CFTR	KCNJ2	SCN10A	HTR1A	KCNJ3	CHRM1	SCN7A	CACNA1S	SRC	KCNJ11	KCNMA1	CHRNA7
C0014549	grand mal	CACNA1A	AGT	PRL	TNF	PTGS2	ACE	SCN5A	VDR	INSR	LPL	HTR1A	KCNQ1	GAA	SLC12A3	PLAT	AR	HTR2A	KCNJ2	EGFR	ABCC8	DBH	ABCC2	PPARG	CRABP1	DRD3	CYSLTR2	MTHFR	SLC6A4	CYP2C19	FECH	RYR1	GABRA1	CYP2E1	HPRT1	UQCRC2	ESR1	KCNQ2	RHO	KCNQ3	PFKP	TPO	TLR7	PTAFR	ACHE	CACNA1H	CACNA1F	KCNA5
C0014550	myoclonic seizures	GABRG2	KCNQ2	KCNQ3	SCN1B	SCN2A	SCN2B	ATP1A2	SCN4B	SCN3B	CHRNA4	GABRA1	CHRNB2	SCN5A	SCN8A	SCN3A	SCN4A	SCN9A	CLCN2	SCN11A	SCN7A	SCN10A	KCNH2	SCNN1A	PLCB1	CALM1	CACNA1A	CALM2	CALM3	CHRNA2	GABRB2	BACE1	HRAS	KCNE2	KCNE1	EDNRA	ESR2	KCNQ1	MAPK14	ERBB2	MAPK11	GRIK1	CACNG7	KCNA5	SLC2A1	CFTR	APP	HTR1A	CACNA2D2
C0014553	absence seizures	CACNA1F	CACNA1C	CACNA1S	CACNA1D	CACNA1G	CACNA1I	RYR2	CACNG3	CACNG8	CACNG7	CACNG1	CACNA2D1	CACNG6	HSPA2	FKBP1B	KCNMA1	CLCN2	ATP2A1	CACNA1A	GABRG2	CA2	GABRA1	KCNQ2	CALM1	ADRA1D	CACNA2D2	CALM2	CALM3	SCN1B	KCNA5	KCNQ3	EGR1	KCNH2	CHRNB2	KCNJ5	GRIK1	KCNE1	KCNQ1	KCNE2	CHRNA2	CRHR1	ADCY2	TSPO	KCNJ11	SLC18A1	DHPS	CHRNA4	AP2A2
C0014583	episcleritis	VDR	TNF	AGT	SLC12A3	ACE	PTGS2	LRP2	LPL	CACNA1A	CYP2C19	KCNQ2	KCNQ3	SCN5A	KCNQ1	SCN1A	EGFR	PRL	CHRNA4	PLAT	KCNA5	PFKP	CYSLTR2	UQCRC2	FECH	HTR1A	ESR1	INSR	SERPINE1	CYP3A4	ACHE	GAA	ITGA2B	HTR2A	CRABP1	PTGS1	SLC6A4	HTR2B	AR	CYP2E1	MAN2B1	GABRA1	ABCC2	ABCC8	RHO	KCNH2	HTR2C
C0014591	epistaxis	AGT	CACNA1A	PTGS2	ACE	PRL	TNF	INSR	EGFR	VDR	SCN5A	LPL	PLAT	HTR2A	SLC12A3	KCNQ1	PFKP	UQCRC2	HTR1A	CYSLTR2	FECH	GAA	DBH	KCNJ2	ABCC8	ESR1	HTR2C	GABRA1	TLR7	CRABP1	CYP2C19	PTGS1	HPRT1	ABCC2	ATP1A2	PPARA	MPO	ITGA2B	AR	ACHE	PTAFR	SERPINE1	HTR2B	KCNA5	CYP3A4	SLC6A4	KCNQ2	KCNQ3
C0014718	Candida intertrigo	TNF	PTGS2	ACE	MPO	AGT	EGFR	CACNA1A	PRL	PLAT	PTGS1	LPL	VDR	HTR1A	ITGA2B	INSR	SCN5A	GAA	KCNQ2	KCNQ3	UQCRC2	AR	SLC12A3	SCN1A	HTR2A	FGFR1	SCN2A	CYP2E1	ESR1	KCNQ1	CYSLTR2	KCNJ2	SLC6A4	MTHFR	DBH	ABCC2	ABCC8	CYP2C19	IL6	FECH	TLR7	PFKP	LRP2	HPRT1	CRABP1	POLG	AOC1
C0014724	eructation	AGT	CACNA1A	PTGS2	PRL	TNF	ACE	INSR	VDR	LPL	SCN5A	EGFR	SLC12A3	HTR2A	PLAT	KCNQ1	HTR1A	CYSLTR2	FECH	GAA	KCNJ2	ABCC8	DBH	CRABP1	TLR7	ABCC2	CYP2C19	UQCRC2	GABRA1	HPRT1	PFKP	AR	ATP1A2	ESR1	HTR2C	PTAFR	SLC6A4	PTGS1	MPO	LRP2	MTHFR	SERPINE1	CYP2E1	PPARA	ACHE	KCNQ2	RYR1	KCNQ3	CYP3A4
C0014733	erysipelas	HTR2A	COMT	FGFR1	TNF	AGT	SLC6A4	CACNA1A	LPL	ACE	PRL	VDR	MTHFR	PTGS2	INSR	CRABP1	CYP2C19	SCN5A	GAA	LRP2	TLR7	HPRT1	SLC12A3	IL6	AR	JAK2	ESR1	KCNQ1	HTR1A	DBH	CYSLTR2	EGFR	PLAT	GABRA1	FECH	UQCRC2	PTAFR	ATP1A2	RYR1	PPARG	KCNA5	SERPINE1	CYP3A4	KCNJ2	PFKP	KCNQ2	KCNQ3	ACHE	ABCC8
C0014742	erythema multiforme	AGT	PTGS2	CACNA1A	ACE	PRL	TNF	EGFR	LPL	VDR	INSR	SCN5A	FECH	PLAT	HTR2A	MPO	UQCRC2	PFKP	HTR1A	SLC12A3	KCNQ1	GAA	CYSLTR2	ABCC8	ITGA2B	ESR1	LRP2	KCNJ2	DBH	GABRA1	CYP2E1	AR	HTR2C	ABCC2	ACHE	TLR7	HPRT1	PTGS1	KCNQ2	KCNQ3	CRABP1	CYP3A4	POLG	MTHFR	CYP2C19	PPARA	ATP1A2	PTAFR
C0014743	erythema nodosum	PRL	AGT	TNF	CACNA1A	PTGS2	ACE	VDR	LPL	TPO	SCN5A	INSR	AR	HTR1A	EGFR	SLC12A3	PLAT	GAA	CYP2E1	KCNQ1	CYSLTR2	HTR2A	FECH	LRP2	MPO	KCNJ2	TLR7	ABCC8	ABCC2	HPRT1	ITGA2B	UQCRC2	IL6	DBH	POLG	PPARG	FGFR1	JAK2	ESR1	MTHFR	PFKP	POLB	SLC6A4	CYP2C19	CRABP1	GABRA1	SLC25A6	KCNQ2	KCNQ3
C0014745	Palmar erythema	AGT	FGFR1	FLT3	TNF	PTGS2	CACNA1A	AR	PRL	LPL	ACE	SLC12A3	CYP2E1	ALOX12B	GAA	VDR	SCN5A	INSR	ABCC2	MTHFR	KCNJ2	EGFR	PLAT	DBH	LRP2	TLR7	KCNQ1	CYSLTR2	HTR2A	HTR1A	ABCC8	TYR	UQCRC2	PFKP	POMC	GABRA1	FECH	ATP1A2	SERPINE1	CYP2C19	ESR1	SLC6A4	PTGS1	CYP3A4	ITGA2B	PPARG	PTAFR	KCNH2	KCNA5
C0014800	erythroid hyperplasia	FECH	TNF	PFKP	SCN5A	TPO	AGT	EGFR	ITGA2B	CACNA1A	ACE	VDR	LRP2	PRL	PTGS2	LPL	POLG	IL6	POLB	ESR1	MTHFR	JAK2	ABCC8	GAA	HTR3A	CYSLTR2	CRABP1	INSR	HTR1A	MPO	BCHE	ADCY1	PLAT	ABCC2	KCNJ2	UQCRC2	KCNQ1	HTR2A	ACHE	TDP2	HSPA4	SLC12A3	HSPA1A	HSPA1B
C0014804	erythromelalgia	AGT	HTR2B	TNF	PRL	CACNA1A	PTGS2	SCN5A	ACE	DBH	CYP2C19	EGFR	VDR	KCNQ1	MPO	ABCC8	INSR	PLAT	HTR2A	AR	FECH	LPL	PFKP	UQCRC2	HTR1A	GABRA1	KCNH2	HTR2C	PTAFR	KCNA5	ATP1A2	ESR1	SLC12A3	KCNJ2	PPARA	KCNE1	KCNE2	RYR2	PTGS1	GAA	SLC6A4	HTR3A	PPARG	CYSLTR2	MTHFR	KCNQ2	KCNQ3	ITGA2B	ACHE
C0014848	cardiospasm	TNF	AGT	PRL	CACNA1A	PTGS2	PPARG	TPO	AR	CACNA1F	ACE	VDR	INSR	SLC12A3	LPL	PLAT	SCN5A	HTR1A	ABCC2	KCNQ1	TYMP	ABCC8	RYR1	KCNJ2	CRABP1	CYP2E1	SLC6A4	HPRT1	CYSLTR2	HTR2A	EGFR	FECH	MPO	ALOX12B	TLR7	ESR1	CYP2C19	RHO	GABRA1	DBH	DRD3	IL6	ITGA2B	MTHFR	GAA	JAK2	LRP2	ATP1A2
C0014850	esophageal atresia	TPO	TNF	PRL	FGFR1	LPL	AGT	CACNA1A	ACE	VDR	CYP2E1	MTHFR	PTGS2	LRP2	KCNQ2	KCNQ3	SCN5A	SCN1A	GAA	INSR	KCNJ2	SLC12A3	CHRNA4	ESR1	HTR2A	ABCC8	EGFR	CYSLTR2	DBH	HTR1A	GABRA1	AR	POLG	POLB	PTAFR	KCNQ1	HTR2C	ATP1A2	UQCRC2	SLC25A6	SERPINE1	SLC6A4	PLAT	PFKP	ACHE	PPARA	CYP2C19	PPARG	PTGS1
C0014852	esophageal	AGT	CACNA1A	TNF	PRL	PTGS2	ACE	LPL	VDR	INSR	SCN5A	SLC12A3	PLAT	EGFR	GAA	KCNQ1	HTR1A	AR	CRABP1	HTR2A	CYP2C19	KCNJ2	FECH	ABCC8	ABCC2	HPRT1	CYSLTR2	CYP2E1	DBH	SLC6A4	MTHFR	UQCRC2	GABRA1	TLR7	LRP2	ESR1	PFKP	MPO	KCNQ2	KCNQ3	PTGS1	PPARG	PTAFR	ATP1A2	HTR2C	SERPINE1	HTR2B	KCNA5	ACHE
C0014859	Esophageal tumor	RYR1	PTGS2	GAA	AGT	TNF	ACE	CACNA1A	FECH	EGFR	KCNQ1	PRL	PLAT	KCNA5	VDR	LPL	HTR1A	PFKP	SCN5A	INSR	SLC12A3	PTGS1	UQCRC2	SLC6A4	AR	HTR2B	ESR1	HTR2A	ABCC8	PPARG	GABRA1	CRABP1	HPRT1	KCNJ2	CYP3A4	CYP2C19	HTR2C	CYP2E1	FGFR1	MTHFR	CYSLTR2	ABCC2	HTR3A	TLR7	LRP2	DBH	TPO	ITGA2B	POLG
C0014860	esophageal perforation	LPL	AGT	VDR	PTGS2	HTR2B	TNF	ACE	FGFR1	RYR1	CACNA1A	PLAT	INSR	MTHFR	KCNQ1	SCN5A	PRL	CYP2C19	SLC12A3	TLR7	GAA	EGFR	IL6	CRABP1	JAK2	FECH	AGTR1	MAPK3	HTR2A	LRP2	ESR1	HPRT1	KCNQ2	KCNQ3	HTR1A	KCNA5	ABCC8	UQCRC2	PFKP	MPO	SCN1A	DBH	HTR2C	CHRNA4	ATP1A2	SLC6A4	PPARA	CYP3A4
C0014863	esophageal spasm	TNF	CACNA1A	AGT	PRL	PTGS2	ACE	SCN5A	GAA	SLC6A4	SLC12A1	VDR	AR	KCNQ1	INSR	HTR1A	LPL	CYP2C19	CRABP1	CYP2E1	PLAT	TPO	RYR1	KCNJ2	FGFR1	ABCC8	FLT3	MTHFR	HTR2A	ABCC2	EGFR	TLR7	LRP2	SLC12A3	MAOA	ESR1	DRD3	DBH	CYSLTR2	FECH	GABRA1	IL6	HPRT1	JAK2	UQCRC2	ATP1A2	POLG	PTAFR
C0014866	esophageal stenosis	TNF	CACNA1A	AGT	PRL	PTGS2	SLC6A4	SCN5A	VDR	ACE	AR	SLC12A3	LPL	INSR	PPARG	RYR1	GAA	CYP2E1	HTR1A	CRABP1	KCNQ1	TPO	PLAT	KCNJ2	ABCC8	CYP2C19	MTHFR	TLR7	HPRT1	CYSLTR2	EGFR	SLC12A1	HTR2A	HTR2B	FECH	DBH	ESR1	RHO	ABCC2	CACNA1F	GABRA1	TYMP	IL6	JAK2	UQCRC2	LRP2	ATP1A2	PTAFR
C0014867	esophageal varices	GABRA2	HBA2	HBD	AGT	PRL	SLC6A4	TNF	SLC12A3	AR	CYP2E1	ABCC2	HPRT1	GAA	ACE	LRP2	VDR	CACNA1A	PTGS2	LPL	SCN5A	CYP2C19	EGFR	CYSLTR2	PLAT	INSR	TYR	UQCRC2	POMC	HTR2C	KCNQ1	ABCC8	HTR1A	HTR2A	PFKP	PPARA	FECH	SERPINE1	ITGA2B	GABRA1	POLG	POLB	ESR1	HTR2B	KCNA5	KCNJ2	SLC25A6	ATP1A2
C0014868	esophagitis	AGT	CACNA1A	PTGS2	TNF	PRL	ACE	INSR	VDR	LPL	SCN5A	EGFR	SLC12A3	PLAT	KCNQ1	GAA	FECH	CYSLTR2	HTR1A	HTR2A	KCNJ2	ABCC8	DBH	CYP2C19	UQCRC2	CRABP1	HPRT1	GABRA1	ABCC2	PFKP	TLR7	ESR1	MPO	HTR2C	AR	PTGS1	ATP1A2	PTAFR	ACHE	LRP2	PPARA	MTHFR	KCNQ2	KCNQ3	CYP2E1	KCNA5	SERPINE1	SLC6A4	ITGA2B
C0014869	reflux esophagitis	TNF	AGT	CACNA1A	PRL	PTGS2	SLC6A4	ACE	HTR1A	VDR	LPL	PPARG	CYP2C19	RYR1	GAA	INSR	SLC12A1	SCN5A	SLC12A3	AR	MTHFR	HTR2B	HPRT1	PLAT	LRP2	DRD3	KCNQ1	TPO	CRABP1	ABCC2	ABCC8	DBH	EGFR	KCNJ2	HTR2A	FECH	GNRHR	CYSLTR2	GABRA1	ESR1	RHO	TLR7	UQCRC2	CYP2E1	ATP1A2	PTAFR	SERPINE1	HTR2C	KCNQ2
C0015230	rash	PTGS2	UBC	ESR1	SRC	ERBB2	TP53	MAPK1	HRAS	STAT3	IL6	JUN	CCND1	CALM1	FN1	TSPO	MMP9	CXCL8	RAC1	JAK2	AR	STAT1	MTOR	HGF	NOTCH1	PIK3CG	FGF1	MAPK3	CALM2	CALM3	ERBB3	PLAU	HSP90AA1	FYN	HBEGF	TGFA	ALB	PTPN1	HIF1A	EDN1	FOS	PTPN6	TLR4	LCK	IGF1R	LEP	PLAUR	JUP	MMP3
C0015300	exophthalmos	TNF	PRL	AGT	CACNA1A	ACE	PTGS2	VDR	INSR	TPO	SCN5A	GAA	CACNA1F	LPL	CYP2E1	PLAT	AR	HTR1A	KCNQ1	ESR1	SLC12A3	PPARG	MPO	SLC6A4	RYR1	KCNJ2	HTR2A	EGFR	SLC12A1	RHO	CRABP1	HTR2C	POLG	HPRT1	TYR	ABCC8	CYP2C19	POMC	DBH	SLC25A6	TYMP	FECH	TLR7	ABCC2	UQCRC2	ACHE	KCNQ2	KCNQ3
C0015306	ext	RYR1	AGT	TNF	PRL	ACE	CYP2E1	CACNA1A	PTGS2	VDR	GAA	TLR7	KCNQ1	SCN5A	MTHFR	INSR	CYSLTR2	EGFR	LPL	DBH	LRP2	UQCRC2	HTR2A	ESR1	PLAT	HPRT1	AR	TYR	HTR1A	POMC	HTR2C	MPO	ABCC8	PFKP	ACHE	PPARA	GABRA1	ATP1A2	FECH	CYP3A4	KCNJ2	KCNH2	SLC12A3	KCNE1	KCNE2	KCNQ2	PTGS1	KCNQ3	PTAFR
C0015371	extrapyramidal syndrome	CACNA1A	PRL	AGT	TNF	PTGS2	ACE	HTR1A	SCN5A	INSR	VDR	LPL	SLC12A3	KCNQ1	AR	DRD3	KCNJ2	PLAT	GAA	SLC6A4	DBH	HTR2A	PPARG	RYR1	ABCC8	CRABP1	EGFR	CYP2C19	CYP2E1	CYSLTR2	TLR7	FECH	GABRA1	ESR1	ABCC2	TPO	MTHFR	HPRT1	UQCRC2	PTAFR	CACNA1F	ATP1A2	KCNA5	HTR2C	PFKP	KCNQ2	KCNQ3	SERPINE1	MPO
C0015376	extravasation	AGT	ACE	CACNA1A	TNF	VDR	PRL	PTGS2	SCN5A	SLC12A3	EGFR	INSR	GAA	KCNQ1	LPL	KCNJ2	HPRT1	PLAT	RHO	UQCRC2	PFKP	HTR1A	AR	ABCC2	CYP2E1	ESR1	CYSLTR2	MTHFR	LRP2	HTR2A	KCNQ2	KCNQ3	CA2	ACHE	CRABP1	TYR	POMC	ABCC8	ITGA2B	TLR7	CYP2C19	KCNQ4	DBH	MPO	FECH	PTGS1	CYP3A4	HTR2B
C0015393	Eye Abnormality	TNF	AGT	PRL	CACNA1A	PTGS2	ACE	VDR	LPL	INSR	PPARG	GAA	TPO	SLC12A3	SLC6A4	TLR7	FGFR1	SCN5A	HTR2B	CRABP1	HTR2A	CYP2C19	PLAT	HTR1A	EGFR	KCNQ1	ABCC8	KCNJ2	ESR1	AR	DBH	FECH	ABCC2	CYSLTR2	GABRA1	UQCRC2	HPRT1	MTHFR	PFKP	HTR2C	RYR1	PTAFR	CA2	ATP1A2	LRP2	PTGS1	MPO	PPARA	KCNA5
C0015397	Eye Disorders	AGT	CACNA1A	PTGS2	PRL	ACE	TNF	SCN5A	INSR	LPL	VDR	EGFR	SLC12A3	HTR2A	PLAT	HTR1A	GAA	KCNQ1	UQCRC2	CYSLTR2	CYP2C19	PFKP	DBH	FECH	ABCC8	CRABP1	KCNJ2	SERPINE1	TLR7	ESR1	GABRA1	MTHFR	ABCC2	AR	HPRT1	HTR2C	ATP1A2	PTGS1	SLC6A4	ACHE	LRP2	CYP2E1	KCNQ2	KCNQ3	PTAFR	PPARA	KCNA5	ITGA2B	CYP3A4
C0015402	eye hemorrhage	AGT	PRL	CACNA1A	TNF	PTGS2	ACE	VDR	INSR	SCN5A	SLC12A3	HTR1A	PLAT	KCNQ1	LPL	CRABP1	AR	KCNJ2	GAA	CYP2E1	TPO	EGFR	HTR2A	HPRT1	ABCC8	CYP2C19	FECH	CYSLTR2	TLR7	SLC6A4	DBH	GABRA1	ABCC2	ESR1	PTAFR	RYR1	UQCRC2	MTHFR	PFKP	PPARG	KCNA5	IL6	DRD3	ATP1A2	HTR2C	SERPINE1	JAK2	PTGS1	KCNH2
C0015403	eye infection	TNF	PRL	AGT	CACNA1A	ACE	PTGS2	SCN5A	TLR7	VDR	LPL	HTR1A	INSR	SLC6A4	GAA	CYP2C19	PPARG	FGFR1	SLC12A3	KCNQ1	KCNJ2	CRABP1	DRD3	EGFR	AR	PLAT	CYSLTR2	ABCC8	HTR2A	ESR1	RYR1	ABCC2	LRP2	MTHFR	DBH	UQCRC2	FECH	TYR	IL6	HPRT1	PFKP	POMC	GABRA1	KCNQ2	KCNQ3	HTR2C	JAK2	ATP1A2
C0015423	eyelid disorder	HTR1A	CACNA1A	AGT	TNF	PTGS2	LPL	PRL	HTR2A	ACE	INSR	FGFR1	SLC6A4	COMT	PLAT	VDR	MTHFR	SCN5A	GAA	CRABP1	CYP2C19	DRD3	KCNQ1	GABRA1	TLR7	EGFR	HPRT1	SLC12A3	DBH	ESR1	IL6	FECH	UQCRC2	JAK2	MPO	CYP3A4	KCNQ2	KCNQ3	LRP2	PFKP	AR	PTAFR	ABCC8	CYP1A2	HTR2C	PTGS1	CYSLTR2	ACHE	TYR
C0015464	facial nerve palsies	AR	RHO	CACNA1A	HPRT1	KCNJ2	TNF	AGT	PTGS2	KCNQ4	VDR	DFNA5	EGFR	PRL	ACE	KCNQ2	SCN5A	KCNQ3	SCN1A	PFKP	PTGS1	HTR1A	KCNQ1	LPL	GAA	INSR	ACHE	CA2	ESR1	SLC12A3	UQCRC2	ITGA2B	PLAT	HTR2B	GABRA2	RYR1	PPARG	KCNE1	KCNE2	CYP2E1	CYP2C19	SCN2A	HTR2A	ALOX12B	ABCC2	MTHFR	ABCC8	CYSLTR2
C0015467	facial neuralgia	RHO	SCN5A	AGT	CACNA1A	KCNQ1	KCNJ2	GAA	ACE	TNF	PRL	CYSLTR2	SCN1A	KCNQ4	HTR2A	DFNA5	PTGS2	EGFR	GABRA1	PLAT	UQCRC2	PTAFR	HTR1A	VDR	KCNQ2	KCNQ3	ACHE	PFKP	LPL	INSR	SLC12A3	ESR1	RYR1	KCNE1	KCNE2	CYP3A4	AR	CA2	SLC6A4	CYP2C19	HTR2B	KCNH2	ABCC8	TPO	HTR2C	CYP2E1	MTHFR	GLUD1	ADRB1
C0015468	facial pain	TNF	AGT	HTR1A	CACNA1A	PRL	ACE	LPL	VDR	SCN5A	PTGS2	GAA	MMP9	FGFR1	AR	FLT3	PLAT	INSR	PPARG	HTR2B	CRABP1	ABCC2	KCNJ2	RYR1	SLC12A3	CYP2C19	SLC6A4	KCNQ1	CYP2E1	ABCC8	HTR2A	MTHFR	EGFR	CYSLTR2	DRD3	RHO	FECH	TLR7	LRP2	UQCRC2	HPRT1	KCNQ2	KCNQ3	GABRA1	DBH	ESR1	KCNQ4	TYR	PFKP
C0015469	facial paralysis	CACNA1A	TNF	AGT	PRL	PTGS2	ACE	VDR	AR	LPL	KCNJ2	HTR1A	INSR	SCN5A	SLC12A3	KCNQ1	PLAT	GAA	TPO	CRABP1	ABCC8	RYR1	HTR2A	CYP2E1	MTHFR	EGFR	CYSLTR2	DBH	PPARG	ESR1	SLC6A4	ABCC2	GABRA1	TLR7	HPRT1	FECH	CYP2C19	PTAFR	FGFR1	ATP1A2	KCNQ2	KCNQ3	DRD3	UQCRC2	PFKP	CACNA1F	KCNA5	HTR2C
C0015544	failure to thrive	TNF	AGT	CA2	PTGS2	ACE	CACNA1A	PRL	VDR	GAA	SLC6A4	SLC12A3	LPL	CYP2C19	AR	RHO	SCN5A	INSR	TLR7	MTHFR	HPRT1	KCNJ2	DBH	CRABP1	ABCC8	KCNQ1	PLAT	MPO	EGFR	ABCC2	HTR1A	HTR2A	ESR1	UQCRC2	KCNQ4	IL6	SERPINE1	DFNA5	CYSLTR2	JAK2	PFKP	GABRA1	FECH	KCNQ2	HTR2C	KCNQ3	ACHE	PPARA	CYP3A4
C0015556	fallopian tube	PRL	AGT	PTGS2	MTHFR	KCNQ1	CRABP1	CACNA1A	SCN5A	CYP2C19	KCNJ2	ACE	POLG	POLB	TNF	SLC25A6	INSR	VDR	EGFR	CYSLTR2	HTR1A	FECH	HTR2A	PLAT	MMP9	LPL	KCNH2	SCN1A	KCNA5	ATP1A2	SCN2A	HTR2C	KCNQ2	ESR1	KCNQ3	AR	PFKP	RYR2	PPARA	PTGS1	GABRG2	UQCRC2	GAA	GABRA1	SLC12A3	ACHE	CYP3A4	FGFR1	SLC6A4
C0015624	Fanconi syndrome	VDR	CYP27B1	INSR	CA2	SHBG	TPO	AGT	CACNA1A	TNF	PRL	DRD3	HTR1A	LRP2	CYP2E1	TYR	PPARG	ACE	LPL	POMC	CRABP1	PTGS2	SREBF1	SLC2A4	EGFR	GAA	TLR7	SLC12A3	PLAT	MPO	CYP3A4	DBH	HTR2A	PFKP	GABRA1	SCN5A	FECH	ESR1	POLG	UQCRC2	KCNQ4	DFNA5	AR	KCNQ1	SLC25A6	POLB	ITGA2B	PTAFR	HTR2C
C0015644	fasciculations	TNF	AGT	CACNA1A	PRL	VDR	PTGS2	ACE	TPO	SCN5A	KCNQ1	INSR	LPL	RYR1	KCNJ2	GAA	RHO	CYP2E1	CACNA1F	CYP2C19	PPARG	PLAT	ABCC2	HTR1A	CRABP1	EGFR	SLC6A4	MTHFR	SLC12A3	CYSLTR2	HTR2A	ESR1	DRD3	ABCC8	IL6	UQCRC2	JAK2	ITGA2B	DBH	GABRA1	PFKP	POLG	ACHE	FECH	KCNQ2	KCNQ3	AR	KCNH2
C0015645	fasciitis	TNF	AGT	CACNA1A	PRL	ACE	PTGS2	LPL	VDR	SLC6A4	GAA	INSR	SCN5A	CYP2C19	CRABP1	MTHFR	LRP2	SLC12A3	HPRT1	HTR2A	SLC12A1	KCNQ1	PLAT	CYP2E1	CA2	IL6	HTR1A	JAK2	MPO	TPO	EGFR	TYMP	ABCC8	CYSLTR2	FECH	FGFR1	KCNJ2	AR	DBH	ESR1	TLR7	UQCRC2	KCNQ4	COMT	DFNA5	ITGA2B	GABRA1	ABCC2	DRD3
C0015663	fasting	AGT	PRL	CACNA1A	TNF	LPL	ACE	INSR	PTGS2	HTR1A	VDR	CYP2E1	SCN5A	DRD3	CRABP1	EGFR	PPARG	MTHFR	SLC12A3	AR	DBH	GAA	PLAT	ABCC2	KCNQ1	ABCC8	KCNJ2	HTR2B	CYP2C19	FECH	HTR2A	CYSLTR2	LRP2	HPRT1	ESR1	RYR1	GABRA1	UQCRC2	TPO	HTR2C	PFKP	TLR7	PTAFR	SLC6A4	PPARA	MPO	KCNQ2	KCNQ3	IL6
C0015668	fat necrosis	SLC12A3	TNF	AGT	VDR	GAA	CACNA1A	KCNQ4	DFNA5	ACE	UQCRC2	PTGS2	ACHE	PFKP	EGFR	PRL	KCNQ2	KCNQ3	ITGA2B	HTR1A	ESR1	INSR	HTR2B	LRP2	GLUD1	ADRB1	LPL	SCN5A	GABRA1	PLAT	CYP3A4	KCNQ1	CYSLTR2	CYP2D6	CYP2E1	MAN2B1	FECH	CYP1A2	HTR2A	AOC1	AR	CRABP1	AQP2	CYP2C19	KCNJ2	POLG	ABCC8	POLB	HTR3A
C0015672	fatigue	AGT	ACE	CACNA1A	PTGS2	EGFR	TNF	PRL	VDR	INSR	UQCRC2	SCN5A	LPL	HTR2A	PFKP	PLAT	HTR1A	KCNQ1	SLC12A3	GAA	ESR1	FECH	CYSLTR2	DBH	HTR2C	ACHE	KCNJ2	ABCC8	ITGA2B	GABRA1	MPO	TLR7	CYP2C19	HTR3A	PPARA	HTR2B	CYP3A4	KCNQ2	KCNQ3	PTGS1	POLG	HPRT1	MAN2B1	KCNE1	KCNE2	AOC1	ABCC2	SERPINE1
C0015695	liver fatty	CYP2B6	PTGS2	CYP3A4	CYP2C19	GSTM1	CYP3A5	CYP3A43	GSTM2	UGT1A1	CYP2C9	UGT1A9	ADH1B	UGT1A6	EPHX1	CYP2C8	ADH1A	CYP3A7	ADH7	PLA2G1B	UGT2B15	PTGS1	ALOX12B	PLA2G2A	AKR1B1	ALOX5	ALDH1A3	HMOX1	LEP	UBC	CYB5A	ALB	P2RY12	NAT2	NQO1	CAT	HPGDS	G6PD	CA3	NR1I3	GOT2	APOH	GOT1	GPX1	TNF	ABCB1	EPHX2	PPARG	TP53
C0015732	fecal incontinence	CACNA1A	AGT	PRL	TNF	PTGS2	ACE	VDR	INSR	HTR1A	SCN5A	LPL	SLC12A3	PLAT	KCNQ1	KCNJ2	AR	GAA	HTR2A	EGFR	CRABP1	ABCC8	CYSLTR2	DBH	CYP2C19	TLR7	GABRA1	ABCC2	MTHFR	SLC6A4	PPARG	RYR1	FECH	UQCRC2	ESR1	DRD3	PTAFR	CYP2E1	HPRT1	PFKP	HTR2B	KCNQ2	ATP1A2	KCNQ3	HTR2C	SERPINE1	KCNA5	TPO	IL6
C0015734	fecal impaction	CACNA1A	AGT	TNF	PRL	ACE	PTGS2	HTR1A	VDR	LPL	SLC12A3	GAA	INSR	SCN5A	DRD3	AR	TPO	KCNQ1	KCNJ2	PPARG	CYP2E1	MTHFR	PLAT	HTR2A	CRABP1	DBH	HPRT1	CYP2C19	EGFR	RYR1	CYSLTR2	ABCC8	SLC6A4	CACNA1F	RHO	FECH	ABCC2	GABRA1	TLR7	ESR1	IL6	JAK2	UQCRC2	ALOX12B	PTAFR	KCNQ2	KCNQ3	PFKP	MMP9
C0015799	feminization	PRL	TYMP	GNRHR	AR	PPARG	FGFR1	AGT	TNF	RHO	CACNA1A	PTGS2	MTHFR	INSR	ACE	SCN5A	HPRT1	KCNJ2	VDR	HTR2A	FECH	EGFR	IL6	JAK2	ABCC8	PLAT	LPL	GABRA1	PTAFR	CYSLTR2	HTR1A	ATP1A2	HTR2C	SERPINE1	GAA	UQCRC2	KCNQ4	KCNQ1	PPARA	PFKP	DFNA5	ESR1	PTGS1	SLC12A3	SLC6A4	CYP2E1	CYP2C19	ACHE	TPO
C0015914	fertility	AGT	PRL	TNF	CACNA1A	LPL	ACE	VDR	PTGS2	INSR	TPO	AR	PPARG	HTR1A	CYP2E1	FGFR1	EGFR	SLC12A3	SCN5A	GAA	HTR2A	PLAT	HPRT1	MPO	FECH	KCNQ1	ABCC2	KCNJ2	MTHFR	ABCC8	ITGA2B	UQCRC2	ESR1	TLR7	CYP2C19	CYSLTR2	PFKP	CRABP1	SERPINE1	LRP2	GABRA1	DBH	RYR1	SLC6A4	POLG	HTR2C	CYP3A4	ACHE	CACNA1F
C0015927	fetal death	PRL	CACNA1A	MTHFR	AGT	PTGS2	SERPINE1	TNF	ACE	PPARG	PLAT	LPL	INSR	GAA	VDR	AR	HTR1A	SLC12A3	RHO	DRD3	CYP2C19	ITGA2B	ABCC2	MPO	SCN5A	CYP2E1	KCNJ2	KCNQ1	EGFR	ESR1	CYSLTR2	F9	CRABP1	ABCC8	GP9	FECH	HTR2A	UQCRC2	TLR7	LRP2	HPRT1	PFKP	KCNA5	IL6	GABRA1	KCNQ2	KCNQ3	DBH	PTGS1
C0015929	Fetal Disorders	PRL	AGT	CACNA1A	ACE	PTGS2	LPL	VDR	HTR1A	SLC12A3	CYP2C19	TNF	INSR	CYSLTR2	TLR7	GAA	EGFR	KCNJ2	KCNQ2	SCN1A	KCNQ3	ABCC8	IL6	JAK2	KCNQ1	MPO	CHRNA4	SCN5A	HTR2A	HTR2C	FECH	PLAT	GABRA1	UQCRC2	PFKP	PPARA	KCNQ4	POLG	ESR1	DFNA5	AR	PTGS1	POLB	PTAFR	SLC6A4	ATP1A2	KCNA5	SERPINE1	SLC25A6
C0015930	fetal distress	AGT	CACNA1A	VDR	FGFR1	TNF	SLC6A4	ACE	RHO	SCN5A	KCNQ1	HTR1A	PRL	SLC12A3	ITGA2B	PTGS2	F9	CYP2E1	GP9	MTHFR	IL6	JAK2	INSR	ABCC8	HTR2A	KCNJ2	DBH	GAA	ABCC2	EGFR	LPL	PLAT	HPRT1	KCNQ4	UQCRC2	TYR	DFNA5	POMC	MPO	AR	KCNH2	CYSLTR2	KCNA5	ACHE	FECH	GABRA1	PFKP	RYR2	KCNQ2
C0015934	intrauterine growth retardation	TPO	INSR	SHBG	PRL	AGT	TNF	CACNA1A	LPL	FGFR1	RYR1	ACE	CYP2E1	HTR1A	VDR	DRD3	PTGS2	MTHFR	GAA	EGFR	SLC12A3	SCN5A	HTR2A	LRP2	DBH	KCNQ2	KCNQ3	TLR7	KCNJ2	SCN1A	ESR1	HPRT1	GABRA1	PLAT	ABCC8	MPO	UQCRC2	CYSLTR2	CHRNA4	PTAFR	PFKP	HTR2C	KCNQ1	FECH	AR	POLG	CYP3A4	PPARA	ACHE
C0015944	prom	AGT	ACE	KCNQ4	DFNA5	EGFR	HTR2A	HTR1A	PLAT	UQCRC2	SERPINE1	PRL	PFKP	SCN5A	KCNQ1	CACNA1A	TNF	PTGS2	KCNE1	KCNE2	AR	LPL	RHO	VDR	ACHE	KCNJ2	GLUD1	ADRB1	INSR	SLC12A3	HCAR2	PDE5A	KCNH2	ESR1	GAA	HTR2B	MTHFR	ABCC8	CYSLTR2	AOC1	POLG	SLC6A4	HTR3A	POLB	KCNQ2	KCNQ3	TLR7	LRP2	IL6
C0015967	fever	GPI	FBP1	TKT	MPI	UBC	TPI1	LDHA	PYGM	LTA4H	SLC2A1	G6PD	TUBGCP3	GCK	CALM1	CALM2	CALM3	ACLY	GRIN1	AK1	MC4R	MIF	YWHAZ	HIF1A	SREBF1	SLC25A4	DDIT4	ALB	GOT2	ACO2	GOT1	G6PC	EGFR	AGT	ACE	SRC	CAT	PTGS2	TSPO	AKT1	PNP	GSR	ALPP	ALPL	SOD1	INSR	FASN	LAP3	GLUD1
C0015970	pyrexia of unknown origin	VDR	CYP27B1	CA2	AGT	TNF	INSR	LRP2	ACE	TLR7	TYR	POMC	CACNA1A	PTGS2	KCNQ1	LPL	PRL	SCN5A	EGFR	HTR2A	HTR1A	PFKP	PLAT	ESR1	KCNA5	ATP1A2	CYP3A4	AR	KCNH2	KCNJ2	UQCRC2	PTH	SLC12A3	RYR2	CYP2C19	PPARG	GAA	HTR2B	CYP2E1	ITGA2B	KCNQ2	KCNQ3	KCNE1	SLC6A4	KCNE2	IL6	CRABP1	CYP2D6
C0016034	fibrocystic breast	PRL	TNF	CACNA1A	AGT	PTGS2	TPO	LPL	ACE	VDR	AR	SCN5A	EGFR	INSR	CYP2E1	RYR1	HTR1A	KCNQ1	CACNA1F	PPARG	KCNJ2	PLAT	SLC12A3	SLC6A4	CYSLTR2	CRABP1	MTHFR	DBH	ABCC8	PAH	ESR1	IL6	KCNQ2	KCNQ3	JAK2	GAA	HTR2A	ABCC2	POLG	GABRA1	HPRT1	FECH	CYP2C19	TYMP	SLC25A6	ATP1A2	POLB	SCN1A
C0016053	fibromyalgia	TNF	AGT	FGFR1	AR	HTR1A	PRL	CACNA1A	ACE	TYMP	FLT3	GAA	PPARG	PTGS2	SLC6A4	SCN5A	VDR	INSR	HPRT1	ABCC8	LPL	EGFR	SLC12A3	KCNQ1	HTR2A	LRP2	ABCC2	CYSLTR2	TLR7	CYP2E1	MTHFR	KCNJ2	PLAT	UQCRC2	FECH	CYP2C19	ATP1A2	DBH	PFKP	SERPINE1	HTR2C	IL6	TYR	PPARA	ESR1	MPO	POMC	JAK2	POLG
C0016057	fibrosarcomas	INSR	SHBG	TPO	CACNA1A	DRD3	HTR1A	PRL	CYP2E1	AGT	TNF	PTGS2	VDR	TLR7	ACE	EGFR	LPL	MPO	DBH	HTR2A	FECH	GABRA1	KCNQ4	PLAT	DFNA5	PTAFR	SCN5A	HTR2C	AR	RYR1	CYP3A4	UQCRC2	PPARA	PFKP	ESR1	KCNQ1	TYR	SLC12A3	PAH	GAA	CYP2C19	PTGS1	PPARG	KCNJ2	MTHFR	HTR2B	ABCC8	SLC6A4	ACHE
C0016059	fibrosis	ACE	CYP11B2	AGTR1	REN	IL6	TGFB1	SERPINE1	MAPK1	F2	AGTR2	INSR	CTSG	LEP	ALB	ACE2	SERPINC1	TP53	PRCP	CMA1	CTF1	NOS3	APOB	TNF	PTGS2	PPARG	LPL	PLG	VDR	IGFBP1	SERPIND1	APOC3	AKT1	FOS	EDN1	FN1	MTHFR	APOE	JUN	APOH	TYR	SELE	ICAM1	CRP	PPARA	STAT3	IRS1	EGFR
C0016167	anal fissures	LPL	PRL	GNRHR	CACNA1A	AGT	PTGS2	TNF	SLC12A3	HTR1A	GAA	VDR	SCN5A	ACE	CYP2C19	TLR7	MTHFR	HPRT1	INSR	CYSLTR2	KCNQ1	CRABP1	FECH	EGFR	HTR2A	LRP2	PLAT	GABRA1	UQCRC2	AR	ABCC8	MPO	DBH	PTAFR	PFKP	HTR2C	KCNA5	SERPINE1	ACHE	PTGS1	ESR1	SLC6A4	PPARA	KCNJ2	KCNQ4	CYP3A4	KCNQ2	KCNQ3	POLG
C0016169	fistula	AGT	TNF	PRL	FGFR1	ACE	EGFR	PTGS2	CACNA1A	VDR	LPL	AR	TPO	GAA	PAH	MTHFR	SCN5A	SLC12A3	CA2	INSR	TYMP	PPARG	RYR1	CYP2C19	ABCC8	LRP2	FLT3	TLR7	HTR2A	PLAT	KCNJ2	HPRT1	CYP11B2	KCNQ1	HTR1A	ESR1	DBH	UQCRC2	ABCC2	PFKP	CYP2E1	SERPINE1	CYSLTR2	GABRA1	PTGS1	CRABP1	HTR2C	ATP1A2	KCNQ2
C0016199	flank pain	AGT	TNF	CACNA1A	PTGS2	ACE	PRL	VDR	LPL	SCN5A	INSR	SLC12A3	GAA	KCNQ1	HTR1A	AR	HTR2A	EGFR	KCNJ2	LRP2	CYSLTR2	TLR7	DBH	HPRT1	CYP2C19	ABCC8	PLAT	CRABP1	MTHFR	GABRA1	CYP2E1	ABCC2	FECH	UQCRC2	MPO	PFKP	ESR1	TPO	DRD3	PTAFR	ATP1A2	POLG	KCNA5	SLC6A4	PPARG	FGFR1	IL6	CYP3A4	HTR2C
C0016204	flatulence	AGT	PTGS2	CACNA1A	ACE	PRL	TNF	EGFR	INSR	VDR	LPL	SCN5A	HTR2A	PLAT	UQCRC2	PFKP	SLC12A3	KCNQ1	HTR1A	FECH	CYSLTR2	GAA	DBH	ABCC8	ESR1	KCNJ2	HTR2C	GABRA1	MPO	CYP2C19	ITGA2B	PTGS1	TLR7	ATP1A2	ABCC2	CRABP1	ACHE	PPARA	AR	HPRT1	HTR2B	CYP3A4	SERPINE1	KCNE1	KCNE2	KCNQ2	HTR3A	KCNQ3
C0016242	floaters	TNF	AGT	CACNA1A	PTGS2	PRL	ACE	LPL	VDR	EGFR	INSR	SCN5A	GAA	FGFR1	TLR7	SLC12A3	KCNQ1	PLAT	AR	CACNA1F	HTR2A	RHO	TPO	CYP2C19	ABCC8	HTR1A	KCNJ2	FECH	LRP2	PAH	ESR1	TYR	SLC12A1	POMC	MTHFR	DBH	SLC6A4	CYSLTR2	UQCRC2	MPO	KCNQ4	PFKP	GABRA1	ATP1A2	CRABP1	DFNA5	SERPINE1	HTR2C	ABCC2
C0016382	flushing	ADCY2	ADCY1	ADCY8	ADCY6	ADCY9	ADCY5	ADCY4	ADCY7	UBC	AR	POMC	MT-CO1	HTR1A	COX4I1	SDHB	ESR1	MT-ND1	PPARG	GMPR2	MT-ND3	CASP3	CYP3A4	ITPA	NPR1	GUCY2C	HPRT1	NPY	PTGS2	NT5C1A	ADCY10	ADCY3	AKT1	NPR2	SST	APP	VDAC2	SNCA	VDR	UGT1A1	UGT1A6	GPER1	UGT1A9	OPRD1	CYP11B1	CYP2C19	TSPO	ACO2	UGT2B15
C0016385	flutter	AGT	CACNA1A	TNF	ACE	PRL	PTGS2	VDR	SCN5A	INSR	SLC12A3	KCNQ1	LPL	GAA	HTR2A	EGFR	HTR1A	CRABP1	PLAT	CYP2C19	KCNJ2	CYSLTR2	DBH	HPRT1	ABCC2	AR	TLR7	FECH	KCNA5	ABCC8	CYP2E1	UQCRC2	TPO	SLC6A4	ESR1	LRP2	MTHFR	GABRA1	PFKP	RYR1	FGFR1	ATP1A2	KCNH2	KCNQ2	KCNQ3	RHO	HTR2C	MPO	DRD3
C0016397	localized infection	TNF	AGT	PRL	CACNA1A	PTGS2	SCN5A	SLC6A4	LPL	ACE	AR	PPARG	HTR1A	RYR1	GAA	RHO	CYP2E1	HTR2A	VDR	INSR	SLC12A3	HTR2B	FGFR1	MTHFR	DRD3	ABCC2	FLT3	CYP2C19	TLR7	COMT	KCNJ2	KCNQ1	ABCC8	CYSLTR2	ALOX12B	DBH	EGFR	PLAT	ESR1	HPRT1	LRP2	GABRA1	UQCRC2	FECH	CRABP1	ATP1A2	TYR	HTR2C	POMC
C0016412	folate deficiency	TPO	TYR	HTR1A	CACNA1A	VDR	INSR	AGT	SHBG	PRL	HTR2A	TNF	COMT	PTGS2	ALOX12B	ACE	DRD3	LPL	CYP2E1	TLR7	GAA	KCNJ2	EGFR	SLC12A3	MPO	FECH	GABRA1	DBH	ESR1	PLAT	HPRT1	HTR2C	PTAFR	POMC	SCN5A	UQCRC2	KCNQ4	ABCC8	AR	PPARA	PFKP	DFNA5	ACHE	CYSLTR2	KCNQ1	PTGS1	CYP3A4	KCNQ2	KCNQ3
C0016436	folliculitis	AGT	CACNA1A	TNF	PRL	PTGS2	ACE	INSR	LPL	VDR	GAA	SCN5A	HTR1A	EGFR	CYP2C19	SLC12A3	CRABP1	PPARG	TLR7	PLAT	KCNJ2	HTR2A	ABCC2	AR	ABCC8	MTHFR	SLC6A4	ESR1	KCNQ1	CYSLTR2	HPRT1	UQCRC2	FECH	HTR2B	DBH	PFKP	TYR	HTR2C	LRP2	GABRA1	MPO	CYP2E1	RHO	PTGS1	DRD3	PPARA	ATP1A2	KCNQ2	KCNQ3
C0016470	food allergy	HTR2A	TNF	AGT	COMT	PRL	PTGS2	CACNA1A	LPL	CYP2E1	ALOX12B	RHO	DRD3	ACE	VDR	SLC12A3	INSR	MTHFR	GAA	SCN5A	CYP2C19	DBH	ABCC2	CYSLTR2	TLR7	KCNJ2	HTR1A	EGFR	GABRA1	FECH	AR	KCNQ1	PLAT	ESR1	ABCC8	UQCRC2	PTAFR	ATP1A2	HTR2C	SLC6A4	PFKP	PPARA	PTGS1	PPARG	CYP3A4	CRABP1	SERPINE1	KCNA5	HTR2B
C0016508	foot malformation	TNF	SLC12A1	CACNA1A	AGT	PRL	AR	PTGS2	SLC6A4	VDR	GAA	LPL	SCN5A	HTR1A	ACE	KCNQ1	CRABP1	INSR	MTHFR	KCNJ2	SLC12A3	CYP2C19	ESR1	DBH	TLR7	EGFR	CYSLTR2	HTR2A	LRP2	HPRT1	PLAT	GABRA1	FECH	ABCC8	IL6	TYR	POMC	JAK2	ATP1A2	PTAFR	RYR1	KCNA5	PPARG	UQCRC2	HTR2C	SERPINE1	CYP3A4	PFKP	CYP2E1
C0016512	foot pain	PRL	CACNA1A	AGT	CYP2E1	TNF	VDR	GNRHR	ACE	FGFR1	SLC6A4	PTGS2	INSR	SCN5A	ABCC2	ITGA2B	KCNQ1	GAA	TLR7	AR	LPL	DBH	F9	HTR2A	GP9	PPARG	EGFR	CRABP1	ABCC8	MPO	HTR1A	CYSLTR2	KCNJ2	SREBF1	SLC2A4	HPRT1	UQCRC2	POLG	FECH	POLB	PLAT	GABRA1	PFKP	SLC25A6	KCNQ4	TYR	IL6	POMC	DFNA5
C0016514	Aphthosis	HTR1A	PLAT	ACE	AGT	LRP2	VDR	HPRT1	TLR7	PTGS2	TNF	SLC12A3	INSR	PRL	CACNA1A	EGFR	HTR2C	UQCRC2	SCN5A	PFKP	PPARA	LPL	PTGS1	ITGA2B	KCNQ1	ESR1	KCNJ2	CYP3A4	CYP2E1	AR	SLC6A4	HTR2A	ACHE	GAA	KCNQ2	HTR2B	KCNQ3	ABCC2	HTR3A	GABRA1	SCN1A	CYP2C19	PPARG	GLUD1	MTHFR	ADRB1	KCNE2	KCNE1
C0016579	formication	HTR1A	TNF	PRL	VDR	AGT	PPARG	RYR1	CACNA1A	SLC6A4	ACE	PTGS2	PLAT	LPL	DRD3	GAA	MTHFR	SCN5A	INSR	CYP2C19	CRABP1	AR	HTR2A	DBH	KCNQ1	ABCC2	CYSLTR2	KCNJ2	SLC12A3	LRP2	HPRT1	KCNQ2	KCNQ3	EGFR	ESR1	SCN1A	ABCC8	IL6	TYR	POMC	JAK2	GABRA1	UQCRC2	CHRNA4	FECH	HTR2C	CYP3A4	PFKP	PPARA
C0016663	pathological fracture	AGT	TNF	PRL	CACNA1A	ACE	PTGS2	VDR	INSR	LPL	SCN5A	HTR1A	SLC12A3	GAA	PLAT	KCNQ1	TLR7	CRABP1	EGFR	ESR1	ABCC8	AR	HTR2A	KCNJ2	CYSLTR2	DBH	FECH	CYP2C19	RYR1	CYP2E1	MPO	GABRA1	TPO	MTHFR	UQCRC2	HTR2C	ABCC2	DRD3	HPRT1	PPARG	SLC6A4	POLG	PFKP	PTAFR	KCNQ2	KCNQ3	ATP1A2	ALOX12B
C0016689	freckles	AGT	PTGS2	VDR	ABCC2	HPRT1	GAA	TNF	SCN5A	ACE	SLC12A3	MPO	LPL	INSR	CACNA1A	KCNQ4	DFNA5	HTR2A	PRL	EGFR	PLAT	POLG	POLB	SLC25A6	HTR2C	UQCRC2	SERPINE1	HTR1A	KCNQ2	PFKP	KCNQ3	ACHE	PPARA	KCNQ1	PTGS1	AR	ESR1	ITGA2B	CYP3A4	TPO	SCN1A	CYP2E1	CYP2C19	HTR2B	KCNJ2	GABRA1	SCN2A	SLC6A4	CRABP1
C0016722	frigidity	HTR2A	COMT	TNF	PRL	CACNA1A	PTGS2	AGT	RHO	DRD3	ACE	VDR	CYP2C19	SCN5A	GAA	TLR7	LPL	INSR	AR	ABCC8	HTR1A	ESR1	DBH	CYSLTR2	EGFR	GABRA1	FECH	PLAT	SLC6A4	KCNQ1	UQCRC2	PTAFR	HTR2C	SLC12A3	ATP1A2	MTHFR	PPARG	SERPINE1	KCNJ2	PFKP	CRABP1	PPARA	HTR2B	PTGS1	RYR1	CYP2E1	CYP3A4	TPO	ABCC2
C0016751	fructose intolerance	AGT	ACE	CACNA1A	TNF	PFKP	EGFR	PTGS2	PRL	VDR	ACHE	KCNQ2	KCNQ3	UQCRC2	ESR1	HTR1A	INSR	SCN5A	GAA	LPL	SLC12A3	KCNQ1	MAN2B1	HTR2B	HTR2A	PLAT	AOC1	AR	POLG	KCNJ2	MPO	POLB	CYSLTR2	CYP2C19	HTR3A	RHO	TLR7	ABCC8	HPRT1	ABCC2	BCHE	FECH	DBH	ADCY1	AQP2	LRP2	CTSG	HSD11B2	GSK3A
C0016770	frustration	TNF	CACNA1F	TPO	CACNA1A	AGT	PTGS2	ACE	VDR	PRL	CRABP1	CYP2C19	SCN5A	TLR7	INSR	KCNJ2	LPL	SLC12A3	ESR1	ABCC8	KCNQ1	CYSLTR2	HTR1A	HTR2A	FECH	EGFR	PLAT	GABRA1	PTAFR	KCNA5	ATP1A2	SERPINE1	HTR2C	AR	GAA	UQCRC2	PFKP	SLC6A4	PPARA	PTGS1	PPARG	KCNQ2	KCNQ3	ACHE	HTR2B	RYR1	MTHFR	KCNE1	KCNE2
C0016807	intestinal functional disorder	TNF	CACNA1A	AR	AGT	PRL	HTR1A	VDR	SCN5A	GAA	ACE	PTGS2	KCNQ1	CRABP1	INSR	CYP2C19	LPL	CYSLTR2	TLR7	EGFR	SLC12A3	KCNJ2	HTR2A	ESR1	PLAT	DBH	FECH	GABRA1	HTR2C	SERPINE1	UQCRC2	PFKP	PPARA	POLG	SLC6A4	KCNH2	PTAFR	ATP1A2	POLB	KCNA5	PPARG	SLC25A6	MTHFR	CYP2E1	ABCC8	CYP3A4	HTR2B	RYR1	TPO
C0016867	furunculosis	CACNA1A	TNF	AGT	PRL	PTGS2	ACE	VDR	INSR	SCN5A	LPL	HTR1A	SLC12A3	CRABP1	CYP2E1	KCNQ1	GAA	AR	KCNJ2	PLAT	TLR7	TPO	PPARG	CYSLTR2	EGFR	RYR1	DBH	ABCC2	HTR2A	ABCC8	FECH	CYP2C19	GABRA1	HPRT1	SLC6A4	DRD3	ESR1	HTR2B	PTAFR	CACNA1F	UQCRC2	ATP1A2	PFKP	HTR2C	MPO	MTHFR	POLG	SERPINE1
C0016927	gagging	PRL	AGT	TNF	CACNA1A	ACE	VDR	PTGS2	GAA	LPL	SLC12A3	INSR	AR	PPARG	SCN5A	HTR2A	EGFR	ABCC2	TLR7	KCNQ1	ABCC8	CYP2C19	DRD3	DBH	UQCRC2	CYSLTR2	HTR1A	KCNJ2	LRP2	HPRT1	FECH	PLAT	GABRA1	MTHFR	PFKP	ATP1A2	CRABP1	ESR1	ACHE	PTAFR	KCNQ2	KCNA5	KCNQ3	HTR2C	SERPINE1	CYP3A4	SLC6A4	IL6	MPO
C0016977	gallbladder disease	PRL	TNF	AGT	CACNA1A	ACE	LPL	PTGS2	VDR	TPO	AR	INSR	TLR7	PPARG	FGFR1	SCN5A	HTR2A	GAA	MTHFR	SLC12A3	HTR2B	CYP2E1	KCNJ2	CA2	CYP2C19	HTR1A	ABCC8	EGFR	SLC6A4	CYSLTR2	CACNA1F	RYR1	ABCC2	LRP2	CRABP1	KCNQ1	ESR1	KCNQ2	KCNQ3	FLT3	GABRA1	ALOX12B	GNRHR	COMT	DBH	RHO	UQCRC2	HTR2C	PLAT
C0017086	gangrene	TNF	AGT	CACNA1A	ACE	PTGS2	SCN5A	PRL	LPL	SLC12A3	VDR	AR	INSR	GAA	HTR1A	KCNQ1	PLAT	KCNJ2	PPARG	TPO	RHO	RYR1	SLC6A4	ABCC8	FGFR1	CYP2C19	EGFR	ALOX12B	LRP2	TLR7	CYSLTR2	MTHFR	HTR2B	HTR2A	SLC12A1	CRABP1	HPRT1	FECH	ESR1	CACNA1F	CYP2E1	UQCRC2	IL6	MPO	ABCC2	TYMP	JAK2	DBH
C0017152	gastritis	AGT	CACNA1A	PTGS2	ACE	PRL	TNF	INSR	VDR	LPL	EGFR	SCN5A	PLAT	SLC12A3	HTR2A	KCNQ1	CYSLTR2	FECH	HTR1A	GAA	UQCRC2	ABCC8	PFKP	DBH	KCNJ2	CYP2C19	CRABP1	GABRA1	ESR1	HTR2C	TLR7	MPO	ATP1A2	ABCC2	PTGS1	AR	HPRT1	PPARA	PTAFR	ITGA2B	LRP2	SLC6A4	SERPINE1	ACHE	CYP2E1	CYP3A4	HTR2B	KCNQ2	KCNA5
C0017160	gastroenteritis	AGT	CACNA1A	PTGS2	PRL	ACE	TNF	INSR	LPL	VDR	SCN5A	EGFR	SLC12A3	HTR2A	PLAT	KCNQ1	CYSLTR2	GAA	HTR1A	ABCC8	TLR7	CYP2C19	FECH	DBH	PFKP	UQCRC2	KCNJ2	CRABP1	GABRA1	ABCC2	HTR2C	ESR1	HPRT1	AR	ATP1A2	PTGS1	MTHFR	SLC6A4	MPO	PTAFR	PPARA	CYP2E1	SERPINE1	ACHE	ITGA2B	HTR2B	KCNA5	KCNQ2	KCNQ3
C0017168	reflux	CYP3A4	CYP1A2	PTGS2	CYP2B6	CYP3A5	CYP3A43	CYP2A6	CYP2E1	UGT1A1	UGT1A9	CYP1A1	BCHE	UGT1A6	GPX1	GSTM1	PLA2G1B	CYP2D6	EPHX1	GSTM2	PTGS1	CYP3A7	MTHFR	MAOA	CYP26A1	MAOB	ALB	UGT2B15	EPHX2	ALOX5	PLA2G2A	ALOX12B	DRD2	TH	ABCB1	CYB5A	CAT	OPRM1	ATP4A	ATP12A	ESR1	TSPO	POMC	PPARG	HPGDS	NQO1	NR1I3	GOT2	ACE
C0017178	Gastrointestinal Disorders	MAPK8	MAPK10	TP53	UBC	IL6	APOB	AKT1	MYC	CD40	IFNG	TLR4	LEP	CFTR	SOD1	CCND1	NOS1	NQO1	NOS2	CCR5	AQP2	SLC5A1	ALB	CCR2	PIM1	TNF	HSP90AA1	NQO2	AKT2	AKT3	CDK9	EGFR	HSPA1L	HSPB1	CASP3	SRC	HSPA12A	HMOX1	CACNA1A	TSPO	PTGS2	FOS	PARP1	CYP3A4	JUN
C0017181	gastrointestinal hemorrhage	AGT	CACNA1A	PTGS2	ACE	TNF	PRL	INSR	VDR	PLAT	LPL	SCN5A	EGFR	SLC12A3	KCNQ1	HTR2A	GAA	HTR1A	CYSLTR2	FECH	UQCRC2	ABCC8	PFKP	KCNJ2	DBH	ABCC2	HPRT1	CRABP1	GABRA1	CYP2C19	TLR7	ESR1	AR	MPO	PTGS1	HTR2C	LRP2	ACHE	ITGA2B	KCNQ2	KCNQ3	ATP1A2	CYP2E1	CYP3A4	MTHFR	SERPINE1	KCNA5	SLC6A4	PTAFR
C0017185	gastrointestinal neoplasm	LPL	TNF	AGT	SLC12A1	CACNA1A	PTGS2	FGFR1	PRL	FLT3	VDR	ACE	SLC6A4	CRABP1	TLR7	SCN5A	CYP2C19	INSR	GAA	DRD3	SLC12A3	KCNQ1	MTHFR	ABCC8	EGFR	FECH	CYSLTR2	ESR1	PLAT	HTR1A	AR	KCNJ2	DBH	ABCC2	HPRT1	LRP2	HTR2A	UQCRC2	GABRA1	HTR2C	TYR	ATP1A2	PFKP	IL6	SERPINE1	CYP3A4	PPARA	KCNQ4	MPO
C0017411	Female Genital Disorders	PRL	TNF	AGT	PTGS2	CACNA1F	CACNA1A	TPO	VDR	ACE	PPARG	LPL	SCN5A	CYP2C19	HTR1A	KCNQ1	INSR	ITGA2B	TLR7	CYP2E1	EGFR	MTHFR	SLC12A3	F9	GP9	ESR1	IL6	JAK2	KCNJ2	CYSLTR2	HTR2A	ABCC2	KCNQ2	KCNQ3	PFKP	PLAT	GABRA1	UQCRC2	ABCC8	POLG	DBH	SCN1A	AR	GAA	KCNH2	PTAFR	FECH	SLC25A6	POLB
C0017412	Male Genital Disorders	PRL	CACNA1F	TPO	PPARG	TNF	AGT	CACNA1A	PTGS2	LPL	VDR	HTR1A	ACE	ITGA2B	F9	GP9	SCN5A	INSR	KCNQ1	CYP2C19	ABCC2	KCNJ2	SLC12A3	IL6	ABCC8	JAK2	ESR1	DBH	CYSLTR2	EGFR	HTR2A	FECH	AR	GABRA1	POLG	GAA	SLC25A6	PLAT	RYR1	SERPINE1	CYP2E1	PTAFR	ATP1A2	KCNA5	KCNH2	POLB	CRABP1	CYP3A4	UQCRC2
C0017547	giant	ACE	AGT	PTGS2	TNF	CYSLTR2	PRL	VDR	CACNA1A	KCNQ1	EGFR	HTR2A	LPL	PLAT	KCNA5	HTR1A	UQCRC2	PTGS1	INSR	SCN5A	ESR1	SLC12A3	GAA	KCNQ2	KCNQ3	TLR7	PPARG	TPO	CYP2C19	CYP2E1	KCNJ2	SCN1A	HTR2B	SLC6A4	FGFR1	MTHFR	AR	FECH	SCN2A	ABCC8	PDE5A	HCAR2	CRABP1	CACNA1F	ABCC2	PFKP	DBH	RHO
C0017563	gum disorder	CACNA1A	TNF	AGT	PRL	ACE	PTGS2	SLC12A3	LPL	VDR	INSR	ABCC8	CRABP1	ALOX12B	LRP2	ABCC2	GAA	HPRT1	SCN5A	EGFR	KCNQ1	TLR7	HTR2A	UQCRC2	PPARG	AR	FECH	ATP1A2	HTR1A	PLAT	GABRA1	CYP2C19	KCNJ2	CYSLTR2	ENPP1	KCNA5	PFKP	PTAFR	HTR2C	ACHE	PTGS1	ESR1	KCNQ4	SERPINE1	CYP3A4	DFNA5	DBH	POLG	PPARA
C0017565	gum hemorrhage	CACNA1A	AGT	PRL	TNF	PTGS2	ACE	VDR	INSR	SCN5A	SLC12A3	HTR1A	LPL	PLAT	GAA	KCNQ1	KCNJ2	AR	HTR2A	EGFR	CRABP1	CYP2C19	ABCC8	TPO	ABCC2	SLC6A4	PPARG	DBH	FECH	HPRT1	RYR1	TLR7	CYSLTR2	GABRA1	ESR1	MTHFR	UQCRC2	CYP2E1	DRD3	PTAFR	PFKP	HTR2C	ATP1A2	CACNA1F	PTGS1	KCNA5	PPARA	SERPINE1	POLG
C0017566	gum hyperplasia	CACNA1A	PRL	TNF	AGT	PTGS2	VDR	ACE	TPO	INSR	HTR1A	SLC12A3	LPL	AR	SCN5A	KCNQ1	HTR2A	DBH	CACNA1F	GAA	PPARG	RYR1	KCNJ2	CRABP1	ABCC8	EGFR	PLAT	ABCC2	FECH	HPRT1	ESR1	CYP2E1	CYSLTR2	MPO	TLR7	CYP2C19	GABRA1	TYR	UQCRC2	PTAFR	HTR2C	SLC6A4	ATP1A2	PFKP	MTHFR	KCNQ2	KCNQ3	CA2
C0017567	gum hypertrophy	CACNA1A	PRL	EGFR	TNF	PLAT	AGT	PFKP	HTR1A	ACE	UQCRC2	PTGS2	VDR	AOC1	ESR1	INSR	LPL	SCN5A	POLG	HTR3A	POLB	BCHE	ADCY1	GAA	AR	SLC12A3	HTR2A	KCNQ1	CYP2E1	TPO	ABCC8	CYP2C19	HTR2B	ACHE	CYSLTR2	DBH	CA2	KCNJ2	TDP2	GABRA1	FECH	MTHFR	HPRT1	DRD3	TLR7	TYMP	CRABP1	RYR1	LRP2
C0017572	gingival recession	PRL	DRD3	AGT	CACNA1A	ACE	CYP2C19	ABCC2	TLR7	TNF	SCN5A	KCNJ2	IL6	JAK2	PTGS2	SLC12A3	VDR	CYSLTR2	AR	HTR2A	KCNQ4	DFNA5	EGFR	HTR1A	UQCRC2	ATP1A2	SERPINE1	LPL	HTR2C	INSR	KCNQ1	PFKP	PPARA	GAA	HTR2B	GABRA1	MTHFR	ESR1	CYP2E1	PLAT	CYP3A4	SLC6A4	ADRB1	KCNQ3	KCNQ2	ITGA2B	ACHE	CRABP1	PPARG
C0017574	gingivitis	AGT	CACNA1A	PRL	TNF	PTGS2	ACE	INSR	VDR	LPL	SCN5A	SLC12A3	HTR1A	CRABP1	EGFR	KCNQ1	PLAT	HTR2A	KCNJ2	GAA	CYSLTR2	ABCC8	ABCC2	FECH	DBH	AR	TLR7	HPRT1	CYP2C19	GABRA1	UQCRC2	ESR1	SLC6A4	PFKP	CYP2E1	MTHFR	ATP1A2	HTR2C	PTAFR	PPARG	PTGS1	RYR1	SERPINE1	MPO	DRD3	PPARA	TPO	KCNQ2	ACHE
C0017601	glaucoma	CACNA1A	AGT	PRL	TNF	PTGS2	ACE	INSR	VDR	LPL	SCN5A	PLAT	EGFR	HTR1A	KCNQ1	SLC12A3	KCNJ2	GAA	HTR2A	TLR7	CRABP1	CYSLTR2	ABCC8	AR	FECH	ESR1	DBH	CYP2C19	GABRA1	SLC6A4	UQCRC2	HTR2C	PFKP	ATP1A2	PPARG	DRD3	PTAFR	MPO	RYR1	HPRT1	ABCC2	MTHFR	PTGS1	CYP2E1	PPARA	ACHE	TPO	KCNQ2	KCNQ3
C0017605	angle closure glaucoma	CACNA1A	AGT	TNF	TPO	PRL	CA2	HTR2A	PTGS2	ACE	HTR1A	DRD3	PPARG	MTHFR	SCN5A	COMT	INSR	KCNQ1	LPL	CYP2E1	VDR	GAA	CYP2C19	KCNJ2	CRABP1	SLC12A3	IL6	ABCC8	JAK2	EGFR	HPRT1	GABRA1	CYSLTR2	ESR1	PLAT	FECH	DBH	PTAFR	ABCC2	TLR7	UQCRC2	AR	KCNA5	KCNH2	HTR2C	MPO	PFKP	PTGS1
C0017612	open angle glaucoma	CACNA1A	AGT	GAA	KCNQ1	SCN5A	CYP2C19	KCNJ2	SLC12A3	ABCC8	HTR1A	PRL	INSR	TNF	ACE	GABRA1	EGFR	PTGS2	PTAFR	KCNA5	KCNH2	VDR	UQCRC2	RYR2	LPL	HTR2A	TYR	AR	ACHE	RYR1	TPO	SLC6A4	PLAT	ESR1	KCNE2	KCNE1	PPARG	CYSLTR2	ADRB1	HTR2B	GLUD1	MTHFR	HTR2C	CYP3A4	CYP2E1	CRABP1	DBH	FECH	HTR3A
C0017636	glioblastoma	EGFR	PAH	CACNA1A	AGT	TNF	PRL	VDR	PTGS2	POLG	POLB	ACE	SLC25A6	INSR	TPO	ATP1A2	SCN5A	PPARA	AR	UQCRC2	HTR2C	HTR1A	LPL	TYR	ESR1	KCNQ1	PFKP	SCN1A	HTR2B	F2	ALB	IL6	GOT2	CYP2C19	GOT1	TAT	PPARG	TH	KCNJ2	PLAT	DDC	SLC6A4	HTR2A	RHO	TSPO	CALM1	GAA	ACHE	CYP2E1
C0017638	glioma	SCN5A	CACNA1A	AGT	PRL	PLAT	MTHFR	TNF	AR	ACE	ABCC2	VDR	PTGS2	CRABP1	INSR	GAA	LRP2	TLR7	KCNJ2	KCNQ4	SLC12A3	LPL	HTR2A	DFNA5	EGFR	IL6	KCNQ1	JAK2	ABCC8	CYSLTR2	UQCRC2	HTR1A	FECH	GABRA1	KCNQ2	KCNQ3	PFKP	KCNA5	ACHE	ATP1A2	CYP3A4	HTR2C	PTAFR	ESR1	SERPINE1	RYR1	SLC6A4	PPARA	HTR2B
C0017650	globus hystericus	MMP9	HTR1A	CACNA1A	AR	AGT	ACE	TNF	PRL	LPL	MTHFR	SCN5A	MAPK3	AGTR1	KCNQ1	PTGS2	CYP2C19	TLR7	KCNJ2	INSR	ABCC8	MPO	EGFR	CYSLTR2	HTR2A	VDR	FECH	PLAT	GAA	KCNQ4	DFNA5	CYP3A4	UQCRC2	KCNH2	KCNA5	SERPINE1	HTR2C	RYR1	KCNQ2	KCNQ3	ESR1	ACHE	PFKP	PPARG	PPARA	SLC12A3	SLC6A4	RYR2	GABRA1
C0017657	Glomerulitis	TNF	TPO	AR	AGT	CACNA1A	CACNA1F	TYMP	PRL	PPARG	ACE	RYR1	PTGS2	CYP2E1	VDR	ALOX12B	PLAT	SLC12A3	HTR1A	RHO	INSR	KCNQ1	SCN5A	GAA	LPL	CRABP1	IL6	ABCC8	JAK2	MPO	CYP2C19	KCNJ2	ABCC2	HPRT1	KCNQ2	TLR7	KCNQ3	HTR2A	LRP2	EGFR	ESR1	FECH	SCN1A	CYSLTR2	POLG	DBH	SLC25A6	GABRA1
C0017658	glomerulonephritis	TNF	TPO	AGT	CACNA1A	LPL	ACE	TYMP	PRL	PTGS2	LRP2	FGFR1	INSR	VDR	SCN5A	HTR1A	MPO	GAA	SLC12A3	KCNJ2	ITGA2B	CYP2C19	IL6	EGFR	CYSLTR2	JAK2	KCNQ1	PLAT	TLR7	TYR	POMC	F9	GP9	HTR2A	FECH	CRABP1	ABCC8	UQCRC2	PFKP	ABCC2	POLG	HPRT1	POLB	GABRA1	PTGS1	SLC25A6	KCNQ4	DFNA5	ACHE
C0017665	membranous glomerulonephritis	PRL	TPO	AGT	TNF	CACNA1A	CACNA1F	PPARG	PTGS2	ACE	VDR	LPL	HTR1A	SCN5A	ITGA2B	LRP2	KCNQ1	INSR	F9	GP9	EGFR	IL6	JAK2	ABCC8	MPO	HTR2A	GAA	AR	CYP2C19	DBH	KCNJ2	CYSLTR2	ABCC2	SLC12A3	FECH	ESR1	PLAT	POLG	UQCRC2	POLB	SLC25A6	PFKP	GABRA1	ACHE	PTGS1	CYP3A4	CYP2E1	KCNH2
C0017668	focal segmental glomerulosclerosis	AGT	ACE	SLC12A3	TNF	VDR	LPL	PRL	LRP2	MTHFR	PTGS2	INSR	CRABP1	CACNA1A	ABCC2	HPRT1	KCNQ2	KCNQ3	KCNQ1	SCN1A	EGFR	ESR1	PLAT	MPO	ABCC8	CHRNA4	DBH	KCNA5	CYSLTR2	SCN5A	HTR2A	HTR1A	PFKP	UQCRC2	GAA	HTR2C	SERPINE1	AR	CYP2E1	ITGA2B	HTR2B	PPARA	SLC6A4	PTGS1	CYP3A4	CYP2C19	TPO
C0017672	Glossodynia	TNF	AGT	PRL	CACNA1A	ACE	VDR	PTGS2	GAA	SLC12A3	SCN5A	LPL	HTR1A	INSR	PLAT	CYP2C19	AR	SLC6A4	MTHFR	LRP2	ABCC2	KCNJ2	KCNQ1	CRABP1	EGFR	DRD3	HTR2A	ABCC8	RYR1	PPARG	TLR7	HPRT1	TPO	CYSLTR2	UQCRC2	FGFR1	DBH	SERPINE1	ESR1	PFKP	FECH	FLT3	RHO	GABRA1	IL6	TYR	KCNA5	CYP3A4	POMC
C0017675	glossitis	AGT	CACNA1A	PTGS2	PRL	ACE	TNF	INSR	VDR	LPL	SLC12A3	EGFR	SCN5A	PLAT	HTR1A	HTR2A	KCNQ1	FECH	CYSLTR2	ABCC8	GAA	KCNJ2	CRABP1	UQCRC2	DBH	ABCC2	GABRA1	MPO	HPRT1	PFKP	CYP2C19	ESR1	AR	TLR7	LRP2	PTGS1	HTR2C	ATP1A2	PTAFR	SLC6A4	TPO	ACHE	ITGA2B	CYP2E1	KCNQ2	KCNQ3	POLG	SERPINE1	PPARA
C0017677	geographic tongue	TNF	AGT	SLC6A4	PTGS2	PRL	ACE	LPL	VDR	CACNA1A	INSR	CRABP1	SCN5A	CYP2C19	TLR7	GAA	HPRT1	KCNJ2	SLC12A3	ESR1	IL6	ABCC8	JAK2	MPO	HTR1A	DBH	CYSLTR2	HTR2A	PLAT	EGFR	FECH	GABRA1	UQCRC2	KCNQ1	KCNQ4	DFNA5	PTAFR	AR	ATP1A2	HTR2C	SERPINE1	PFKP	PPARG	HTR2B	ACHE	PPARA	PTGS1	CYP2E1	MTHFR
C0017979	glycosuria	AGT	CACNA1A	TNF	ACE	PRL	PTGS2	INSR	VDR	LPL	SLC12A3	SCN5A	EGFR	GAA	CRABP1	HTR1A	KCNQ1	ABCC8	KCNJ2	PLAT	HPRT1	FECH	HTR2A	DBH	CYSLTR2	MPO	UQCRC2	SLC6A4	ESR1	CYP2C19	PFKP	TLR7	ABCC2	AR	CYP2E1	LRP2	GABRA1	HTR2C	DRD3	ACHE	MTHFR	RYR1	HTR2B	SERPINE1	PPARA	KCNQ2	KCNA5	KCNQ3	ATP1A2
C0018021	goiter	CACNA1A	PRL	TNF	AGT	PTGS2	ACE	VDR	INSR	LPL	HTR1A	SCN5A	SLC6A4	AR	PPARG	KCNJ2	SLC12A3	CRABP1	PLAT	GAA	KCNQ1	TLR7	ABCC8	ABCC2	RYR1	HTR2A	EGFR	CYSLTR2	HPRT1	CYP2C19	ESR1	TPO	CYP2E1	DBH	FECH	MTHFR	GABRA1	UQCRC2	ATP1A2	HTR2C	PFKP	DRD3	IL6	MPO	PTAFR	HTR2B	JAK2	KCNQ2	KCNQ3
C0018099	gout	AGT	CACNA1A	PRL	PTGS2	TNF	ACE	INSR	VDR	LPL	SCN5A	SLC12A3	KCNQ1	EGFR	HPRT1	GAA	DBH	PLAT	CYSLTR2	CRABP1	HTR2A	HTR1A	ABCC8	FECH	KCNJ2	TLR7	UQCRC2	CYP2C19	PFKP	ABCC2	AR	GABRA1	ESR1	SLC6A4	ATP1A2	HTR2C	CYP2E1	MPO	KCNA5	PTAFR	PPARA	SERPINE1	PTGS1	MTHFR	ITGA2B	LRP2	ACHE	CYP3A4	RYR1
C0018128	vascular graft occlusion	SCN5A	AGT	CACNA1A	ACE	MTHFR	VDR	CRABP1	LRP2	ABCC2	KCNJ2	TNF	PTGS2	IL6	JAK2	LPL	KCNQ1	PRL	ABCC8	INSR	CYSLTR2	HTR2A	PLAT	KCNQ4	EGFR	DFNA5	HTR1A	KCNA5	ATP1A2	UQCRC2	SLC12A3	KCNQ2	KCNQ3	PFKP	AR	GAA	KCNE1	KCNE2	ESR1	SLC6A4	KCNH2	CYP2C19	CYP3A4	ACHE	CYP2E1	HTR2B	PPARG	GABRA1	TLR7
C0018129	graft rejection	AGT	LPL	TNF	PRL	ACE	SLC12A3	CA2	VDR	PTGS2	CYP2E1	TPO	CACNA1A	INSR	MTHFR	ABCC2	CRABP1	HPRT1	SCN5A	GAA	AR	KCNQ1	CYP2C19	TLR7	EGFR	PLAT	HTR2A	DBH	ESR1	CYSLTR2	ABCC8	MPO	HTR1A	UQCRC2	LRP2	PFKP	SERPINE1	AGTR1	MAPK3	GABRA1	KCNA5	HTR2C	PTGS1	IL6	KCNQ4	DFNA5	JAK2	KCNJ2	FECH
C0018133	GVHD	HBA2	HBD	CA2	HTR2B	AGT	SLC12A3	PRL	ACE	GAA	TNF	AR	HTR1A	VDR	ABCC2	CYP2E1	INSR	SCN5A	KCNQ1	PTGS2	CACNA1A	CRABP1	HPRT1	CYSLTR2	KCNQ2	KCNQ3	LPL	TYR	POMC	EGFR	SCN1A	PLAT	ABCC8	CHRNA4	KCNA5	DBH	UQCRC2	SERPINE1	HTR2C	KCNQ4	PPARA	DFNA5	ESR1	HTR2A	KCNJ2	ITGA2B	PFKP	ACHE
C0018134	graft versus host reaction	VDR	TNF	CACNA1F	AGT	PTGS2	ACE	CACNA1A	SLC12A3	CYP2E1	PRL	KCNQ1	INSR	SCN5A	ABCC2	HPRT1	LPL	ESR1	ABCC8	DBH	FECH	EGFR	POLG	PLAT	HTR2A	KCNQ4	GABRA1	SLC25A6	DFNA5	HTR1A	GAA	POLB	PTAFR	KCNA5	KCNH2	CYP3A4	AR	RYR1	TPO	RYR2	PFKP	KCNJ2	UQCRC2	PTGS1	CRABP1	KCNQ2	KCNQ3	PPARG
C0018188	granuloma	TNF	AGT	CACNA1A	PRL	VDR	PTGS2	ACE	TPO	AR	LPL	HTR1A	CYP2E1	SLC12A3	SCN5A	CACNA1F	TYMP	GAA	KCNQ1	INSR	PLAT	CRABP1	GABRA2	CA2	EGFR	RYR1	DBH	PPARG	KCNJ2	HPRT1	CYSLTR2	FECH	CYP2C19	MTHFR	HTR2A	ESR1	ABCC2	GABRA1	ABCC8	TLR7	ALOX12B	MPO	UQCRC2	KCNA5	POLG	RHO	PFKP	ITGA2B
C0018213	exophthalmic goiter	PRL	AR	GAA	ABCC8	ACE	AGT	HTR2A	VDR	EGFR	UQCRC2	PFKP	HTR1A	CACNA1A	TNF	ACHE	KCNQ2	KCNQ3	PTGS2	GLUD1	SCN1A	SCN2A	ADRB1	PDE5A	HCAR2	HTR3A	GABRA1	CYP3A4	SLC6A4	LPL	INSR	HTR2B	HTR2C	CYP2D6	SCN5A	ESR1	CYP1A2	AOC1	PPARG	KCNQ1	SLC12A3	POLG	POLB	PLAT	BCHE	ADCY1	KCNJ2	CYP2C19
C0018378	Guillain Barre syndrome	TNF	TPO	AR	CACNA1A	CACNA1F	TYMP	AGT	PPARG	PRL	RYR1	CYP2E1	ALOX12B	PTGS2	ACE	PLAT	VDR	RHO	HTR1A	SLC12A3	INSR	SCN5A	KCNQ1	CRABP1	LPL	ABCC2	KCNJ2	HPRT1	TLR7	KCNQ2	KCNQ3	ESR1	IL6	ABCC8	EGFR	JAK2	HTR2A	DBH	CYSLTR2	MPO	SCN1A	GAA	FECH	CHRNA4	GABRA1	POLG	SLC6A4	CYP2C19
C0018418	gynecomastia	AKT1	IL6	SRC	STAT3	TNF	GNRHR	ESR1	CCND1	EGFR	NCOA1	JUN	TSPO	FOS	TP53	SHBG	ALB	UBC	POMC	MAPK1	LEP	CREBBP	JAK2	NR3C1	MYC	CALM1	CASP3	PTGS2	STAT1	ERBB2	IRS1	MAPK3	IL2	SST	APP	ALPP	INSR	NCOA2	GHR	ALPL	CYP3A4	HBEGF	CYP2B6	PTH	ICAM1	LYZ	HSP90AA1	FASN	MMP1
C0018500	hair disorder	TNF	AGT	PRL	CACNA1A	TYMP	PTGS2	AR	VDR	ACE	PPARG	SLC6A4	INSR	LPL	CACNA1F	TPO	PLAT	SCN5A	RYR1	CRABP1	FGFR1	HTR2A	HTR1A	MTHFR	SLC12A3	KCNQ1	CYP2E1	TLR7	RHO	CYSLTR2	HPRT1	EGFR	KCNJ2	ABCC8	ESR1	IL6	GABRA1	JAK2	LRP2	FECH	CYP2C19	ALOX12B	MPO	UQCRC2	GAA	SERPINE1	PTAFR	COMT	ABCC2
C0018520	halitosis	CACNA1A	AGT	PRL	TNF	PTGS2	ACE	INSR	SCN5A	VDR	LPL	AR	CRABP1	RYR1	HTR1A	SLC12A3	HTR2A	PPARG	TLR7	KCNQ1	SLC6A4	TPO	KCNJ2	PLAT	GAA	CYP2C19	CACNA1F	CYSLTR2	ABCC8	EGFR	FECH	ABCC2	DBH	GABRA1	HTR2B	ESR1	DRD3	UQCRC2	MTHFR	ATP1A2	HPRT1	PTAFR	CYP2E1	LRP2	HTR2C	PFKP	RHO	MPO
C0018524	hallucinations	AGT	CACNA1A	PTGS2	ACE	PRL	TNF	EGFR	VDR	INSR	HTR2A	SCN5A	LPL	UQCRC2	KCNQ1	HTR1A	PLAT	SLC12A3	PFKP	CYSLTR2	GAA	FECH	GABRA1	KCNJ2	ABCC8	DBH	ESR1	HTR2C	ACHE	KCNQ2	KCNQ3	MPO	CYP3A4	AR	CYP2C19	PTAFR	ABCC2	TLR7	ITGA2B	HTR2B	PTGS1	SLC6A4	PPARA	CRABP1	HPRT1	KCNE1	KCNE2	ATP1A2
C0018552	hamartomas	SCN1A	RYR1	CACNA1A	TNF	RHO	GAA	CYP2C19	TLR7	ACE	GABRA1	KCNQ2	KCNQ3	AGT	PTGS2	GABRG2	PRL	SCN1B	SCN5A	SCN2A	EGFR	ATP1A2	HTR2A	SCN2B	HTR1A	POLG	SCN4B	CHRNA4	PLAT	POLB	PTAFR	SCN3B	SLC25A6	KCNQ1	VDR	ESR1	HTR2C	KCNH2	CHRNB2	MTHFR	CALM1	INSR	SCN8A	SCN3A	CALM2	CALM3	SCN4A	LPL	PFKP
C0018621	seasonal allergic rhinitis	PRL	CACNA1A	AGT	TNF	HTR2A	PTGS2	LPL	ACE	SCN5A	SLC6A4	AR	INSR	VDR	DRD3	HTR1A	MTHFR	CYP2C19	TLR7	PLAT	CYSLTR2	COMT	CRABP1	EGFR	KCNQ1	GAA	PPARG	ABCC8	DBH	RYR1	GABRA1	ESR1	FECH	FGFR1	SLC12A3	ATP1A2	UQCRC2	KCNJ2	PTAFR	PFKP	HTR2C	RHO	SERPINE1	LRP2	KCNA5	PPARA	PTGS1	CYP3A4	ABCC2
C0018681	headache	DDC	HDC	HNMT	ODC1	PNMT	RET	TH	POMC	MT-CO1	MT-ND1	COX4I1	UBC	SDHB	MAOA	MT-ND3	PTH	ALB	BCHE	SOD1	LPL	GAST	MAOB	HRH2	TYR	VDAC2	SNCA	PPARG	NPY	ACO2	CA2	CDK4	AR	CAT	DHFR	SLC25A6	LYZ	HTR3A	BACE1	SLC25A4	GUSB	HCAR2	AGT	ADCY1	ACHE	SST	LCN2	ADCY2	DHPS
C0018772	decrease or loss of hearing	CACNA1F	TNF	AGT	ACE	INSR	PTGS2	CACNA1A	TYMP	CRABP1	PRL	LPL	VDR	HTR1A	CYP2C19	LRP2	FECH	EGFR	HPRT1	SCN5A	KCNQ4	DFNA5	ITGA2B	DBH	CYSLTR2	MPO	PLAT	CYP2E1	UQCRC2	GABRA1	SLC12A3	HTR2A	ABCC8	KCNQ1	F9	GP9	PTAFR	HTR2C	TLR7	PFKP	POLG	ESR1	CYP3A4	ATP1A2	PPARA	KCNJ2	POLB	TYR	KCNE1
C0018775	bilateral hearing loss	CA2	PRL	RHO	AGT	ACE	AR	CACNA1A	SLC12A3	GAA	VDR	MTHFR	PTGS2	TNF	SCN5A	CYP2C19	ABCC2	HPRT1	TLR7	KCNJ2	KCNQ1	LPL	INSR	MPO	DBH	PLAT	EGFR	KCNQ4	HTR1A	DFNA5	UQCRC2	KCNA5	KCNH2	SERPINE1	KCNQ2	PFKP	KCNQ3	HTR2A	ACHE	ESR1	RYR2	SLC6A4	CYP2E1	CYP3A4	HTR2B	ITGA2B	CRABP1	ABCC8	KCNE1
C0018780	high frequency hearing loss	SLC12A3	AGT	LRP2	KCNQ4	DFNA5	KCNJ2	PTGS2	ACE	CYSLTR2	FECH	EGFR	CACNA1A	TNF	PFKP	HTR2A	PTGS1	UQCRC2	HTR1A	PRL	VDR	ITGA2B	CYP3A4	ESR1	AOC1	GAA	LPL	INSR	SCN5A	GABRA1	CYP2D6	KCNQ1	POLG	HTR3A	POLB	PLAT	DPP6	ANPEP	AKR1A1	CYP1A2	ADCY1	BCHE	ACHE	ABCC8	HTR2B	KCNQ2	KCNQ3	UBC	ABCC2
C0018784	Neuro Hearing	CACNA1F	AGT	TNF	SLC12A3	GAA	ACE	VDR	INSR	CACNA1A	KCNQ4	DFNA5	LRP2	TLR7	EGFR	PTGS2	SCN5A	PRL	MPO	ABCC8	PLAT	PFKP	CYSLTR2	SERPINE1	HTR1A	LPL	POLG	POLB	UQCRC2	ESR1	TYR	SLC25A6	KCNQ1	SCN1A	ITGA2B	KCNJ2	PTGS1	HTR2A	AR	MTHFR	CYP2E1	ACHE	CRABP1	KCNQ2	KCNQ3	MAN2B1	CYP2C19	RYR1	SLC6A4
C0018790	arrest	AGT	CACNA1A	ACE	PTGS2	PRL	TNF	SCN5A	EGFR	INSR	KCNQ1	VDR	SLC12A3	GAA	HTR2A	LPL	UQCRC2	PLAT	HTR1A	PFKP	KCNJ2	CYSLTR2	DBH	ABCC8	FECH	ESR1	GABRA1	ACHE	ABCC2	CYP2C19	KCNQ2	KCNQ3	MPO	CYP2E1	HTR2C	AR	KCNA5	KCNE2	KCNE1	CYP3A4	KCNH2	HPRT1	PTAFR	CRABP1	ITGA2B	TLR7	SERPINE1	HTR2B
C0018794	heart block	AGT	CACNA1A	PRL	ACE	TNF	PTGS2	SCN5A	KCNQ1	VDR	INSR	EGFR	SLC12A3	HTR1A	GAA	KCNJ2	HTR2A	LPL	PLAT	DBH	AR	UQCRC2	ABCC8	PFKP	CYP2E1	GABRA1	CRABP1	ESR1	CYSLTR2	SLC6A4	TLR7	CYP2C19	ABCC2	HTR2C	FECH	ACHE	KCNH2	HPRT1	TPO	RHO	MPO	KCNQ2	RYR1	KCNQ3	KCNA5	PTAFR	DRD3	KCNE2	KCNE1
C0018798	Cardiac abnormality	PRL	TNF	LPL	TPO	CACNA1A	FGFR1	AGT	MTHFR	PTGS2	ACE	HTR1A	DRD3	VDR	SCN5A	CYP2E1	INSR	GAA	KCNQ1	KCNQ2	KCNQ3	LRP2	HTR2A	KCNJ2	SCN1A	EGFR	SLC12A3	HPRT1	GABRA1	ESR1	ABCC8	IL6	CHRNA4	JAK2	MPO	CYSLTR2	DBH	PTAFR	HTR2C	PLAT	UQCRC2	FECH	AR	PFKP	ACHE	PPARA	POLG	POLB	PTGS1
C0018799	heart disease	KCNQ1	KCNH2	KCNE2	KCNE1	SCN1B	SCN4B	CALM2	KCNJ2	CALM1	SCN2B	SCN3B	UBC	RYR2	SCN3A	SCN8A	DPP6	KCNA5	MINK1	KCNQ2	SCN1A	SCN4A	SCN2A	KCNQ3	SCN9A	SCN10A	CALM3	SCN7A	SCN11A	ALB	KCNJ5	KCNJ11	VCL	TNNC1	CFTR	SCNN1A	NOTCH1	NOS1	KCND3	KCNQ4	ACE	KCNAB2	CACNA1C	CA2	RYR1	KCNJ3	MT-ND1	GGT1	REN
C0018800	cardiomegaly	TNF	AGT	CACNA1A	PRL	ACE	PTGS2	VDR	INSR	LPL	SLC12A3	GAA	HTR1A	SCN5A	PLAT	KCNQ1	CRABP1	AR	HPRT1	SLC6A4	EGFR	ESR1	DBH	ABCC2	CYSLTR2	KCNJ2	FECH	HTR2A	TPO	ABCC8	MTHFR	TLR7	RYR1	MPO	PPARG	GABRA1	HTR2C	CYP2C19	UQCRC2	CYP2E1	HTR2B	LRP2	KCNQ2	KCNQ3	PTAFR	PPARA	JAK2	PFKP	POLG
C0018801	heart failure	AGT	CACNA1A	ACE	PTGS2	TNF	PRL	EGFR	VDR	INSR	SCN5A	LPL	PLAT	SLC12A3	KCNQ1	HTR2A	UQCRC2	GAA	PFKP	HTR1A	CYSLTR2	DBH	ABCC8	KCNJ2	ESR1	FECH	HTR2C	GABRA1	ACHE	TLR7	CYP2C19	CRABP1	HPRT1	MPO	PPARA	PTGS1	ABCC2	ITGA2B	AR	KCNQ2	KCNQ3	CYP3A4	LRP2	KCNA5	SERPINE1	HTR2B	KCNE1	KCNE2
C0018802	congestive heart failure	AGT	ACE	CACNA1A	PTGS2	TNF	PRL	VDR	INSR	EGFR	SCN5A	LPL	SLC12A3	KCNQ1	PLAT	GAA	HTR2A	UQCRC2	PFKP	HTR1A	CYSLTR2	ABCC8	DBH	FECH	ESR1	KCNJ2	LRP2	MPO	HTR2C	HPRT1	AR	GABRA1	CRABP1	ABCC2	CYP2C19	ACHE	TLR7	PPARA	ITGA2B	KCNQ2	KCNQ3	CYP3A4	SERPINE1	PTGS1	KCNA5	MTHFR	CYP2E1	KCNE1
C0018808	cardiac murmur	AGT	TNF	ACE	CACNA1A	PTGS2	PRL	SCN5A	VDR	GAA	LPL	INSR	PLAT	CRABP1	SLC6A4	HTR1A	SLC12A3	CYP2C19	KCNQ1	HTR2A	EGFR	AR	ABCC8	HTR2B	CYSLTR2	DBH	KCNJ2	FGFR1	LRP2	UQCRC2	TLR7	FECH	HPRT1	ABCC2	ESR1	MTHFR	IL6	PFKP	PPARG	CYP2E1	JAK2	GABRA1	SERPINE1	KCNA5	MPO	HTR2C	ATP1A2	KCNQ2	ACHE
C0018811	fetal heart rate	AGT	ACE	KCNQ4	DFNA5	EGFR	HTR2A	HTR1A	PLAT	UQCRC2	SERPINE1	PRL	PFKP	SCN5A	KCNQ1	CACNA1A	TNF	PTGS2	KCNE1	KCNE2	AR	LPL	RHO	VDR	ACHE	KCNJ2	GLUD1	ADRB1	INSR	SLC12A3	HCAR2	PDE5A	KCNH2	ESR1	GAA	HTR2B	MTHFR	ABCC8	CYSLTR2	AOC1	POLG	SLC6A4	HTR3A	POLB	KCNQ2	KCNQ3	TLR7	LRP2	IL6
C0018813	myocardial rupture	TNF	AGT	PRL	ACE	SLC12A1	GAA	INSR	VDR	ESR1	MPO	HTR2C	CACNA1A	LPL	TYR	POMC	HTR2A	RHO	SCN5A	PLAT	COMT	SLC12A3	HTR6	PTGS2	TLR7	POLG	KCNQ1	EGFR	ACHE	SLC25A6	PPARA	UQCRC2	HTR1A	KCNQ2	KCNQ3	RYR1	CYP3A4	PARP1	HMGCR	SDHB	GRIN1	POLB	KCNJ2	PFKP	KCNE1	AR	KCNE2	SERPINE1	FECH
C0018816	septal defect	CACNA1A	TNF	EGFR	PAH	AGT	PRL	SLC12A1	PTGS2	LPL	ACE	AR	FGFR1	VDR	GAA	FLT3	SCN5A	SLC6A4	ALOX12B	LRP2	TLR7	KCNQ1	INSR	TYR	POMC	ABCC8	CYSLTR2	KCNJ2	MTHFR	HTR2A	HTR1A	DBH	CYP2C19	CRABP1	SLC12A3	PLAT	FECH	UQCRC2	ESR1	ABCC2	GABRA1	ATP1A2	HPRT1	PFKP	HTR2C	POLG	IL6	SERPINE1	CYP3A4
C0018817	atrial septal defect	TNF	SLC12A1	FGFR1	FLT3	CACNA1A	AGT	AR	PRL	PTGS2	GAA	SLC6A4	ACE	LPL	VDR	SCN5A	INSR	LRP2	TLR7	MTHFR	KCNQ1	KCNJ2	CRABP1	TYR	CYP2C19	POMC	ABCC8	HTR1A	SLC12A3	DBH	HTR2A	ABCC2	CYSLTR2	PLAT	EGFR	HPRT1	ESR1	IL6	JAK2	GABRA1	UQCRC2	FECH	ATP1A2	PPARG	RYR1	SERPINE1	PFKP	CYP2E1	HTR2B
C0018818	ventricular septal defect	EGFR	CACNA1A	PAH	PRL	AGT	TNF	ALOX12B	LPL	PTGS2	ACE	VDR	SCN5A	KCNQ1	LRP2	CYSLTR2	TLR7	HTR2A	FECH	TYR	HTR1A	UQCRC2	POLG	ABCC8	POMC	HTR2C	MPO	POLB	SLC25A6	INSR	ATP1A2	DBH	PFKP	GABRA1	PPARA	PLAT	GAA	ESR1	KCNQ2	KCNQ3	CYP3A4	AR	KCNQ4	KCNH2	KCNJ2	SLC12A3	ACHE	SCN1A	TPO
C0018824	cardiac valvular disease	HTR2A	HTR2C	CYSLTR2	PTAFR	APP	GNRHR	F2R	EDN1	AGTR1	MCHR1	GAST	TACR1	EDNRB	EDNRA	ADRA1D	GCGR	OXTR	TBXA2R	CCKAR	P2RY2	CHRM3	NTSR1	CCKBR	AVPR1B	ADRA1B	PIK3R3	LTB4R	CHRM1	TACR2	GHSR	KISS1R	TACR3	AVPR1A	GRPR	PLCB1	FFAR1	PTGFR	RGS2	MLNR	HCRTR1	CYSLTR1	HTR3A	TPH1	SLC6A4	TGFB1	HTR1A	GRM2	FOS
C0018834	heartburn	AGT	CACNA1A	ACE	PTGS2	PRL	TNF	EGFR	VDR	INSR	SCN5A	LPL	GAA	KCNQ1	HTR2A	PLAT	FECH	UQCRC2	MPO	LRP2	SLC12A3	CYSLTR2	HTR1A	ABCC8	PFKP	DBH	KCNJ2	CYP2C19	GABRA1	CYP2E1	TLR7	MTHFR	ESR1	ACHE	HTR2C	KCNQ4	AR	DFNA5	ITGA2B	KCNQ2	KCNQ3	PTGS1	ABCC2	HTR2B	CYP3A4	PTAFR	PPARA	ATP1A2
C0018916	hemangiomas	TNF	PRL	AGT	CACNA1A	SCN1A	LPL	VDR	PTGS2	ACE	SLC12A1	RYR1	HTR2B	MTHFR	TPO	SCN5A	GAA	INSR	TLR7	CYP2C19	FGFR1	SLC6A4	KCNQ1	EGFR	KCNQ2	KCNQ3	CRABP1	CYSLTR2	SLC12A3	RHO	HTR2A	ESR1	HTR1A	CYP2E1	KCNJ2	LRP2	GABRA1	HPRT1	AR	PLAT	POLG	HTR2C	CHRNA4	ABCC8	SLC25A6	POLB	UQCRC2	ATP1A2	IL6
C0018923	hemangiosarcoma	EGFR	PAH	CACNA1A	AGT	TNF	PRL	VDR	PTGS2	POLG	POLB	ACE	SLC25A6	INSR	TPO	ATP1A2	SCN5A	PPARA	AR	UQCRC2	HTR2C	HTR1A	LPL	TYR	ESR1	KCNQ1	PFKP	SCN1A	HTR2B	F2	ALB	IL6	GOT2	CYP2C19	GOT1	TAT	PPARG	TH	KCNJ2	PLAT	DDC	SLC6A4	HTR2A	RHO	TSPO	CALM1	GAA	ACHE	CYP2E1
C0018924	hemarthrosis	PLAT	HTR1A	LPL	HTR2B	AGT	AR	CYP2E1	CRABP1	PRL	ACE	PTGS2	CACNA1A	TNF	PPARG	INSR	CYP2C19	ABCC2	VDR	SREBF1	SLC2A4	ITGA2B	SCN5A	MTHFR	F9	SLC12A3	GP9	EGFR	GAA	CYSLTR2	HPRT1	HTR2A	GABRA1	KCNQ1	ABCC8	UQCRC2	SERPINE1	MPO	PTAFR	PFKP	HTR2C	FECH	ESR1	PTGS1	CYP3A4	SLC6A4	PPARA	KCNQ4	ACHE
C0018926	hematemesis	AGT	CACNA1A	TNF	PTGS2	PRL	ACE	INSR	VDR	LPL	SCN5A	KCNQ1	HTR1A	SLC12A3	PLAT	EGFR	AR	HTR2A	KCNJ2	CRABP1	FECH	CYSLTR2	CYP2C19	GAA	HPRT1	ABCC8	DBH	MPO	UQCRC2	GABRA1	ABCC2	TPO	ESR1	TLR7	LRP2	CYP2E1	PFKP	SLC6A4	MTHFR	RYR1	KCNA5	PPARG	HTR2C	PTAFR	ATP1A2	DRD3	PTGS1	ITGA2B	SERPINE1
C0018932	bloody stools	TNF	AGT	PRL	CACNA1A	PTGS2	ACE	VDR	LPL	SCN5A	HTR1A	SLC6A4	INSR	GAA	SLC12A3	PLAT	CRABP1	CYP2C19	MTHFR	KCNQ1	TLR7	AR	EGFR	LRP2	PPARG	ABCC8	RYR1	CYSLTR2	HTR2A	TPO	KCNJ2	FECH	ESR1	DBH	HPRT1	HTR2B	UQCRC2	ABCC2	GABRA1	IL6	DRD3	SERPINE1	CYP2E1	ATP1A2	JAK2	PFKP	SLC12A1	KCNA5	MPO
C0018939	Hematologic Disorders	CACNA1A	AGT	PRL	TNF	ACE	PTGS2	LPL	SCN5A	INSR	VDR	HTR1A	EGFR	ABCC8	KCNJ2	KCNQ1	PLAT	HTR2A	CYP2E1	FECH	SLC12A3	GAA	AR	CYSLTR2	UQCRC2	RHO	TPO	DRD3	PFKP	CRABP1	ABCC2	HPRT1	CACNA1H	TLR7	RYR1	MPO	ITGA2B	DBH	ESR1	CYP2C19	KCNQ2	KCNQ3	GABRA1	ACHE	POLG	SLC6A4	FGFR1	HTR2C	POLB
C0018944	hematoma	AGT	CACNA1A	ACE	PRL	PTGS2	TNF	SCN5A	INSR	VDR	PLAT	LPL	SLC12A3	KCNQ1	EGFR	HTR1A	GAA	CYP2C19	KCNJ2	CYSLTR2	HTR2A	MTHFR	CRABP1	ABCC8	UQCRC2	TLR7	PFKP	ABCC2	DBH	AR	ESR1	CYP2E1	GABRA1	SLC6A4	FECH	SERPINE1	LRP2	HPRT1	HTR2C	PPARG	ATP1A2	KCNA5	MPO	KCNQ2	KCNQ3	ACHE	PTGS1	PTAFR	HTR2B
C0018946	subdural hematoma	AGT	CACNA1A	TNF	PRL	PTGS2	ACE	VDR	INSR	SCN5A	HTR1A	LPL	PLAT	SLC12A3	GAA	CRABP1	AR	ABCC8	KCNJ2	KCNQ1	EGFR	CYSLTR2	DBH	TLR7	CYP2C19	GABRA1	HTR2A	CA2	DRD3	RYR1	ESR1	SLC6A4	PPARG	MTHFR	FECH	ABCC2	KCNQ2	KCNQ3	UQCRC2	PTAFR	SERPINE1	MPO	ATP1A2	FGFR1	PFKP	KCNA5	CYP2E1	CYP3A4	RHO
C0018965	hematuria	AGT	CACNA1A	PTGS2	ACE	TNF	PRL	INSR	EGFR	VDR	LPL	PLAT	SCN5A	SLC12A3	HTR2A	KCNQ1	PFKP	UQCRC2	HTR1A	CYSLTR2	FECH	KCNJ2	GAA	ABCC8	DBH	ESR1	GABRA1	ABCC2	HPRT1	HTR2C	CRABP1	TLR7	LRP2	CYP2C19	PTGS1	ITGA2B	MPO	AR	ACHE	ATP1A2	CYP3A4	KCNQ2	KCNQ3	SERPINE1	PPARA	PTAFR	HTR2B	KCNA5
C0018979	hemianopia	TNF	CACNA1A	AGT	PTGS2	HTR2B	PRL	TYR	HTR1A	SLC12A1	ACE	SLC6A4	AR	GAA	VDR	LPL	PPARG	SCN5A	TPO	SLC12A3	INSR	TLR7	RYR1	MTHFR	KCNJ2	PLAT	CYP2C19	KCNQ1	CRABP1	EGFR	HTR2A	DBH	ABCC8	RHO	FECH	CYSLTR2	ABCC2	LRP2	HPRT1	ESR1	GABRA1	UQCRC2	HTR2C	KCNQ4	KCNQ2	DFNA5	KCNQ3	PTAFR	PFKP
C0018987	hemimelia	EGFR	PAH	CACNA1A	AGT	TNF	PRL	VDR	PTGS2	POLG	POLB	ACE	SLC25A6	INSR	TPO	ATP1A2	SCN5A	PPARA	AR	UQCRC2	HTR2C	HTR1A	LPL	TYR	ESR1	KCNQ1	PFKP	SCN1A	HTR2B	F2	ALB	IL6	GOT2	CYP2C19	GOT1	TAT	PPARG	TH	KCNJ2	PLAT	DDC	SLC6A4	HTR2A	RHO	TSPO	CALM1	GAA	ACHE	CYP2E1
C0018989	hemiparesis	CACNA1A	AGT	TNF	PRL	PTGS2	ACE	VDR	LPL	GAA	PLAT	SCN5A	HTR1A	INSR	SLC6A4	AR	SLC12A3	CYP2C19	HTR2B	MTHFR	KCNQ1	PPARG	RYR1	RHO	KCNJ2	CRABP1	ABCC2	EGFR	TLR7	HTR2A	HPRT1	LRP2	CYP2E1	ESR1	DBH	CYSLTR2	GABRA1	KCNQ2	KCNQ3	UQCRC2	CA2	ABCC8	FECH	CACNA1F	HTR2C	PFKP	PTAFR	SERPINE1	SCN1A
C0018991	hemiplegia	ATP1A2	RYR1	PRKCG	CACNG1	CACNA2D1	ABCC8	KCNJ11	PRKCB	CACNA2D4	CACNG3	CACNA2D2	UBC	CACNA2D3	CACNA1H	CACNA1G	CACNA1C	CACNG7	CACNG8	CACNA1S	CACNA1D	ATN1	CACNA1F	RYR2	CACNA1I	ATP2A1	GABRG2	CACNG6	HSPA2	FKBP1B	SCN1B	KCNQ2	KCNQ3	HSPA1B	HSPA1A	CA2	KCNH2	SCN1A	CHRNB2	AR	GABRA1	KCNE2	DRD2	ACHE	CALM1	OPRM1	EDNRA	ANXA2	GRIK1
C0018995	hemochromatosis	TNF	PRL	AGT	TPO	CACNA1A	ACE	SLC6A4	CYP2E1	PTGS2	MTHFR	VDR	RHO	SLC12A3	SCN5A	GAA	DRD3	INSR	CYP2C19	ABCC2	KCNQ1	LPL	CRABP1	HTR2A	ESR1	ABCC8	CYSLTR2	TLR7	KCNJ2	EGFR	HPRT1	PLAT	HTR1A	AR	TYR	IL6	POMC	JAK2	DBH	GABRA1	KCNA5	FECH	UQCRC2	ATP1A2	SERPINE1	HTR2C	PFKP	CYP3A4
C0019048	hemoglobinuria	AGT	CACNA1F	ACE	SLC12A3	PTGS2	PRL	PLAT	CACNA1A	SCN5A	DRD3	KCNQ1	TNF	ABCC2	VDR	GAA	EGFR	CYP2E1	MTHFR	IL6	MPO	JAK2	ABCC8	CYP2C19	UQCRC2	CYSLTR2	TLR7	KCNJ2	PFKP	LPL	FECH	INSR	KCNA5	HTR2A	POLG	KCNQ4	DFNA5	SERPINE1	HTR1A	POLB	SLC25A6	ACHE	AR	DBH	CYP3A4	KCNQ2	KCNQ3	ITGA2B	ESR1
C0019054	hemolysis	AGT	CACNA1A	TNF	ACE	PTGS2	SLC12A3	PRL	VDR	SCN5A	LPL	INSR	GAA	EGFR	HTR1A	ABCC2	AR	PLAT	KCNQ1	CYP2C19	ABCC8	UQCRC2	MTHFR	HTR2A	PFKP	HPRT1	SLC6A4	CYP2E1	CRABP1	KCNJ2	CYSLTR2	FECH	DBH	MPO	ALOX12B	LRP2	ESR1	ITGA2B	RHO	DRD3	IL6	HTR2C	KCNA5	MMP9	TLR7	ACHE	PPARG	JAK2	GABRA1
C0019061	hemolytic uremic syndrome	AGT	TNF	CACNA1A	SLC12A3	ACE	PRL	VDR	LPL	PTGS2	GAA	INSR	SCN5A	MPO	ABCC2	EGFR	HPRT1	CA2	AR	KCNQ1	CYP2C19	MTHFR	PLAT	HTR2A	CACNA1F	CRABP1	HTR1A	UQCRC2	KCNJ2	FGFR1	LRP2	KCNQ4	PFKP	ABCC8	DFNA5	ALOX12B	FECH	RHO	CYSLTR2	ESR1	CYP2E1	TLR7	DBH	HTR2C	ACHE	ITGA2B	POLG	PTGS1
C0019064	hemopericardium	PLAT	AGT	TNF	ACE	SCN5A	KCNQ1	PTGS2	LPL	INSR	KCNJ2	CACNA1A	MTHFR	EGFR	AGTR1	MAPK3	CYP2C19	ABCC2	HPRT1	TLR7	PRL	PFKP	VDR	SLC12A3	TYR	POMC	HTR2A	UQCRC2	MPO	HTR1A	KCNA5	CYSLTR2	DBH	GABRA1	SERPINE1	ESR1	KCNH2	CYP3A4	ITGA2B	HTR2C	PTAFR	GAA	KCNE2	KCNE1	AR	HTR2B	ACHE	PPARA
C0019065	hemoperitoneum	PLAT	AGT	SLC12A3	SCN5A	KCNQ1	ACE	PTGS2	CYP2E1	EGFR	TNF	CYSLTR2	KCNH2	CACNA1A	PFKP	IL6	JAK2	ABCC8	INSR	RYR2	PRL	KCNA5	UQCRC2	SERPINE1	HTR1A	KCNQ2	KCNQ3	CYP3A4	ACHE	ESR1	VDR	ITGA2B	LPL	HTR2B	HTR2A	KCNJ2	SLC6A4	DPP6	HTR3A	PTGS1	GABRA1	ANPEP	AKR1A1	GAA	AR	MAN2B1	HTR2C	KCNE2	KCNE1
C0019069	hemophilia	SCN5A	FGFR1	FLT3	TNF	AGT	GAA	LPL	ACE	INSR	HTR1A	PRL	CACNA1A	PTGS2	VDR	MTHFR	CRABP1	EGFR	LRP2	ABCC2	HPRT1	PLAT	TLR7	KCNJ2	ESR1	KCNQ4	DFNA5	TYR	POMC	UQCRC2	MPO	DBH	PFKP	CYSLTR2	HTR2A	CYP3A4	KCNQ1	POLG	GABRA1	FECH	ACHE	KCNQ2	SLC12A3	KCNQ3	SLC25A6	POLB	AR	PTAFR
C0019079	hemoptysis	AGT	CACNA1A	TNF	PRL	ACE	PTGS2	INSR	VDR	SLC12A3	LPL	SCN5A	PLAT	KCNQ1	GAA	HTR1A	EGFR	KCNJ2	CRABP1	ABCC8	HPRT1	HTR2A	ABCC2	CYSLTR2	DBH	CYP2E1	FECH	CYP2C19	AR	UQCRC2	GABRA1	SLC6A4	PFKP	MTHFR	TLR7	ESR1	RYR1	KCNA5	PPARG	PTAFR	SERPINE1	HTR2C	ATP1A2	PTGS1	IL6	MPO	KCNQ2	LRP2	ITGA2B
C0019080	hemorrhage	SERPINE1	PLG	MMP9	SERPINC1	CRP	FN1	SRC	SERPINF2	ANXA2	PLAUR	ITGAM	ACE	F3	IL1A	ALB	VWF	ITGA2B	LRP1	F2	THBD	F8	NGFR	IL6	MAPK1	F10	PLAU	TSPO	TNF	NOS3	PTGS2	MAPK3	F5	MMP2	CPB2	AGT	SELP	APOE	TGFB1	TIMP1	ICAM1	LRP1B	REN	SELE	AKT1	GRIN1	FOS	MMP3	SERPIND1
C0019087	hemorrhagic disease	TNF	TPO	PRL	FGFR1	AGT	LPL	CACNA1A	ACE	VDR	CYP2E1	MTHFR	PTGS2	INSR	KCNQ2	KCNQ3	LRP2	SCN5A	SCN1A	GAA	KCNJ2	EGFR	SLC12A3	ESR1	CHRNA4	ABCC8	HTR2A	CYSLTR2	DBH	HTR1A	GABRA1	PLAT	UQCRC2	POLG	KCNQ1	POLB	AR	ACHE	PTAFR	PTGS1	HTR2C	ATP1A2	SERPINE1	SLC25A6	SLC6A4	PFKP	PPARA	ITGA2B	CYP2C19
C0019112	hemorrhoids	AGT	CACNA1A	PRL	TNF	PTGS2	ACE	LPL	VDR	INSR	SCN5A	SLC12A3	GAA	CYP2C19	PLAT	HTR1A	KCNQ1	TLR7	EGFR	HTR2A	ABCC8	CRABP1	ABCC2	CYSLTR2	SLC6A4	KCNJ2	MTHFR	DBH	FECH	UQCRC2	PPARG	GABRA1	CYP2E1	ESR1	PFKP	HPRT1	HTR2C	AR	ATP1A2	HTR2B	RYR1	SERPINE1	PTGS1	PPARA	PTAFR	TPO	KCNQ2	KCNQ3	DRD3
C0019123	Hemothorax	PRL	GNRHR	PLAT	PTGS2	AR	TNF	CACNA1A	AGT	CYP2E1	LPL	ACE	HTR1A	ITGA2B	KCNQ1	F9	GP9	HPRT1	SCN5A	INSR	VDR	MPO	EGFR	ABCC2	KCNJ2	SLC12A3	ESR1	IL6	ABCC8	JAK2	CYSLTR2	DBH	PFKP	HTR2A	KCNA5	KCNH2	SERPINE1	UQCRC2	GABRA1	RYR2	POLG	PTGS1	POLB	HTR2C	PTAFR	CYP3A4	ATP1A2	GAA	KCNQ2
C0019147	hepatic coma	AGT	TNF	CACNA1A	PRL	VDR	PTGS2	ACE	SCN5A	LPL	FGFR1	SLC12A3	INSR	CYP2E1	CA2	PLAT	CACNA1F	AR	KCNQ1	ABCC2	GAA	HTR1A	FLT3	MTHFR	ALOX12B	DBH	EGFR	KCNJ2	FECH	CYSLTR2	HTR2A	TYR	ABCC8	POMC	UQCRC2	ESR1	GABRA1	CYP2C19	CRABP1	PFKP	KCNQ4	KCNA5	DFNA5	MPO	ATP1A2	SERPINE1	ACHE	TLR7
C0019151	hepatic encephalopathy	AGT	TNF	SLC12A1	CYP2E1	SERPINE1	MTHFR	PRL	PTGS2	CACNA1A	INSR	ACE	GAA	SLC12A3	SLC6A4	ALOX12B	LPL	VDR	HPRT1	RHO	EGFR	FECH	PLAT	SCN5A	ABCC2	AR	KCNJ2	DBH	KCNQ1	UQCRC2	CRABP1	HTR2A	CYP2C19	PFKP	HTR1A	CYSLTR2	LRP2	TLR7	ABCC8	KCNQ4	MPO	HTR2C	TYR	ESR1	DFNA5	GABRA1	POMC	ACHE	ITGA2B
C0019156	sinusoidal obstruction syndrome	HTR2B	AGT	CACNA1A	CYP2E1	HBA2	HBD	CA2	GAA	SLC12A3	TNF	VDR	ACE	PRL	PTGS2	ABCC2	INSR	SCN5A	AR	HTR1A	KCNQ1	RHO	CRABP1	CYP2C19	LPL	HPRT1	KCNJ2	EGFR	CYSLTR2	PLAT	ABCC8	KCNQ2	KCNQ3	HTR2A	DBH	ESR1	UQCRC2	HTR2C	KCNA5	TYR	KCNQ4	POMC	SCN1A	SERPINE1	PPARA	DFNA5	PFKP	FECH	ACHE
C0019158	hepatitis	AGT	CACNA1A	PTGS2	ACE	PRL	TNF	EGFR	VDR	LPL	INSR	SCN5A	HTR2A	PLAT	FECH	UQCRC2	PFKP	SLC12A3	KCNQ1	HTR1A	CYSLTR2	GAA	MPO	ABCC8	DBH	ESR1	ITGA2B	KCNJ2	HTR2C	AR	GABRA1	ABCC2	ACHE	CYP2E1	HPRT1	CRABP1	TLR7	PTGS1	CYP2C19	CYP3A4	PPARA	LRP2	KCNQ2	KCNQ3	POLG	HTR2B	ATP1A2	HTR3A
C0019159	Hepatitis A	CACNA1H	CYP2E1	RHO	DRD3	ACE	RYR1	AGT	PRL	PTGS2	PLAT	LPL	CACNA1A	INSR	ITGA2B	GAA	HPRT1	TNF	F9	GP9	ABCC8	EGFR	DBH	CYSLTR2	ABCC2	AR	FECH	PFKP	KCNJ2	SLC12A3	KCNQ1	HTR1A	MPO	SCN5A	UQCRC2	VDR	HTR2A	ESR1	CYP3A4	PTGS1	KCNA5	SERPINE1	KCNQ2	KCNQ3	ACHE	CYP2C19	KCNH2	PPARG	GABRA1
C0019163	hepatitis B	PPARG	CACNA1A	CFTR	LPL	CYP2E1	AR	CRABP1	CACNA1H	AGT	TNF	ACE	INSR	PRL	PTGS2	SREBF1	SLC2A4	GAA	VDR	SCN5A	HTR1A	ABCC2	EGFR	KCNQ1	LRP2	KCNJ2	ESR1	GABRA1	HTR2A	ABCC8	POLG	FECH	CYP2C19	PFKP	KCNQ2	UQCRC2	KCNQ3	SLC12A3	PTAFR	CYSLTR2	SLC25A6	HPRT1	CYP3A4	POLB	PLAT	HTR2C	ACHE	PTGS1	SERPINE1
C0019189	chronic hepatitis	CFTR	CACNA1H	PPARG	LPL	CRABP1	AGT	ACE	SCN5A	INSR	PRL	SLC12A3	CYP2E1	GAA	VDR	TNF	CACNA1A	KCNQ1	SREBF1	SLC2A4	PTGS2	EGFR	CYP2C19	KCNQ2	KCNQ3	ABCC2	HPRT1	AR	KCNJ2	ESR1	HTR2A	SCN1A	ABCC8	CHRNA4	HTR1A	UQCRC2	GABRA1	PFKP	HTR2C	SERPINE1	PLAT	PPARA	KCNH2	CYP3A4	ACHE	KCNA5	ITGA2B	PTAFR
C0019196	hepatitis C	LPL	PPARG	HTR2A	CACNA1A	CFTR	AR	AGT	TNF	ACE	PRL	PTGS2	CACNA1H	HTR1A	CYP2E1	CRABP1	RHO	INSR	GAA	VDR	SCN5A	SREBF1	COMT	SLC2A4	CYP2C19	EGFR	ABCC2	MTHFR	ABCC8	DRD3	LRP2	ESR1	GABRA1	UQCRC2	KCNQ1	KCNQ2	KCNQ3	CYP3A4	FECH	PFKP	PLAT	HTR2C	CYSLTR2	PTAFR	KCNJ2	ATP1A2	TLR7	HPRT1	SERPINE1
C0019209	hepatomegaly	AGT	PRL	CACNA1A	TNF	ACE	PTGS2	INSR	LPL	VDR	SLC12A3	SCN5A	GAA	HTR1A	PLAT	EGFR	AR	CRABP1	ABCC2	KCNQ1	CYP2E1	HTR2A	ABCC8	HPRT1	KCNJ2	CYSLTR2	UQCRC2	PPARG	DBH	FECH	GABRA1	PFKP	ESR1	HTR2C	CYP2C19	SLC6A4	TLR7	MPO	TPO	PTAFR	RYR1	POLG	SERPINE1	MTHFR	ACHE	PPARA	ATP1A2	LRP2	KCNQ2
C0019212	hepatorenal syndrome	AGT	CACNA1A	CACNA1F	PTGS2	ACE	SLC12A3	HTR1A	PRL	VDR	GAA	TNF	CYP2C19	INSR	LPL	ABCC8	SCN5A	LRP2	MPO	KCNJ2	TLR7	KCNQ1	EGFR	MTHFR	HTR2A	CYSLTR2	PLAT	FECH	KCNQ4	DFNA5	UQCRC2	AR	KCNA5	PFKP	POLG	IL6	TYR	DBH	POMC	JAK2	GABRA1	ESR1	POLB	CYP3A4	SLC25A6	KCNQ2	KCNQ3	ATP1A2	SERPINE1
C0019214	hepatosplenomegaly	AGT	TNF	PRL	CACNA1A	VDR	ACE	LPL	PTGS2	PPARG	HTR1A	SCN5A	INSR	SLC12A3	TPO	CRABP1	AR	PLAT	HTR2A	CA2	HTR2B	GAA	CYP2E1	ABCC8	ABCC2	CACNA1F	KCNJ2	FGFR1	EGFR	FECH	KCNQ1	CYP2C19	FLT3	GABRA1	ALOX12B	LRP2	HPRT1	COMT	MTHFR	DBH	CYSLTR2	PTAFR	KCNQ4	ITGA2B	ESR1	DFNA5	UQCRC2	MPO	POLG
C0019243	hereditary angioedema	PRL	AGT	LPL	ACE	VDR	CYP2E1	CACNA1A	TNF	PTGS2	CYP2C19	TLR7	CYSLTR2	KCNQ2	KCNQ3	INSR	SCN1A	EGFR	IL6	CHRNA4	JAK2	HTR1A	HTR2C	SERPINE1	SCN5A	PPARA	PLAT	PFKP	GABRA1	POLG	POLB	PTAFR	HTR2A	UQCRC2	SLC25A6	ATP1A2	ESR1	SLC12A3	SLC6A4	AR	GAA	KCNQ1	TPO	MTHFR	PTGS1	HTR2B	PPARG	KCNJ2	ABCC8
C0019247	Genetic Disorders	TNF	CACNA1A	AGT	PRL	PTGS2	LPL	ACE	AR	VDR	SCN5A	SLC12A1	SLC6A4	INSR	HTR2B	GAA	TPO	PPARG	CACNA1F	MTHFR	KCNQ1	RYR1	HTR1A	FGFR1	LRP2	CRABP1	TLR7	KCNJ2	SLC12A3	EGFR	CYSLTR2	ESR1	HTR2A	CYP2C19	ALOX12B	ABCC8	HPRT1	DBH	FECH	RHO	PLAT	CYP2E1	GABRA1	ATP1A2	UQCRC2	SERPINE1	KCNQ2	KCNQ3	PFKP
C0019270	hernia	AGT	CACNA1A	PRL	TNF	PTGS2	ACE	INSR	VDR	LPL	SLC12A3	SCN5A	KCNQ1	PLAT	EGFR	CRABP1	AR	GAA	CYSLTR2	HTR2A	TLR7	HTR1A	ABCC8	KCNJ2	ABCC2	HPRT1	FECH	CYP2E1	SLC6A4	DBH	CYP2C19	MTHFR	ESR1	RYR1	GABRA1	UQCRC2	ATP1A2	PFKP	PPARG	HTR2C	TPO	LRP2	PTAFR	KCNA5	MPO	SERPINE1	PPARA	HTR2B	PTGS1
C0019284	hiatal hernia	TNF	CACNA1A	AGT	PRL	LPL	PTGS2	SLC6A4	VDR	ACE	EGFR	MTHFR	INSR	PLAT	HTR2B	SCN5A	PPARG	RYR1	FGFR1	SLC12A3	TLR7	PAH	CRABP1	KCNQ1	AR	GAA	MMP9	CYP2C19	SLC12A1	ESR1	ABCC8	CYSLTR2	KCNJ2	HTR2A	TPO	LRP2	HTR1A	KCNQ2	ABCC2	KCNQ3	HTR2C	HPRT1	UQCRC2	GABRA1	IL6	ATP1A2	DBH	FECH	JAK2
C0019294	inguinal hernia	TNF	PRL	AGT	CACNA1A	PTGS2	SLC6A4	HTR1A	VDR	ACE	PPARG	GAA	SLC12A1	LPL	HTR2A	AR	MTHFR	INSR	SCN5A	CYP2C19	RHO	TYMP	DRD3	SLC12A3	RYR1	PLAT	FGFR1	LRP2	ABCC8	KCNQ1	COMT	KCNJ2	TLR7	ESR1	CRABP1	HPRT1	EGFR	IL6	CYSLTR2	JAK2	FECH	ABCC2	DBH	GABRA1	UQCRC2	ATP1A2	SERPINE1	TYR	HTR2C
C0019322	umbilical hernia	SLC12A1	TNF	CACNA1A	SLC6A4	PRL	PTGS2	AGT	LPL	GAA	VDR	SCN5A	MTHFR	ACE	INSR	KCNQ1	CRABP1	CYP2C19	TLR7	LRP2	KCNJ2	SLC12A3	HPRT1	AR	HTR1A	ABCC8	ESR1	TYR	IL6	POMC	EGFR	HTR2A	DBH	JAK2	PLAT	CYSLTR2	GABRA1	FECH	RYR1	PPARG	KCNQ4	ATP1A2	CYP3A4	DFNA5	UQCRC2	PTAFR	KCNA5	SERPINE1	HTR2C
C0019340	herpes	AGT	CACNA1A	PTGS2	PRL	ACE	TNF	INSR	VDR	LPL	SCN5A	SLC12A3	EGFR	PLAT	KCNQ1	HTR2A	TLR7	CYSLTR2	HTR1A	GAA	KCNJ2	ABCC8	CRABP1	FECH	UQCRC2	PFKP	DBH	CYP2C19	ABCC2	ESR1	HPRT1	AR	GABRA1	HTR2C	ATP1A2	MTHFR	PTGS1	MPO	SERPINE1	CYP2E1	PPARA	KCNA5	HTR2B	PTAFR	SLC6A4	ACHE	LRP2	ITGA2B	KCNQ2
C0019342	genital herpes	CACNA1A	CYP2E1	EGFR	PTGS2	RYR1	CYP3A4	AGT	ATP1A2	GAA	POLG	ACE	HTR1A	ABCC8	SLC25A6	GRIN1	PARP1	HMGCR	SDHB	PRKCG	LPL	CACNG1	PPARG	CACNA2D1	KCNJ11	TNF	ITGA2B	PRKCB	UBC	PRL	CACNA2D4	CACNA1H	CACNG3	CACNA2D2	AR	CACNA2D3	HTR2A	HSPA2	INSR	HSPA1A	HSPA1B	CACNA1G	ESR1	CACNA1C	CACNG7	KCNQ2	CACNA1F	CACNA1S
C0019345	cold sores	LPL	TNF	HTR2A	AGT	TYR	ACE	CACNA1A	MTHFR	CA2	PRL	PTGS2	VDR	SLC12A3	PLAT	SLC6A4	CRABP1	INSR	ABCC2	GAA	SCN5A	KCNQ1	CYP2C19	AGTR1	MAPK3	EGFR	HPRT1	DBH	CYSLTR2	HTR1A	ABCC8	IL6	MPO	GABRA1	JAK2	UQCRC2	KCNJ2	ESR1	KCNQ4	KCNA5	TLR7	LRP2	DFNA5	ATP1A2	FECH	PFKP	PTAFR	HTR2C	SERPINE1
C0019348	herpes simplex	AGT	CACNA1A	PTGS2	PRL	TNF	ACE	INSR	VDR	LPL	SCN5A	SLC12A3	EGFR	PLAT	KCNQ1	TLR7	GAA	HTR2A	HTR1A	CYSLTR2	CRABP1	ABCC8	KCNJ2	FECH	UQCRC2	PFKP	CYP2C19	ABCC2	DBH	HPRT1	ESR1	GABRA1	ATP1A2	HTR2C	AR	CYP2E1	MTHFR	PTGS1	HTR2B	MPO	SERPINE1	PTAFR	SLC6A4	PPARA	KCNA5	ACHE	LRP2	KCNQ2	KCNQ3
C0019357	herpes keratitis	CA2	TNF	RHO	AGT	PRL	ACE	CACNA1A	AR	GAA	VDR	SLC12A3	PTGS2	INSR	MTHFR	SCN5A	LPL	MPO	CYP2C19	PLAT	ABCC2	KCNQ1	TLR7	EGFR	KCNJ2	HPRT1	TYR	ESR1	POMC	HTR1A	UQCRC2	DBH	HTR2A	CYSLTR2	SERPINE1	FECH	POLG	ACHE	PFKP	KCNQ4	SLC25A6	DFNA5	KCNQ2	KCNQ3	HTR2C	KCNH2	POLB	KCNA5
C0019360	zoster	AGT	CACNA1A	PRL	TNF	PTGS2	ACE	INSR	VDR	LPL	SLC12A3	SCN5A	PLAT	EGFR	CRABP1	KCNQ1	TLR7	GAA	KCNJ2	CYSLTR2	AR	HTR2A	HTR1A	CYP2C19	HPRT1	ABCC8	ABCC2	DBH	FECH	CYP2E1	MTHFR	UQCRC2	ESR1	PFKP	GABRA1	SLC6A4	HTR2C	ATP1A2	MPO	LRP2	RYR1	PTGS1	PTAFR	HTR2B	SERPINE1	PPARG	KCNA5	PPARA	KCNQ2
C0019364	zoster ophthalmicus	CA2	PRL	RHO	AGT	ACE	AR	CACNA1A	SLC12A3	GAA	VDR	MTHFR	PTGS2	TNF	SCN5A	CYP2C19	ABCC2	HPRT1	TLR7	KCNJ2	KCNQ1	LPL	INSR	MPO	DBH	PLAT	EGFR	KCNQ4	HTR1A	DFNA5	UQCRC2	KCNA5	KCNH2	SERPINE1	KCNQ2	PFKP	KCNQ3	HTR2A	ACHE	ESR1	RYR2	SLC6A4	CYP2E1	CYP3A4	HTR2B	ITGA2B	CRABP1	ABCC8	KCNE1
C0019372	herpes infections	AGT	TNF	PRL	CACNA1A	PTGS2	ACE	VDR	RHO	GAA	SLC12A3	LPL	AR	TLR7	SCN5A	SLC6A4	HTR2A	CYP2C19	MTHFR	INSR	PPARG	CA2	HTR2B	KCNQ1	ABCC2	RYR1	HPRT1	EGFR	CYSLTR2	ESR1	KCNJ2	DBH	CRABP1	ABCC8	COMT	HTR1A	PLAT	DRD3	UQCRC2	CYP2E1	KCNQ2	KCNQ3	LRP2	FECH	SERPINE1	GABRA1	PFKP	HTR2C	KCNA5
C0019521	hiccup	AGT	CACNA1A	PRL	PTGS2	ACE	TNF	INSR	VDR	SCN5A	SLC12A3	LPL	GAA	HTR1A	KCNQ1	EGFR	HTR2A	PLAT	KCNJ2	CYSLTR2	ABCC2	DBH	ABCC8	CRABP1	UQCRC2	CYP2C19	FECH	TLR7	GABRA1	PFKP	AR	ESR1	HPRT1	CYP2E1	SLC6A4	HTR2C	ACHE	PTAFR	MPO	KCNQ2	KCNQ3	ATP1A2	RYR1	MTHFR	KCNA5	SERPINE1	PPARG	PTGS1	PPARA
C0019559	hip pain	HTR1A	TNF	PRL	ACE	AGT	KCNQ1	CACNA1A	SCN5A	MPO	DBH	PTGS2	INSR	FECH	ABCC8	LPL	HTR2A	EGFR	TLR7	HPRT1	VDR	GAA	UQCRC2	KCNH2	KCNA5	PFKP	CYSLTR2	AR	HTR2C	RYR2	PPARA	KCNE1	KCNE2	ESR1	KCNJ2	ATP1A2	SERPINE1	SLC12A3	ITGA2B	CYP3A4	SLC6A4	GABRA1	PLAT	HCAR2	PDE5A	HTR3A	ACHE	CYP2C19
C0019569	congenital megacolon	TPO	TNF	PRL	FGFR1	LPL	AGT	CACNA1A	ACE	VDR	CYP2E1	MTHFR	PTGS2	LRP2	KCNQ2	KCNQ3	SCN5A	SCN1A	GAA	INSR	KCNJ2	SLC12A3	CHRNA4	ESR1	HTR2A	ABCC8	EGFR	CYSLTR2	DBH	HTR1A	GABRA1	AR	POLG	POLB	PTAFR	KCNQ1	HTR2C	ATP1A2	UQCRC2	SLC25A6	SERPINE1	SLC6A4	PLAT	PFKP	ACHE	PPARA	CYP2C19	PPARG	PTGS1
C0019572	hirsutism	AR	GNRHR	ESR1	IL6	STAT3	AKT1	JAK2	LEP	TNF	POMC	SRC	APP	IRS1	IL2	GHR	CCND1	STAT1	ICAM1	IRS2	LYZ	ALB	SHBG	TTR	TSPO	HBEGF	MYC	NCOA1	JAK1	SST	IAPP	FYN	GOT2	FOS	IL1A	SNCA	CD40	GOT1	FASN	TPH1	HMOX1	BGLAP	SELP	FGF4	CPT1A	PGR	ANXA5	PIM1	PTH
C0019618	histiocytosis	TLR7	TYR	POMC	ACE	TNF	AGT	CYSLTR2	CACNA1A	PTGS2	EGFR	PRL	LPL	PFKP	HTR1A	VDR	SCN5A	INSR	UQCRC2	PLAT	AR	HTR2A	ESR1	GAA	SLC12A3	HTR2B	SLC6A4	FGFR1	CYP2E1	CRABP1	KCNQ1	CYP2C19	PPARG	ABCC8	TPO	KCNJ2	ABCC2	MTHFR	HCAR2	PDE5A	GABRA1	DBH	FECH	HPRT1	RYR1	FLT3	MAN2B1	LRP2	SLC12A1
C0019623	malignant histiocytosis	TLR7	TYR	POMC	ACE	TNF	AGT	CYSLTR2	CACNA1A	PTGS2	EGFR	PRL	LPL	PFKP	HTR1A	VDR	SCN5A	INSR	UQCRC2	PLAT	AR	HTR2A	ESR1	GAA	SLC12A3	HTR2B	SLC6A4	FGFR1	CYP2E1	CRABP1	KCNQ1	CYP2C19	PPARG	ABCC8	TPO	KCNJ2	ABCC2	MTHFR	HCAR2	PDE5A	GABRA1	DBH	FECH	HPRT1	RYR1	FLT3	MAN2B1	LRP2	SLC12A1
C0019655	histoplasmosis	PRL	AR	RHO	TNF	AGT	CACNA1A	GAA	MTHFR	VDR	LRP2	ABCC2	HPRT1	INSR	ACE	MPO	LPL	PTGS2	ESR1	FECH	EGFR	PLAT	HTR1A	SLC12A3	SCN5A	PFKP	KCNQ2	KCNQ3	PTGS1	UQCRC2	ACHE	ITGA2B	CYP2E1	KCNQ1	CYP3A4	HTR2A	KCNJ2	CYP2C19	CRABP1	ABCC8	GABRA1	TLR7	SCN1A	CYSLTR2	ALOX12B	PPARG	DBH	SLC6A4
C0019693	HIV infection	LPL	AGT	ACE	HTR2A	CA2	TNF	CACNA1A	HTR1A	PTGS2	INSR	PPARG	CRABP1	VDR	SCN5A	PRL	GAA	MTHFR	SLC12A3	HTR2B	PLAT	CYP2C19	EGFR	CYP2E1	KCNQ1	ABCC2	ALOX12B	KCNJ2	SREBF1	SLC2A4	KCNQ2	KCNQ3	RHO	DBH	UQCRC2	PFKP	ESR1	ABCC8	ACHE	FECH	MPO	ATP1A2	SCN1A	CYSLTR2	AGTR1	HTR2C	MAPK3	KCNQ4	KCNA5
C0019699	HIV positive	LPL	PRL	SLC12A3	CYP2E1	AGT	VDR	ACE	SCN5A	MPO	PTGS2	DBH	TNF	CACNA1A	KCNQ4	FECH	DFNA5	AR	HTR2A	EGFR	HTR1A	PFKP	UQCRC2	PTGS1	ESR1	INSR	ITGA2B	SLC6A4	HTR2B	PLAT	KCNQ1	HTR2C	GAA	PPARG	HTR3A	HCAR2	PDE5A	CYP2C19	MTHFR	KCNJ2	SLC12A1	RYR1	ABCC2	MAN2B1	ABCC8	TLR7	CRABP1	CYSLTR2
C0019825	hoarseness	AGT	TNF	CACNA1A	PRL	ACE	PTGS2	LPL	VDR	INSR	GAA	SCN5A	HTR1A	HTR2A	EGFR	PLAT	SLC12A3	SLC6A4	AR	TLR7	KCNJ2	CYSLTR2	MTHFR	RHO	KCNQ1	CYP2C19	PPARG	RYR1	UQCRC2	ESR1	LRP2	CYP2E1	FECH	ABCC2	FGFR1	ABCC8	DBH	CRABP1	HTR2C	TPO	MPO	PFKP	GABRA1	ATP1A2	HPRT1	PPARA	HTR2B	ITGA2B	PTGS1
C0019829	Hodgkins Disease	CACNA1A	PRL	PTGS2	LPL	ACE	SLC12A3	CRABP1	INSR	GAA	ABCC2	AGT	TLR7	HPRT1	TNF	ABCC8	VDR	AR	KCNQ4	EGFR	HTR2A	ATP1A2	DFNA5	PLAT	UQCRC2	SCN5A	HTR1A	RYR1	CYP3A4	HTR2C	ACHE	KCNQ1	PFKP	PPARA	ESR1	KCNQ2	KCNQ3	PTGS1	MTHFR	KCNJ2	POLG	GABRA1	HTR2B	CYP2E1	ITGA2B	SLC25A6	CYP2C19	SERPINE1
C0019917	hordeolum	TNF	CACNA1A	PRL	AGT	PTGS2	SLC6A4	ACE	LPL	VDR	HTR2A	GAA	INSR	MMP9	SCN5A	SLC12A1	PLAT	TLR7	COMT	CRABP1	MTHFR	HTR1A	RHO	ESR1	CYP2C19	DRD3	SLC12A3	RYR1	EGFR	KCNQ1	CYSLTR2	FGFR1	AR	KCNJ2	ABCC8	GABRA1	DBH	FECH	UQCRC2	ATP1A2	HPRT1	LRP2	CYP2E1	TYR	HTR2C	POMC	PFKP	PTAFR	IL6
C0020039	hostility	CACNA1A	PRL	AGT	TNF	PTGS2	ACE	INSR	VDR	HTR1A	SCN5A	LPL	SLC12A3	AR	CYSLTR2	HTR2A	KCNJ2	KCNQ1	GAA	PLAT	EGFR	CRABP1	GABRA1	DBH	FECH	ABCC8	TLR7	PTAFR	SLC6A4	RYR1	DRD3	ESR1	CYP2C19	ABCC2	CYP2E1	UQCRC2	ATP1A2	PFKP	PPARG	HTR2C	HPRT1	KCNQ2	KCNQ3	MTHFR	TPO	CYP3A4	PPARA	SERPINE1	ACHE
C0020175	hunger	TNF	CACNA1A	AGT	PRL	SLC6A4	ACE	PTGS2	PPARG	AR	MMP9	HTR1A	HTR2A	SCN5A	LPL	HTR2B	TLR7	VDR	RHO	CYP2C19	INSR	RYR1	MTHFR	CRABP1	GAA	SLC12A3	ABCC8	COMT	CYSLTR2	KCNQ1	EGFR	KCNJ2	PLAT	DRD3	ESR1	FECH	ABCC2	MPO	GABRA1	UQCRC2	DBH	AGTR1	MAPK3	HTR2C	PFKP	ATP1A2	SERPINE1	PTAFR	HPRT1
C0020217	hydatidiform mole	TPO	TNF	PRL	FGFR1	LPL	AGT	CACNA1A	ACE	VDR	CYP2E1	MTHFR	PTGS2	LRP2	KCNQ2	KCNQ3	SCN5A	SCN1A	GAA	INSR	KCNJ2	SLC12A3	CHRNA4	ESR1	HTR2A	ABCC8	EGFR	CYSLTR2	DBH	HTR1A	GABRA1	AR	POLG	POLB	PTAFR	KCNQ1	HTR2C	ATP1A2	UQCRC2	SLC25A6	SERPINE1	SLC6A4	PLAT	PFKP	ACHE	PPARA	CYP2C19	PPARG	PTGS1
C0020224	polyhydramnios	TPO	TNF	PRL	FGFR1	LPL	AGT	CACNA1A	ACE	VDR	CYP2E1	MTHFR	PTGS2	LRP2	KCNQ2	KCNQ3	SCN5A	SCN1A	GAA	INSR	KCNJ2	SLC12A3	CHRNA4	ESR1	HTR2A	ABCC8	EGFR	CYSLTR2	DBH	HTR1A	GABRA1	AR	POLG	POLB	PTAFR	KCNQ1	HTR2C	ATP1A2	UQCRC2	SLC25A6	SERPINE1	SLC6A4	PLAT	PFKP	ACHE	PPARA	CYP2C19	PPARG	PTGS1
C0020255	hydrocephalus	TNF	PRL	AGT	CACNA1A	PTGS2	ACE	AR	SCN5A	LPL	VDR	INSR	SLC6A4	GAA	HTR2B	PLAT	KCNJ2	CYP2E1	RHO	TPO	PPARG	SLC12A3	RYR1	KCNQ1	HTR1A	FGFR1	HTR2A	EGFR	ESR1	MTHFR	HPRT1	DBH	ABCC8	CYSLTR2	GABRA1	ABCC2	UQCRC2	KCNQ2	LRP2	KCNQ3	MPO	FECH	POLG	SERPINE1	PTAFR	PFKP	CRABP1	CYP2C19	HTR2C
C0020258	NPH	PPARG	AGT	ABCC8	CRABP1	SREBF1	SLC2A4	ACE	INSR	ENPP1	PTGS2	EGFR	LPL	PPARA	VDR	HTR2C	CACNA1A	SERPINE1	TNF	ESR1	HTR1A	UQCRC2	PRL	SCN5A	MAN2B1	KCNQ1	KCNJ2	ITGA2B	AR	AOC1	PLAT	HTR2B	SLC12A3	CYP2E1	SLC6A4	GAA	CYP2C19	CTSG	KCNE1	KCNE2	HTR2A	MTHFR	AQP2	MMP9	CYSLTR2	HSD11B2	RXRA
C0020295	hydronephrosis	TNF	AGT	CACNA1A	PRL	VDR	PTGS2	ACE	SLC12A3	CYP2E1	INSR	LPL	ALOX12B	GAA	AR	RHO	MTHFR	SCN5A	ABCC2	HTR1A	RYR1	SCN1A	KCNQ1	CACNA1F	TPO	HPRT1	PLAT	CRABP1	CYP2C19	TLR7	EGFR	DBH	ABCC8	SERPINE1	KCNJ2	HTR2B	SLC12A1	CA2	HTR2A	ESR1	PPARG	CYSLTR2	TYMP	FECH	MPO	GABRA1	UQCRC2	PFKP
C0020302	congenital glaucoma	SCN1A	CACNA1A	PRL	TNF	AGT	EGFR	LPL	RYR1	ACE	PTGS2	VDR	HTR1A	PAH	RHO	TPO	UQCRC2	TYMP	MTHFR	INSR	GAA	SCN5A	FGFR1	AOC1	AR	TLR7	ESR1	SLC12A3	CYP2E1	HTR2A	PLAT	KCNQ1	CYP2C19	CRABP1	PPARG	SLC6A4	KCNJ2	CYSLTR2	POLG	SERPINE1	HTR2B	LRP2	ABCC8	HPRT1	GABRA1	POLB	KCNQ2	KCNQ3	HTR2C
C0020305	fetal hydrops	TPO	TNF	PRL	FGFR1	LPL	AGT	CACNA1A	ACE	VDR	CYP2E1	MTHFR	PTGS2	LRP2	KCNQ2	KCNQ3	SCN5A	SCN1A	GAA	INSR	KCNJ2	SLC12A3	CHRNA4	ESR1	HTR2A	ABCC8	EGFR	CYSLTR2	DBH	HTR1A	GABRA1	AR	POLG	POLB	PTAFR	KCNQ1	HTR2C	ATP1A2	UQCRC2	SLC25A6	SERPINE1	SLC6A4	PLAT	PFKP	ACHE	PPARA	CYP2C19	PPARG	PTGS1
C0020429	hyperalgesia	TNF	PRL	CACNA1A	TPO	AR	HTR1A	AGT	CACNA1F	PTGS2	PPARG	RYR1	ACE	VDR	LPL	TYMP	SCN5A	SLC12A3	INSR	KCNQ1	GNRHR	CYP2E1	PLAT	ABCC2	KCNJ2	ALOX12B	GAA	RHO	CYSLTR2	CYP2C19	DBH	HTR2A	EGFR	ITGA2B	GABRA1	TLR7	HPRT1	FECH	CRABP1	ESR1	ABCC8	IL6	PTAFR	KCNQ2	KCNQ3	JAK2	KCNA5	MPO
C0020433	bilirubinemia	IL1B	HRAS	NR1I3	CYP3A4	TYR	APOB	DPP4	SLC9A3R1	UGT1A1	IGFBP1	F2	SLC22A6	UGT1A9	ALB	NR1I2	CYP2B6	CYP2C19	SULT2A1	UGT1A6	APOC3	F7	CPS1	CYP2C8	ABCB11	CYP3A5	ABCB1	CYP2A6	SLC10A2	ABCB4	CYP3A43	CSNK2A1	GHSR	ITGB7	MTTP	TSPO	CYP2C9	APOH	HMGCR	SERPINC1	SLC2A2	SERPIND1	CYP1A2	ALPP	ALPL	AGT	PPARG	CYP2D6	CYP1A1
C0020437	hypercalcemia	AGT	CYP27B1	ESR1	PTH	SRC	REN	IL6	TP53	UBC	MAPK1	FOS	CYP3A4	TNF	BGLAP	RARA	PPARG	CREBBP	POMC	JUN	NR1H2	RXRA	TGFB1	NCOA1	PPARA	NCOA2	STAT1	ALB	ESR2	EDN1	CCR5	THRA	ALPP	ALPL	TSPO	PPARD	NR4A1	DRD2	ACE	ABCB1	HGF	EDNRB	MAPK3	AGTR1	APP	PRL	ADCY2	SST	CYP2B6
C0020438	hypercalcinuria	VDR	AGT	APP	MCHR1	POMC	ADCY2	SST	EDN1	NPY	DRD3	GAST	GAL	GCGR	EDNRA	DRD2	HTR1A	CCR5	ADCY1	OPRM1	ADCY5	ADCY6	AGTR1	ADCY8	OXTR	F2R	ADCY9	GNRHR	ADCY4	ADCY7	OPRD1	PTAFR	HTR2A	EDNRB	CCR7	ADORA1	NTSR1	CXCR2	PTH	PENK	CYSLTR2	CCL21	CHRM2	TACR1	HTR2C	TBXA2R	HCAR2	C5AR1	CCR1
C0020440	hypercapnia	GABRA2	AGT	GAA	CACNA1A	ACE	SCN5A	SLC12A3	TNF	HTR1A	KCNQ1	RHO	PRL	LPL	PTGS2	ABCC2	CYP2E1	HTR2A	ABCC8	UQCRC2	CYP2C19	VDR	EGFR	KCNJ2	PLAT	GABRA1	INSR	ACHE	KCNQ2	KCNQ3	PFKP	AR	DBH	KCNH2	CYSLTR2	KCNA5	CYP3A4	ESR1	POLG	RYR2	POLB	HTR2B	KCNE2	KCNE1	SLC6A4	PTAFR	SCN1A	ADRB1	SERPINE1
C0020443	hypercholesterolemia	AGT	CACNA1A	PRL	PTGS2	TNF	ACE	INSR	LPL	VDR	SCN5A	CRABP1	EGFR	SLC12A3	KCNQ1	PLAT	HTR1A	GAA	HTR2A	CYP2C19	ABCC8	CYSLTR2	HPRT1	KCNJ2	FECH	DBH	ESR1	UQCRC2	ABCC2	TLR7	AR	PFKP	GABRA1	MTHFR	SLC6A4	CYP2E1	HTR2C	ATP1A2	MPO	HTR2B	PTGS1	SERPINE1	PTAFR	KCNA5	PPARG	PPARA	ACHE	LRP2	ITGA2B
C0020452	hyperemia	AGT	PRL	CACNA1A	TNF	ACE	PTGS2	SCN5A	INSR	VDR	LPL	KCNQ1	EGFR	HTR1A	SLC12A3	GAA	KCNJ2	PLAT	AR	CYSLTR2	CRABP1	HTR2A	ABCC8	TLR7	DBH	UQCRC2	SLC6A4	CYP2C19	FECH	DRD3	ESR1	ABCC2	CYP2E1	PFKP	GABRA1	RYR1	HPRT1	HTR2C	ATP1A2	MPO	KCNQ2	KCNQ3	PTAFR	FGFR1	PTGS1	KCNQ4	ACHE	LRP2
C0020453	hyperesthesia	CACNA1A	AGT	PRL	TNF	PTGS2	ACE	INSR	VDR	SCN5A	LPL	SLC12A3	KCNQ1	HTR1A	GAA	KCNJ2	PLAT	HTR2A	EGFR	CRABP1	FECH	CYSLTR2	TLR7	ABCC8	DBH	CYP2C19	AR	SLC6A4	GABRA1	UQCRC2	ABCC2	HPRT1	TPO	ESR1	PFKP	RYR1	PPARG	ATP1A2	PTAFR	HTR2C	KCNQ2	KCNQ3	ACHE	MTHFR	PTGS1	SERPINE1	CYP2E1	MPO	PPARA
C0020455	Hypergammaglobulinemia	AGT	ACE	TNF	EGFR	PFKP	UQCRC2	PTGS2	ITGA2B	CACNA1A	PRL	ACHE	ESR1	GLUD1	ADRB1	PDE5A	HCAR2	CYP2E1	VDR	LPL	TPO	HTR1A	INSR	MAN2B1	SCN5A	SLC12A3	GAA	POLG	KCNQ1	HTR2A	HTR3A	POLB	PLAT	AR	ADCY1	BCHE	CYSLTR2	FECH	KCNJ2	CRABP1	ABCC2	MPO	HPRT1	DBH	HTR2B	CYP2C19	ABCC8	MTHFR
C0020456	hyperglycemia	SHBG	ENPP1	AGT	PPARG	AKT1	ABCC8	IRS1	UBC	HRAS	CALM1	MAPK1	IRS2	JAK2	PTPN1	MAPK3	CALM2	CALM3	AKT2	LEP	GRB14	RPS6KB1	ALB	SRC	PTPN6	TSPO	HSP90AA1	TCIRG1	ATP6V1A	PRKCD	TYR	TNF	ANXA2	FOS	PTPN12	LPL	PRL	BLVRA	IL6	PIK3R3	MTOR	PIK3CG	JAK1	IGF1R	ADRB2	ACE	JUN	STAT3	IGFBP1
C0020457	hyperosmolar coma	AGT	PRL	TPO	CACNA1A	ACE	LPL	PTGS2	INSR	HTR1A	DRD3	HPRT1	MTHFR	TNF	KCNQ1	SCN5A	MPO	EGFR	DBH	GAA	KCNJ2	UQCRC2	FECH	GABRA1	SLC12A3	IL6	PLAT	JAK2	HTR2A	PFKP	PTAFR	ACHE	VDR	POLG	KCNQ4	CYP3A4	DFNA5	SLC25A6	POLB	HTR2C	KCNH2	ITGA2B	ADRB1	KCNA5	ESR1	KCNQ2	KCNQ3	ATP1A2	KCNE1
C0020458	hyperhidrosis	AGT	CACNA1A	PRL	TNF	PTGS2	ACE	SCN5A	VDR	INSR	LPL	HTR1A	CYP2C19	GAA	EGFR	HTR2A	KCNQ1	SLC12A3	CRABP1	PLAT	DBH	FECH	CYSLTR2	UQCRC2	AR	SLC6A4	KCNJ2	ABCC8	PFKP	GABRA1	SERPINE1	ESR1	PPARG	TLR7	MTHFR	LRP2	HPRT1	DRD3	HTR2C	KCNQ2	CYP2E1	KCNQ3	ABCC2	ATP1A2	KCNA5	ACHE	PTAFR	IL6	CYP3A4
C0020459	increased insulin	TNF	PRL	HTR1A	RYR1	AGT	VDR	CACNA1A	PPARG	DRD3	LPL	ACE	PTGS2	SLC6A4	PLAT	GAA	SCN5A	CRABP1	INSR	KCNJ2	MTHFR	HTR2A	CYP2C19	EGFR	KCNQ1	FECH	AR	KCNQ2	KCNQ3	DBH	SLC12A3	ABCC2	CYSLTR2	LRP2	ESR1	TLR7	HPRT1	ABCC8	UQCRC2	SCN1A	IL6	HTR2C	PFKP	SERPINE1	GABRA1	JAK2	ACHE	PPARA	CHRNA4
C0020461	hyperkalemia	AGT	AGTR1	MTHFR	CYP3A4	ALB	NOS3	LPL	SERPINE1	FOS	REN	ANPEP	HRAS	CYP2B6	SELP	IL6	PTGS2	CTGF	CRP	HGF	FGF1	PLAU	APOE	ACE2	TNF	MAPK8	TSPO	MME	ANGPT1	PLAT	TGFB1	AGTR2	CMA1	EDN1	EPO	COMT	AKT1	MAPK3	PLG	ALPP	LEP	FN1	ALPL	ITGA2B	F3	PTH	ICAM1	VWF	APOB
C0020473	hyperlipidemia	CACNA1G	RARA	CYP26A1	RXRA	PPARG	CCNA2	HRAS	MGMT	CTSG	ELANE	TP53	COL1A1	CAT	RXRB	BGLAP	ALPL	BMP2	CD40	RBP4	ESR1	VDR	NR3C1	BMI1	PTGER2	GOT2	PTPN12	SLC2A1	SREBF1	SLC2A4	BCR	ALDH1A3	AURKA	PTGER4	UBC	AGT	TSPO	PTGS2	AKT1	ALB	IL6	EGFR	TNF	JUN	LPL	CREBBP	PRL	TGFB1	LEP
C0020476	hyperlipoproteinemia	PRL	AGT	LPL	ACE	VDR	MTHFR	PTGS2	CACNA1A	KCNQ2	SCN1A	KCNQ3	CHRNA4	TNF	INSR	CYSLTR2	AR	EGFR	POLG	POLB	SLC25A6	ATP1A2	HTR1A	SCN5A	HTR2C	UQCRC2	PPARA	PFKP	TPO	PTGS1	KCNQ1	ESR1	SLC12A3	CYP2E1	HTR2A	GAA	PLAT	FGFR1	SLC6A4	ACHE	GABRA1	CYP2C19	TLR7	KCNJ2	HTR2B	PPARG	ABCC8	RYR1	CRABP1
C0020488	hypernatremia	AGTR1	REN	IL6	SERPINE1	ALB	CYP11B2	NOS3	TGFB1	LPL	ACE2	MTHFR	AGTR2	FOS	TNF	CMA1	LEP	PTGS2	F2	CYP3A4	INSR	APOE	APOB	CRP	SERPINC1	MAPK1	PPARG	PLG	EDN1	AKT1	SELP	CTGF	FN1	CTSG	TP53	TSPO	JUN	ICAM1	MME	TYR	ANPEP	F3	PRCP	PLAT	CYP2B6	VDR	SELE	MMP9	CCL2
C0020492	hyperostosis	LPL	CRABP1	TNF	ACE	GAA	PTGS2	MPO	AGT	VDR	EGFR	PRL	FECH	CACNA1A	PLAT	UQCRC2	HTR1A	PAH	PFKP	INSR	PTGS1	TYMP	SCN5A	SLC12A3	ESR1	ACHE	HTR2A	KCNQ1	AR	PPARG	CYP2C19	HPRT1	KCNJ2	GLUD1	TLR7	ITGA2B	CYSLTR2	MTHFR	ADRB1	SLC6A4	ABCC8	ABCC2	CYP2E1	HCAR2	PDE5A	RYR1	DBH	TPO	LRP2
C0020498	dish	EGFR	PTGS2	ESR1	MAN2B1	AGT	CACNA1A	ACE	PRL	TNF	VDR	SCN5A	INSR	LPL	KCNQ1	PLAT	GAA	HTR1A	SLC12A3	UQCRC2	AR	HTR2A	ABCC8	KCNJ2	ABCC2	PFKP	HPRT1	DBH	FECH	CYSLTR2	MPO	CRABP1	SLC6A4	CYP2C19	DRD3	CYP2E1	GABRA1	ITGA2B	TLR7	POLG	ACHE	HTR2C	POLB	RHO	KCNQ2	KCNQ3	FGFR1	SERPINE1
C0020502	hyperparathyroidism	CYP27B1	AGT	ESR1	PTH	SRC	REN	IL6	TP53	UBC	MAPK1	FOS	TNF	CYP3A4	PPARG	BGLAP	RARA	CREBBP	JUN	NR1H2	POMC	RXRA	TGFB1	NCOA1	NCOA2	PPARA	STAT1	ALB	ESR2	EDN1	CCR5	THRA	ALPP	ALPL	PPARD	TSPO	NR4A1	DRD2	ABCB1	HGF	EDNRB	MAPK3	AGTR1	APP	ACE	ADCY2	SST	CYP2B6	HTR1A
C0020503	secondary hyperparathyroidism	VDR	CYP2E1	AGT	LRP2	PTGS2	CACNA1A	TNF	EGFR	ACE	CYSLTR2	KCNQ4	DFNA5	PRL	PTGS1	PLAT	ATP1A2	HTR2C	HTR1A	SERPINE1	UQCRC2	PPARA	SCN5A	ESR1	PFKP	LPL	KCNQ1	INSR	HTR2A	CYP3A4	SLC12A3	HTR2B	SLC6A4	KCNJ2	CYP2C19	GAA	AR	PPARG	HTR3A	GABRA1	HCAR2	MTHFR	KCNE1	CRABP1	KCNE2	TLR7	ABCC8	PDE5A
C0020505	hyperphagia	SLC12A1	TNF	CACNA1A	PRL	SLC6A4	AGT	PTGS2	LPL	RHO	GAA	DRD3	ACE	VDR	SCN5A	INSR	MTHFR	KCNJ2	KCNQ1	CRABP1	CYP2C19	ABCC8	AR	DBH	TLR7	LRP2	CYSLTR2	SLC12A3	HPRT1	HTR1A	FECH	EGFR	ESR1	TYR	HTR2A	IL6	POMC	PLAT	JAK2	GABRA1	UQCRC2	RYR1	PFKP	PPARG	KCNQ4	CYP3A4	ATP1A2	PTAFR	CYP2E1
C0020507	hyperplasia	CACNA1A	PRL	AGT	TNF	PTGS2	ACE	VDR	INSR	HTR1A	LPL	SLC12A3	SCN5A	TPO	AR	PLAT	GAA	KCNQ1	EGFR	HTR2A	DBH	CRABP1	KCNJ2	CYP2C19	ABCC8	PPARG	RYR1	TLR7	ESR1	CACNA1F	FECH	HPRT1	ABCC2	MPO	CYSLTR2	CYP2E1	SLC6A4	GABRA1	UQCRC2	MTHFR	HTR2C	PFKP	PPARA	PTAFR	KCNQ2	ATP1A2	KCNQ3	ITGA2B
C0020510	nodular hyperplasia	GABRA2	PRL	AGT	CACNA1A	TNF	VDR	CYP2E1	ACE	INSR	LPL	ABCC2	HPRT1	PTGS2	EGFR	ESR1	MPO	AR	PLAT	CYSLTR2	HTR2C	FECH	PPARA	POLG	PFKP	GABRA1	POLB	SCN5A	ITGA2B	SLC25A6	GABRG2	HTR1A	GABRB2	SERPINE1	KCNQ1	UQCRC2	SLC12A3	HTR2A	GAA	KCNJ2	SLC6A4	ACHE	TPO	KCNE2	KCNE1	CYP3A4	ADRA1D	MTHFR
C0020514	hyperprolactinemia	AR	GNRHR	ESR1	IL6	STAT3	AKT1	LEP	JAK2	TNF	POMC	SRC	APP	IRS1	IL2	GHR	CCND1	STAT1	ICAM1	IRS2	LYZ	ALB	SHBG	TTR	TSPO	HBEGF	MYC	NCOA1	JAK1	SST	IAPP	FYN	GOT2	FOS	IL1A	SNCA	CD40	GOT1	FASN	TPH1	HMOX1	BGLAP	SELP	FGF4	CPT1A	PGR	ANXA5	PIM1	PTH
C0020517	hypersensitivity	AGT	ACE	PTGS2	EGFR	CACNA1A	TNF	PRL	VDR	UQCRC2	PFKP	INSR	PLAT	SCN5A	LPL	HTR2A	HTR1A	ESR1	KCNQ1	SLC12A3	CYSLTR2	FECH	GAA	KCNJ2	ITGA2B	ACHE	ABCC8	DBH	HTR2C	GABRA1	HTR3A	MPO	MAN2B1	AOC1	PTGS1	POLG	HTR2B	KCNQ2	CYP3A4	KCNQ3	POLB	CYP2C19	KCNE1	KCNE2	TLR7	AR	HPRT1	PPARA	ABCC2
C0020522	delayed hypersensitivity	TNF	AGT	CACNA1A	HTR1A	PTGS2	ACE	PRL	CA2	HTR2B	HTR2A	VDR	INSR	FGFR1	SCN5A	TLR7	COMT	SLC12A3	GAA	EGFR	ESR1	RHO	DRD3	KCNQ1	PLAT	CYP2E1	LPL	ABCC8	CRABP1	MPO	CYP2C19	PTGS1	UQCRC2	HTR2C	CYSLTR2	DBH	KCNJ2	ABCC2	GABRA1	LRP2	PPARA	AR	KCNQ2	KCNQ3	PFKP	ATP1A2	SERPINE1	SCN1A	FECH
C0020523	immediate hypersensitivity	TNF	AGT	PTGS2	VDR	ACE	CYP2E1	CACNA1A	KCNQ1	SCN5A	INSR	EGFR	CYP2C19	CYSLTR2	TLR7	HTR2A	PRL	SLC12A3	KCNA5	MPO	UQCRC2	HTR1A	LRP2	LPL	ABCC2	FECH	PFKP	ATP1A2	PLAT	ESR1	PTGS1	KCNQ2	KCNQ3	ACHE	KCNH2	POLG	GAA	KCNJ2	HTR2C	CYP3A4	HTR2B	SLC6A4	POLB	KCNE1	KCNE2	RYR2	SLC25A6	MAN2B1	HTR3A
C0020532	hypersplenism	ACE	AGT	CYP2C19	VDR	SLC12A3	PTGS2	TNF	HTR2A	EGFR	PLAT	HTR2C	SERPINE1	CACNA1A	PPARA	PFKP	UQCRC2	SCN5A	PTGS1	PRL	KCNQ1	HTR1A	ACHE	KCNQ2	KCNQ3	ITGA2B	KCNE1	KCNE2	ESR1	KCNJ2	INSR	LPL	GABRA1	HTR3A	HCAR2	PDE5A	GAA	SLC6A4	CYP3A4	HTR2B	KCNH2	AR	CYP2D6	MAN2B1	CYP1A2	FGFR1	CYSLTR2	AOC1
C0020538	hypertension	RGS2	NOS3	NOS1	ACE	ADRA1D	ADRA1B	UBC	CXCR2	REN	AKT1	NPY	CXCR1	TSPO	CALM2	IL6	TNF	ALB	CALM1	CYP11B2	CALM3	PTGS2	HTR1A	IFNG	HTR3A	ADCY2	PPARG	AGTR1	APP	AR	POMC	MT-CO1	STAT3	ESR1	F2R	PPARD	ALPP	EDN1	CREBBP	ALPL	LEP	PLCB1	TGFB1	SDHB	FOS	APOE	SLC6A2	COX4I1	NOS2
C0020540	malignant hypertension	RYR1	CYP2E1	GAA	AGT	ACE	SCN5A	SLC12A3	CACNA1A	LPL	CYSLTR2	PTGS2	PLAT	ATP1A2	HTR1A	INSR	SERPINE1	TNF	KCNQ1	PFKP	PRL	PTGS1	ACHE	KCNQ2	KCNQ3	VDR	UQCRC2	KCNJ2	SHBG	TPO	KCNE1	KCNE2	ABCC2	EGFR	ESR1	RYR2	HTR2A	AR	CALM1	HTR2B	ABCC8	CYP2C19	POLG	KCNH2	CALM2	SCN1A	PPARG	CYP3A4	CACNA1S
C0020541	portal hypertension	HTR2B	PPARG	TNF	PLAT	LPL	CACNA1A	ACE	AGT	INSR	VDR	CYP2E1	CRABP1	SREBF1	SLC2A4	PTGS2	GAA	ABCC8	PRL	CYP2C19	ABCC2	SCN5A	HPRT1	SLC12A3	EGFR	HTR1A	CYSLTR2	POLG	HTR2A	SLC25A6	FECH	HTR2C	UQCRC2	KCNQ4	GABRA1	PFKP	PPARA	DFNA5	CYP3A4	AR	RYR1	PTAFR	POLB	KCNQ1	SERPINE1	ESR1	ITGA2B	SLC6A4	ACHE
C0020542	pulmonary hypertension	AGT	PRL	TNF	CACNA1A	PTGS2	ACE	SCN5A	VDR	SLC12A3	LPL	INSR	TPO	PLAT	AR	GAA	KCNQ1	HTR1A	PPARG	CYP2E1	EGFR	HPRT1	KCNJ2	CYSLTR2	ABCC2	MTHFR	ABCC8	CYP2C19	TLR7	HTR2B	HTR2A	CA2	DBH	SLC6A4	RHO	CACNA1F	MPO	ESR1	GABRA1	JAK2	CRABP1	UQCRC2	FECH	IL6	PFKP	KCNA5	KCNQ2	PTAFR	KCNQ3
C0020545	renovascular hypertension	AGT	CYP11B2	FGFR1	ACE	LRP2	CACNA1A	MPO	PRL	DBH	LPL	TNF	CYSLTR2	PTGS2	FECH	AR	KCNQ1	VDR	EGFR	KCNA5	UQCRC2	PFKP	SCN5A	CYP3A4	ESR1	INSR	ITGA2B	HTR1A	SLC12A3	POMC	CYP2C19	PLAT	HTR2A	CYP2D6	GAA	REN	GABRA1	CALM1	KCNH2	CALM2	CALM3	PDE5A	HCAR2	HSD11B2	KCNE2	KCNE1	IL6	ANPEP
C0020546	hypertensive crisis	PRL	CACNA1A	AGT	TNF	SCN5A	PTGS2	ACE	GAA	VDR	LPL	INSR	KCNQ1	CYP2C19	SLC6A4	EGFR	HTR1A	TPO	SLC12A3	PLAT	AR	DBH	HTR2A	FECH	KCNJ2	CRABP1	MTHFR	UQCRC2	HPRT1	CYSLTR2	LRP2	SLC12A1	TLR7	PPARG	PFKP	ESR1	ABCC8	CYP2E1	GABRA1	HTR2C	SERPINE1	MPO	KCNQ2	KCNQ3	CYP3A4	ABCC2	PPARA	KCNA5	DRD3
C0020550	hyperthyroidism	TNF	AGT	CACNA1A	PRL	PTGS2	ACE	VDR	INSR	SCN5A	TPO	CYP2E1	LPL	SLC12A3	HTR1A	SLC6A4	KCNQ1	AR	CRABP1	PLAT	GAA	PPARG	CYP2C19	KCNJ2	CACNA1F	EGFR	HTR2A	HPRT1	RYR1	DBH	DRD3	ABCC8	FECH	ESR1	CYSLTR2	ABCC2	GABRA1	HTR2B	MTHFR	UQCRC2	HTR2C	SLC12A1	PFKP	PTAFR	IL6	TLR7	ATP1A2	LRP2
C0020555	hypertrichosis	PRL	TNF	CACNA1A	AGT	ACE	PTGS2	INSR	VDR	EGFR	GAA	HTR1A	LPL	SCN5A	TLR7	SLC12A3	HTR2A	PPARG	ESR1	TYR	PLAT	KCNJ2	MPO	MTHFR	HTR2C	KCNQ1	UQCRC2	SLC6A4	CYSLTR2	TPO	CRABP1	FECH	CYP2C19	AR	ABCC8	PFKP	PPARA	CYP2E1	POMC	DBH	HPRT1	GABRA1	ATP1A2	RYR1	DRD3	ACHE	ABCC2	KCNQ2	KCNQ3
C0020557	hypertriglyceridemia	TNF	PPARG	LEP	APOE	APOB	APOC3	AKT1	AGT	ACE	FOS	ALB	CREBBP	RXRA	LRP1	CETP	NCOA1	NCOA2	ANGPTL4	IL1A	PNLIP	LPA	ANGPTL3	MTOR	PPARA	FASN	LRP2	INSR	IL6	CD36	GOT2	MTHFR	TSPO	MTTP	CRP	SERPINE1	SREBF1	IRS1	ADIPOQ	PRL	CPT1A	HMGCR	PLG	AGTR1	PLA2G1B	CFD	SREBF2	ESR1	ALPP
C0020564	enlargement	PRL	AGT	CACNA1A	PTGS2	TNF	ACE	INSR	VDR	LPL	SCN5A	EGFR	SLC12A3	PLAT	HTR2A	KCNQ1	HTR1A	GAA	CYSLTR2	AR	DBH	ABCC8	UQCRC2	KCNJ2	FECH	PFKP	CRABP1	TLR7	HTR2C	ESR1	CYP2C19	HPRT1	ABCC2	GABRA1	PPARA	MPO	ATP1A2	SLC6A4	SERPINE1	ACHE	CYP2E1	MTHFR	PTGS1	KCNQ2	KCNQ3	PTAFR	HTR2B	PPARG	LRP2
C0020565	breast hypertrophy	TNF	CACNA1A	AGT	HTR2B	PRL	RYR1	PTGS2	ACE	SLC6A4	LPL	HTR1A	HTR2A	PPARG	PLAT	AR	INSR	RHO	VDR	COMT	SCN5A	CYP2C19	GAA	CRABP1	TLR7	ABCC8	DRD3	CYSLTR2	EGFR	ESR1	ABCC2	CYP2E1	SLC12A3	KCNJ2	KCNQ1	MTHFR	GABRA1	FECH	DBH	PTAFR	UQCRC2	HPRT1	HTR2C	KCNQ4	LRP2	DFNA5	SERPINE1	AGTR1	SREBF1
C0020569	salivary gland enlargement	TNF	PRL	AGT	CACNA1A	PTGS2	ACE	LPL	INSR	VDR	SCN5A	TPO	AR	SLC12A3	CYP2E1	HTR1A	CRABP1	PLAT	KCNQ1	SLC6A4	KCNJ2	CACNA1F	HPRT1	ABCC8	EGFR	CYSLTR2	DBH	ABCC2	GAA	HTR2A	RYR1	FECH	PPARG	ESR1	IL6	GABRA1	TLR7	JAK2	ATP1A2	FGFR1	MPO	CYP2C19	UQCRC2	PTAFR	PFKP	POLG	HTR2C	KCNQ2
C0020578	hyperventilation	CACNA1A	AGT	PRL	TNF	PTGS2	ACE	INSR	SCN5A	VDR	HTR1A	LPL	KCNQ1	SLC12A3	GAA	HTR2A	CYSLTR2	EGFR	PLAT	KCNJ2	CRABP1	DBH	ABCC8	AR	GABRA1	FECH	SLC6A4	UQCRC2	ABCC2	HPRT1	ESR1	TLR7	CYP2E1	PFKP	RYR1	CYP2C19	PTAFR	ATP1A2	KCNQ2	KCNQ3	MTHFR	HTR2C	DRD3	ACHE	KCNA5	TPO	SERPINE1	PPARG	KCNH2
C0020579	hypervitaminosis A	TNF	TYMP	LPL	HTR1A	CRABP1	PRL	ITGA2B	F9	GP9	PTGS2	AGT	VDR	ACE	MPO	INSR	LRP2	CACNA1A	HPRT1	GAA	EGFR	FECH	TYR	POMC	PLAT	IL6	JAK2	CYSLTR2	UQCRC2	SCN5A	KCNQ4	PFKP	DFNA5	POLG	PTGS1	KCNQ1	POLB	SLC12A3	ESR1	SLC25A6	HTR2C	HTR2A	PAH	AR	PPARA	KCNJ2	ACHE	HTR2B	SLC6A4
C0020580	hypesthesia	AGT	CACNA1A	PTGS2	ACE	PRL	TNF	INSR	SCN5A	VDR	EGFR	LPL	HTR2A	KCNQ1	PLAT	SLC12A3	HTR1A	GAA	UQCRC2	DBH	PFKP	CYSLTR2	KCNJ2	ABCC8	FECH	CYP2C19	GABRA1	ESR1	ABCC2	TLR7	CRABP1	HTR2C	SERPINE1	ATP1A2	HPRT1	PTAFR	AR	ACHE	KCNA5	PTGS1	PPARA	KCNQ2	KCNQ3	SLC6A4	MTHFR	HTR2B	CYP2E1	MPO	CYP3A4
C0020581	anterior chamber eye hemorrhage	TNF	PRL	AGT	PTGS2	CACNA1A	SLC6A4	ACE	LPL	INSR	VDR	GAA	SCN5A	CRABP1	ABCC8	MPO	CYP2C19	DBH	TLR7	KCNJ2	SLC12A3	HPRT1	FECH	HTR2A	EGFR	KCNQ1	ESR1	PLAT	GABRA1	HTR1A	IL6	AR	JAK2	CYSLTR2	PTAFR	ATP1A2	UQCRC2	PFKP	ACHE	KCNQ4	PPARG	PTGS1	DFNA5	KCNH2	POLG	HTR2C	SERPINE1	POLB	KCNQ2
C0020598	hypocalcemia	AGT	CYP27B1	ESR1	PTH	SRC	REN	IL6	TP53	UBC	MAPK1	FOS	CYP3A4	TNF	BGLAP	RARA	PPARG	CREBBP	POMC	JUN	NR1H2	RXRA	TGFB1	NCOA1	PPARA	NCOA2	STAT1	ALB	ESR2	EDN1	CCR5	THRA	ALPP	ALPL	TSPO	PPARD	ACE	NR4A1	DRD2	ABCB1	HGF	EDNRB	MAPK3	AGTR1	APP	PRL	ADCY2	SST	CYP2B6
C0020604	hypochondriasis	HTR1A	MAOA	PPARG	CACNA1A	RYR1	PRL	DRD3	TNF	AGT	PTGS2	INSR	CRABP1	ACE	TLR7	KCNJ2	SLC12A3	LPL	VDR	ABCC8	SCN5A	MPO	DBH	KCNQ1	CYSLTR2	FECH	HTR2A	GABRA1	EGFR	PTAFR	GAA	ATP1A2	KCNH2	CYP3A4	SERPINE1	HTR2C	AR	PFKP	RYR2	UQCRC2	PPARA	PLAT	ESR1	PTGS1	CYP2C19	SLC6A4	ACHE	POLG	KCNQ2
C0020615	hypoglycemia	INSR	PPARG	KCNJ11	CACNA1A	ENPP1	TNF	CACNA1C	CACNA1G	CACNA1D	AGT	GCK	MCL1	AVPR2	SLC2A2	NTSR1	IDE	PDE3A	EPOR	MPL	NR1H2	SST	GLP1R	PPARA	ALB	KCNJ5	KCNJ2	KCNQ1	AKT1	OPRM1	LEP	TGFB1	TSPO	GLUD1	IAPP	KCNJ10	MPO	TAT	RET	CA2	MTNR1B	IFNG	UNG	CALM1	GCGR	POMC	ROS1	UMOD	CALM2
C0020617	hypoglycemic coma	LPL	AGT	SLC6A4	ACE	PTGS2	CRABP1	CACNA1A	PRL	CYP2C19	TNF	TLR7	ABCC8	PPARG	VDR	SCN5A	INSR	CYSLTR2	SREBF1	FECH	SLC2A4	EGFR	PLAT	GAA	ESR1	HTR2A	KCNJ2	SLC12A3	HTR1A	UQCRC2	PFKP	MPO	HTR2C	ATP1A2	PTGS1	KCNQ1	PPARA	ACHE	KCNQ4	POLG	DFNA5	POLB	KCNQ2	KCNQ3	AR	SERPINE1	ITGA2B	HTR2B	CYP3A4
C0020619	hypogonadism	AR	APP	GAST	OXTR	GHSR	KISS1R	HTR2C	EDN1	EDNRA	F2R	GCGR	AVPR1B	NTSR1	AGTR1	TACR1	CCKAR	EDNRB	CCKBR	PTGFR	ADRA1D	HTR2A	PTAFR	CYSLTR2	MCHR1	PIK3R3	RGS2	TBXA2R	HTR2B	P2RY2	CHRM3	TACR3	LTB4R	GRPR	ADRA1B	PLCB1	TACR2	AVPR1A	CHRM1	FFAR1	MLNR	HCRTR1	CYSLTR1	ESR1	POMC	FOS	TSPO	LEP	SST
C0020620	Oligohidrosis	CA2	HTR2A	COMT	TPO	PPARG	AGT	CACNA1A	HTR1A	PRL	ACE	MTHFR	VDR	INSR	CRABP1	TNF	PTGS2	CYP2C19	TLR7	GAA	KCNJ2	LPL	SLC12A3	IL6	JAK2	ABCC8	ESR1	DBH	CYSLTR2	SCN5A	GABRA1	FECH	EGFR	PLAT	KCNQ4	DFNA5	PTAFR	KCNQ1	HTR2C	UQCRC2	SCN1A	AR	TYR	SLC6A4	SERPINE1	ACHE	CYP2E1	PFKP	RYR1
C0020621	hypokalemia	SCNN1A	SCNN1B	REN	SCNN1G	AQP2	CFTR	ACE	PLAT	CYP11B2	AGT	SLC6A2	PTH	SLC6A3	SLC26A4	ADRB2	ADD1	HSD11B2	SLC6A4	SLC5A2	TIMP1	UMOD	AGTR1	KCNMA1	MBP	ACACB	MAPK8	UBC	ADRB1	SCN2A	CACNA1C	SCN3A	ALB	KCNJ10	JUN	PARK2	GABRA1	CACNA1A	VCL	KCNQ1	SLC5A1	SCN7A	AGTR2	ERBB3	CETP	CBS	CALCRL	AKT1	TSPO
C0020624	hypomenorrhea	TNF	PRL	AGT	CACNA1A	CYP2E1	TPO	SCN5A	ACE	AR	PTGS2	INSR	VDR	LPL	SLC12A3	KCNQ1	HTR1A	CACNA1F	CRABP1	PPARG	TYMP	PLAT	RYR1	DRD3	HPRT1	IL6	SLC6A4	ABCC2	JAK2	SHBG	KCNJ2	FGFR1	CYSLTR2	MTHFR	DBH	ALOX12B	EGFR	ESR1	ABCC8	HTR2A	FECH	RHO	GAA	GABRA1	TLR7	MPO	CYP2C19	ATP1A2
C0020625	hyponatremia	AGT	CACNA1A	ACE	PTGS2	TNF	PRL	INSR	VDR	SLC12A3	LPL	SCN5A	EGFR	PLAT	HTR1A	KCNQ1	GAA	ABCC8	HTR2A	DBH	KCNJ2	FECH	UQCRC2	CYP2C19	CRABP1	CYSLTR2	HPRT1	ABCC2	PFKP	GABRA1	TLR7	ESR1	MTHFR	AR	MPO	HTR2C	CYP2E1	SLC6A4	SERPINE1	ITGA2B	ACHE	LRP2	PTAFR	PPARA	KCNQ2	KCNQ3	KCNA5	PTGS1
C0020626	hypoparathyroidism	PRL	ACE	PTGS2	VDR	SCN5A	AGT	TNF	LPL	CYSLTR2	CACNA1A	EGFR	PLAT	SERPINE1	UQCRC2	KCNQ1	HTR1A	PFKP	INSR	KCNJ2	ESR1	KCNE2	KCNE1	ACHE	AR	SLC12A3	GAA	SLC6A4	HTR2A	GABRA1	PPARG	GLUD1	KCNH2	ADRB1	CYP2E1	CYP3A4	CYP2C19	RYR1	CRABP1	ABCC8	TLR7	HTR2B	MTHFR	DBH	ABCC2	FECH	CYP2D6	HPRT1	FGFR1
C0020635	hypopituitarism	LPL	AGT	TNF	PRL	TPO	FGFR1	CACNA1A	ACE	PTGS2	VDR	CYP2C19	CYP2E1	MTHFR	ABCC8	SCN5A	INSR	CRABP1	MPO	EGFR	LRP2	GAA	CYSLTR2	HTR2A	TLR7	KCNQ2	KCNQ3	KCNJ2	SLC12A3	FECH	ESR1	SCN1A	HTR1A	PLAT	UQCRC2	DBH	CHRNA4	GABRA1	HTR2C	PTGS1	KCNQ1	PFKP	PPARA	AR	SLC6A4	POLG	ACHE	KCNQ4	POLB
C0020639	hypoproteinemia	AGT	CACNA1A	TNF	PRL	ACE	PTGS2	SLC12A3	VDR	INSR	LPL	SCN5A	HTR1A	CYP2E1	CRABP1	ABCC2	KCNQ1	GAA	MTHFR	ABCC8	AR	TPO	HPRT1	PLAT	KCNJ2	EGFR	DBH	DRD3	TLR7	HTR2A	CYSLTR2	PPARG	IL6	CYP2C19	JAK2	FECH	HTR2B	GABRA1	ESR1	SERPINE1	UQCRC2	SLC6A4	RYR1	ALOX12B	KCNA5	LRP2	PFKP	CA2	RHO
C0020640	hypoprothrombinemia	CACNA1F	CACNA1A	AGT	TNF	ACE	PTGS2	MPO	ABCC8	SLC12A3	VDR	LPL	SCN5A	EGFR	POLG	POLB	KCNQ1	SLC25A6	INSR	PRL	KCNQ4	DFNA5	PLAT	PFKP	LRP2	CYP2C19	ABCC2	UQCRC2	GAA	HPRT1	FECH	TLR7	TYR	ITGA2B	POMC	ACHE	HTR1A	ESR1	CYSLTR2	DBH	KCNQ2	KCNQ3	HTR2A	CYP3A4	AR	KCNH2	PTGS1
C0020641	hypopyon	TNF	RHO	AGT	PRL	ACE	GAA	INSR	CACNA1A	TYR	VDR	POMC	MPO	LPL	PTGS2	ESR1	POLG	EGFR	SLC25A6	FECH	PLAT	HTR2A	SCN5A	POLB	HTR1A	HTR2C	SERPINE1	KCNQ1	UQCRC2	ACHE	PPARA	PFKP	SLC12A3	AR	RYR1	KCNJ2	CYP3A4	KCNQ2	KCNQ3	CYP2E1	TLR7	FGFR1	HTR2B	KCNE1	KCNE2	PARP1	HMGCR	PPARG	SDHB
C0020649	hypotension	AGTR1	REN	IL6	SERPINE1	ALB	CYP11B2	NOS3	TGFB1	LPL	PTGS2	ACE2	MTHFR	AGTR2	FOS	TNF	CYP3A4	LEP	CMA1	F2	INSR	APOE	APOB	CRP	SERPINC1	MAPK1	PPARG	PLG	EDN1	AKT1	SELP	CTGF	CTSG	FN1	EGFR	TP53	TSPO	PLAT	JUN	ANPEP	ICAM1	MME	TYR	F3	PRCP	CYP2B6	VDR	SELE	MMP9
C0020651	postural hypotension	COMT	PNMT	DDC	MAOA	MAOB	TH	NPY	SLC6A3	CHAT	ASS1	IKBKAP	SLC6A2	DRD4	GAL	AK1	SST	DRD5	ACHE	POMC	DRD2	SLC18A2	ADRA2A	PRL	REN	ADRB1	FOS	TPH1	RET	BDNF	CHGB	DRD3	SLC6A4	ADRB3	PENK	EDNRA	CACNA1C	LEP	TYR	EDN1	HTR1B	RXRB	HTR3A	HTR1A	ADRA1D	ALB	TTR	TSPO	EDNRB
C0020672	hypothermia	MAOA	HTR3A	ADCY1	POMC	ADCY2	NPY	DRD2	SST	DRD3	GAL	SLC6A4	HTR1B	OPRM1	DRD4	S1PR1	APP	PENK	ADORA1	CHRM2	ADCY8	MCHR1	ADRA2A	CCR5	HRH3	ADCY7	ADCY6	CXCR2	ADCY9	ADCY5	HCAR2	ADCY4	OPRD1	CCR7	OPRK1	CHRM4	GPER1	SSTR5	SSTR2	CXCR1	C5AR1	CCR1	NPY1R	CCL21	NPY5R	SSTR1	GPR55	CCR3	AGTR2
C0020676	hypothyroidism	CACNA1A	AGT	PRL	TNF	PTGS2	ACE	INSR	VDR	LPL	SCN5A	SLC12A3	HTR1A	CRABP1	KCNQ1	GAA	ABCC8	KCNJ2	PLAT	SLC6A4	CYP2E1	EGFR	CYP2C19	HTR2A	AR	CYSLTR2	TPO	DBH	ABCC2	FECH	HPRT1	TLR7	PPARG	GABRA1	ESR1	RYR1	MTHFR	UQCRC2	PFKP	HTR2C	PTAFR	ATP1A2	DRD3	KCNQ2	KCNQ3	PPARA	PTGS1	HTR2B	SERPINE1
C0020678	hypotrichosis	CACNA1A	PRL	HTR2A	PTGS2	TNF	COMT	AGT	ACE	LPL	RHO	VDR	DRD3	SCN5A	INSR	GAA	SLC12A3	TLR7	AR	CYP2E1	CRABP1	ABCC8	CYP2C19	EGFR	ATP1A2	HTR1A	PLAT	ABCC2	UQCRC2	ESR1	HPRT1	FECH	HTR2C	KCNQ1	CYSLTR2	DBH	GABRA1	PFKP	PPARA	SERPINE1	ACHE	SLC6A4	CYP3A4	KCNJ2	MTHFR	KCNQ4	KCNQ2	KCNQ3	RYR1
C0020683	hypovolemic shock	GABRA2	TNF	CACNA1A	LPL	GAA	PRL	AGT	PTGS2	GABRA1	CYP2C19	ACE	SLC12A3	GABRG2	GABRB2	DBH	HTR2A	CYSLTR2	KCNQ1	AR	HTR1A	UQCRC2	PTAFR	SCN5A	VDR	KCNA5	EGFR	ADRA1D	CHRM2	SLC6A4	KCNQ2	KCNQ3	ACHE	INSR	PFKP	DRD2	TH	ALB	PTGS1	DRD3	IL13	COMT	HTR2C	DRD4	PLAT	CYP3A4	ADH7	IL3	ITGA2B
C0020701	hysteria	CACNA1A	PRL	AGT	TNF	PTGS2	HTR1A	ACE	SCN5A	INSR	TPO	VDR	KCNQ1	LPL	PPARG	MMP9	AR	KCNJ2	DRD3	HTR2A	CRABP1	GAA	EGFR	RYR1	PLAT	TLR7	FECH	SLC12A3	CYSLTR2	SLC6A4	ABCC8	CYP2C19	GABRA1	CYP2E1	DBH	MTHFR	ABCC2	ESR1	UQCRC2	TYR	PTAFR	POLG	MAOA	KCNQ2	KCNQ3	SLC25A6	CACNA1F	ATP1A2	KCNH2
C0020757	skin changes	PTGS2	PTGS1	CYP2C19	CYP2E1	CYP2B6	ALOX5	PLA2G2A	PLA2G1B	CYP2C9	JAK2	CYP2C8	IL23A	TYK2	CYP3A43	CYP3A5	CYP2A6	CYP3A4	HRAS	NOS3	NOS2	NOS1	CYP1A1	KLK2	ALOX5AP	DGAT2	IL6	ALB	CYP1A2	IL1B	TNF	CYP3A7	TSPO	ACE	GPX1	ESR1	PPARG	AKT1	AGT	MPO	UGT1A1	JUN	UGT1A9	UGT1A6	GSTM2	GSTM1	EPHX1	PRL	STAT3
C0020877	ileitis	TNF	PRL	AGT	CACNA1A	TPO	SCN5A	PTGS2	LPL	ACE	HTR1A	CACNA1F	TYMP	FGFR1	VDR	FLT3	INSR	PPARG	ITGA2B	CYP2E1	PLAT	CRABP1	KCNQ1	F9	GP9	KCNJ2	CYSLTR2	DRD3	GAA	CYP2C19	IL6	EGFR	ABCC2	ABCC8	LRP2	JAK2	SLC12A3	HPRT1	MTHFR	FECH	ESR1	DBH	AR	HTR2A	KCNQ2	KCNQ3	MPO	GABRA1
C0020903	illusion	TNF	PRL	CACNA1A	AGT	PTGS2	SLC6A4	ACE	GAA	HTR1A	INSR	AR	HTR2B	SCN5A	VDR	LPL	CACNA1F	PPARG	RYR1	SLC12A3	CYP2C19	MAOA	DBH	KCNQ1	TLR7	ABCC2	KCNJ2	CRABP1	HPRT1	HTR2A	ABCC8	EGFR	RHO	PLAT	FECH	GABRA1	ESR1	CYSLTR2	UQCRC2	ATP1A2	MTHFR	PTAFR	PFKP	KCNH2	MPO	HTR2C	ACHE	LRP2	POLG
C0020964	immunity	AGT	PTGS2	VDR	ABCC2	HPRT1	GAA	TNF	SCN5A	ACE	SLC12A3	MPO	LPL	INSR	CACNA1A	KCNQ4	DFNA5	HTR2A	PRL	EGFR	PLAT	POLG	POLB	SLC25A6	HTR2C	UQCRC2	SERPINE1	HTR1A	KCNQ2	PFKP	KCNQ3	ACHE	PPARA	KCNQ1	PTGS1	AR	ESR1	ITGA2B	CYP3A4	TPO	SCN1A	CYP2E1	CYP2C19	HTR2B	KCNJ2	GABRA1	SCN2A	SLC6A4	CRABP1
C0021051	immunodeficiency	FGFR1	CACNA1A	AGT	PRL	PTGS2	TNF	HTR2A	ABCC8	SCN5A	ACE	LPL	EGFR	KCNJ2	PLAT	KCNQ1	IL6	JAK2	POLG	POLB	VDR	SLC25A6	CYSLTR2	AR	HTR1A	ACHE	KCNQ4	UQCRC2	DFNA5	KCNQ2	KCNQ3	INSR	ITGA2B	ATP1A2	HTR2C	KCNH2	KCNA5	SERPINE1	SLC12A3	ESR1	PPARA	RYR2	GAA	SLC6A4	PTGS1	HTR2B	GABRA1	HTR3A	KCNE1
C0021053	Immune System Disorders	AGT	CACNA1A	ACE	PTGS2	PRL	TNF	SCN5A	LPL	INSR	VDR	EGFR	SLC12A3	KCNQ1	PLAT	HTR2A	GAA	HTR1A	CYSLTR2	CYP2C19	UQCRC2	TLR7	PFKP	ABCC8	KCNJ2	SERPINE1	CRABP1	ABCC2	FECH	DBH	AR	ESR1	SLC6A4	MTHFR	LRP2	GABRA1	CYP2E1	HPRT1	HTR2C	MPO	ATP1A2	KCNA5	ACHE	KCNQ2	KCNQ3	HTR2B	ITGA2B	CYP3A4	PTGS1
C0021080	immunosuppression	TNF	AGT	CACNA1A	PRL	PTGS2	ACE	AR	VDR	HTR1A	INSR	CYP2E1	SLC12A3	LPL	FGFR1	EGFR	ESR1	GAA	SCN5A	TLR7	MPO	HTR2A	HPRT1	HTR2B	SLC12A1	PLAT	ABCC2	KCNQ1	KCNJ2	HTR2C	RYR1	MTHFR	UQCRC2	CRABP1	PFKP	CYP2C19	FECH	RHO	DBH	TYR	ITGA2B	FLT3	POMC	PTGS1	PPARA	ATP1A2	GABRA1	CYSLTR2
C0021092	cerumen impaction	AGT	TNF	FGFR1	ACE	VDR	PTGS2	CACNA1A	FLT3	HTR2A	GAA	AR	COMT	PRL	LPL	SLC6A4	MTHFR	CYP2C19	SCN5A	INSR	LRP2	TLR7	SLC12A3	DBH	PLAT	CYSLTR2	KCNQ1	CRABP1	HTR1A	EGFR	ABCC8	ABCC2	KCNQ2	KCNQ3	KCNJ2	UQCRC2	ESR1	HPRT1	FECH	IL6	PFKP	SCN1A	GABRA1	SERPINE1	TYR	JAK2	CYP3A4	POMC	MPO
C0021099	impetigo	HTR1A	CACNA1A	TYR	TNF	PTGS2	AGT	ACE	HTR2B	VDR	CYP2E1	PRL	LPL	TPO	SLC12A3	INSR	GAA	KCNJ2	TLR7	CRABP1	SCN5A	EGFR	ABCC2	KCNQ1	ABCC8	HPRT1	ESR1	CYSLTR2	HTR2A	PLAT	FECH	CYP2C19	UQCRC2	GABRA1	DBH	ATP1A2	AR	PFKP	PTAFR	HTR2C	POMC	KCNQ4	MPO	DFNA5	PTGS1	PPARA	ACHE	KCNA5	KCNQ2
C0021100	Bullous impetigo	HTR2B	CACNA1A	CYP2E1	AGT	PTGS2	VDR	PRL	SLC12A3	ACE	GAA	SCN5A	TNF	INSR	CRABP1	KCNQ1	CYP2C19	ABCC2	HPRT1	KCNJ2	LPL	ESR1	ABCC8	HTR1A	CYSLTR2	DBH	HTR2A	PLAT	EGFR	FECH	KCNQ4	GABRA1	DFNA5	AR	PTAFR	HTR2C	KCNA5	ATP1A2	UQCRC2	SERPINE1	KCNQ2	PFKP	KCNQ3	PPARA	PPARG	PTGS1	SLC6A4	TPO	MTHFR
C0021122	impulse control disorder	RYR1	CACNA1A	SCN5A	KCNQ1	AGT	UQCRC2	RYR2	ACE	KCNH2	TNF	KCNQ2	KCNQ3	ACHE	PRL	HTR1A	PTGS2	EGFR	SCN1A	VDR	ESR1	GAA	INSR	ADRB1	SCN2A	GLUD1	SLC12A3	LPL	GABRA1	CYP3A4	PDE5A	HCAR2	PPARG	KCNJ2	PLAT	HTR2A	CRABP1	CALM1	CYP2D6	ABCC8	SLC6A4	MAN2B1	CALM2	CYP1A2	CYP2C19	CACNA1S	HTR2B	CALM3
C0021141	SIADH	PRL	CACNA1A	AGT	TNF	PTGS2	ACE	SCN5A	INSR	VDR	LPL	HTR1A	DRD3	GAA	KCNQ1	EGFR	SLC12A3	HTR2A	AR	CYP2C19	KCNJ2	ABCC8	DBH	FECH	UQCRC2	PPARG	PLAT	CRABP1	TLR7	GABRA1	ABCC2	CYSLTR2	SLC6A4	HPRT1	CYP2E1	MPO	PFKP	ESR1	RHO	MTHFR	RYR1	HTR2C	PTAFR	TPO	ACHE	ITGA2B	KCNA5	ATP1A2	PPARA
C0021167	incontinence	AGT	CACNA1A	PRL	PTGS2	ACE	TNF	INSR	VDR	SCN5A	LPL	EGFR	SLC12A3	HTR2A	HTR1A	KCNQ1	PLAT	CYSLTR2	GAA	DBH	KCNJ2	UQCRC2	ABCC8	FECH	GABRA1	PFKP	CYP2C19	CRABP1	TLR7	ABCC2	AR	ESR1	HTR2C	PTAFR	HPRT1	ATP1A2	MTHFR	PPARA	ACHE	KCNQ2	KCNQ3	SLC6A4	PTGS1	HTR2B	SERPINE1	KCNA5	CYP2E1	CYP3A4	ITGA2B
C0021177	libido increased	CACNA1A	PRL	AGT	TNF	PTGS2	ACE	INSR	VDR	LPL	HTR1A	SCN5A	SLC12A3	CRABP1	GAA	KCNQ1	AR	PLAT	HTR2A	DBH	CYSLTR2	EGFR	DRD3	ABCC8	KCNJ2	SLC6A4	PPARG	GABRA1	TLR7	ESR1	CYP2C19	RYR1	MTHFR	FECH	TPO	ABCC2	UQCRC2	PTAFR	HTR2C	ATP1A2	PFKP	HPRT1	CYP2E1	KCNQ2	PPARA	KCNQ3	SERPINE1	PTGS1	ACHE
C0021290	disorder neonatal	RHO	AGT	HTR1A	SLC12A3	MTHFR	KCNQ1	SCN5A	ACE	KCNJ2	CACNA1A	VDR	IL6	JAK2	ABCC8	PTGS2	INSR	DBH	TNF	HTR2A	GABRA1	EGFR	PRL	PLAT	PTAFR	KCNH2	KCNA5	UQCRC2	RYR2	ACHE	PFKP	LPL	GAA	KCNQ2	KCNQ3	KCNE1	KCNE2	ESR1	AR	CYP2E1	ITGA2B	SLC6A4	HTR2B	TPO	ADRB1	GLUD1	HTR3A	PPARG	CYP3A4
C0021308	infarction	AGT	CACNA1A	ACE	PTGS2	PRL	TNF	INSR	VDR	EGFR	SCN5A	LPL	KCNQ1	PLAT	SLC12A3	HTR2A	UQCRC2	GAA	PFKP	HTR1A	KCNJ2	CYSLTR2	DBH	FECH	ESR1	ABCC8	HTR2C	CYP2C19	CRABP1	GABRA1	AR	ACHE	TLR7	HPRT1	MPO	MTHFR	ABCC2	PPARA	KCNQ2	KCNQ3	ITGA2B	KCNE1	KCNE2	PTGS1	KCNA5	CYP3A4	SERPINE1	SLC6A4
C0021311	infection	AGT	ACE	PTGS2	CACNA1A	EGFR	TNF	PRL	VDR	INSR	SCN5A	PLAT	PFKP	LPL	UQCRC2	HTR2A	HTR1A	KCNQ1	SLC12A3	ESR1	GAA	CYSLTR2	FECH	KCNJ2	DBH	HTR2C	ABCC8	TLR7	GABRA1	CYP2C19	ITGA2B	ACHE	PTGS1	PPARA	MPO	HPRT1	SERPINE1	HTR2B	MAN2B1	AR	HTR3A	CYP3A4	KCNQ2	CRABP1	KCNQ3	KCNE1	KCNE2	ATP1A2
C0021313	kidney infection	MMP9	TNF	CACNA1A	SLC6A4	AGT	PTGS2	PRL	LPL	RHO	ACE	GAA	VDR	DRD3	SLC12A3	MTHFR	INSR	SCN5A	ESR1	CYP2C19	HTR2A	ABCC2	TLR7	KCNQ1	CYSLTR2	KCNJ2	EGFR	PLAT	TYR	POMC	ABCC8	HTR1A	UQCRC2	KCNA5	ATP1A2	HTR2C	GABRA1	AR	POLG	PFKP	PPARA	CYP3A4	PTGS1	SLC25A6	SERPINE1	PTAFR	POLB	RYR1	ACHE
C0021345	mononucleosis	AR	CACNA1A	PRL	TNF	AGT	RYR1	SLC6A4	PLAT	PTGS2	ACE	TLR7	VDR	GAA	INSR	LPL	CRABP1	ABCC8	SCN5A	CYSLTR2	EGFR	LRP2	HTR2A	HTR1A	KCNJ2	ESR1	GABRA1	PFKP	KCNQ1	DBH	MPO	PTAFR	ATP1A2	UQCRC2	HTR2C	SLC12A3	PPARA	KCNQ4	POLG	DFNA5	ACHE	POLB	ITGA2B	KCNA5	PPARG	SERPINE1	CYP2E1	CYP2C19
C0021355	external ear infection	FGFR1	PRL	AGT	TLR7	VDR	CACNA1A	ACE	PTGS2	SCN5A	TNF	ESR1	SLC12A3	EGFR	HTR2A	GABRA1	PLAT	HTR1A	PTAFR	ATP1A2	HTR2C	SERPINE1	UQCRC2	PFKP	INSR	LPL	PPARA	PTGS1	SCN1A	KCNQ1	GAA	SLC6A4	HTR2B	AR	CYP2E1	RYR1	PPARG	PAH	KCNJ2	CYP2C19	CYP3A4	CRABP1	ABCC8	CYSLTR2	HTR3A	KCNH2	MTHFR	DBH	ABCC2
C0021359	infertility	AKT1	IL6	SRC	STAT3	TNF	GNRHR	CCND1	ESR1	NCOA1	EGFR	JUN	TSPO	FOS	TP53	SHBG	ALB	POMC	UBC	MAPK1	LEP	CREBBP	JAK2	NR3C1	MYC	CALM1	CASP3	STAT1	ERBB2	IRS1	MAPK3	IL2	PTGS2	SST	APP	ALPP	NCOA2	GHR	ALPL	HBEGF	CYP3A4	CYP2B6	PTH	INSR	ICAM1	LYZ	HSP90AA1	MMP1	FASN
C0021361	female infertility	AGT	TNF	PRL	INSR	ABCC8	PLAT	PTGS2	AR	PPARG	ENPP1	ACE	CACNA1A	LRP2	HPRT1	SCN5A	GAA	KCNJ2	LPL	SLC12A3	VDR	MPO	SERPINE1	CYSLTR2	EGFR	FECH	KCNQ4	HTR2A	MTHFR	DFNA5	GABRA1	POLG	POLB	SLC12A1	PTAFR	KCNQ1	SLC25A6	ATP1A2	UQCRC2	HTR1A	ESR1	PTGS1	ACHE	IL6	CYP3A4	ITGA2B	TPO	CYP2E1	KCNQ2
C0021364	male infertility	PRL	UBC	AKT1	SRC	CCND1	TP53	EGFR	IL6	JUN	MAPK1	STAT3	CREBBP	TNF	HSP90AA1	HDAC1	NCOA1	NCOA2	ESR1	MAPK3	CASP3	GSK3B	PRKACA	KLK2	FOS	HDAC4	TSPO	SIRT1	CDK7	CALM1	PAK6	MMP1	HIF1A	MMP14	CASP8	ERBB2	NR3C1	SHBG	ERBB3	ALB	NFKB1	CDK6	E2F1	PRKCB	CASP1	CDK9	HSPA1A	RAF1	DDC
C0021368	inflammation	AGT	ACE	CACNA1A	PTGS2	TNF	PRL	VDR	INSR	SCN5A	SLC12A3	EGFR	LPL	PLAT	GAA	KCNQ1	HTR1A	HTR2A	UQCRC2	ABCC2	PFKP	KCNJ2	CYP2C19	ABCC8	CRABP1	CYSLTR2	FECH	HPRT1	MTHFR	TLR7	ESR1	DBH	GABRA1	HTR2C	AR	CYP2E1	MPO	SERPINE1	PTGS1	ACHE	LRP2	KCNQ2	SLC6A4	KCNQ3	ITGA2B	CYP3A4	ATP1A2	HTR2B
C0021390	inflammatory bowel disease	LPL	AGT	IL1B	IL6	AKT1	CD40	ALB	PTGS2	NFKB1	NOS2	ICAM1	NFKB2	IL1A	CCL2	CSF2	AR	MAPK14	CCNA2	CXCR4	ALPP	AKT2	SELE	IRS1	AQP2	SELP	AKT3	IL15	KDR	MAPK11	LDHA	IRS2	BIRC2	PLA2G2A	EIF2AK2	DPP4	NRF1	GSK3A	GP1BA	PDE4B	PRL	CCND1	LEP	NOTCH1	MMP9	FOS	ESR1	TGFB1	NOS3
C0021400	flu	AGT	ACE	CACNA1A	PTGS2	PRL	TNF	EGFR	INSR	VDR	LPL	SCN5A	HTR2A	PLAT	PFKP	SLC12A3	UQCRC2	HTR1A	KCNQ1	CYSLTR2	GAA	FECH	DBH	ABCC8	ESR1	HTR2C	KCNJ2	TLR7	CYP2C19	GABRA1	CRABP1	PPARA	ATP1A2	PTGS1	ABCC2	AR	HPRT1	SERPINE1	ACHE	MPO	ITGA2B	HTR2B	CYP2E1	PTAFR	SLC6A4	CYP3A4	MTHFR	KCNQ2
C0021655	insulin resistance	HTR2B	PLAT	TNF	CACNA1A	ACE	LPL	AGT	PPARG	VDR	CYP2E1	CRABP1	SREBF1	SLC2A4	INSR	PTGS2	CYP2C19	GAA	ABCC2	SCN5A	PRL	SLC12A3	ABCC8	CYSLTR2	HTR1A	HTR2A	EGFR	FECH	KCNQ4	GABRA1	DFNA5	UQCRC2	PTAFR	HTR2C	AR	SERPINE1	KCNQ1	PFKP	SLC6A4	RYR1	PPARA	ACHE	KCNQ2	KCNQ3	CYP3A4	ESR1	PTGS1	FGFR1	POLG
C0021670	insulinomas	CA2	VDR	AGT	LRP2	INSR	SLC12A3	ABCC8	ACE	EGFR	PFKP	PTGS2	CACNA1A	PRL	TNF	CYP3A4	ITGA2B	ESR1	LPL	SCN5A	HTR1A	UQCRC2	TPO	GAA	HTR2A	ANPEP	GABRA1	DPP6	HTR2B	AKR1A1	KCNQ1	PLAT	CYP2D6	PPARG	MAN2B1	CYP1A2	CYP2C19	CRABP1	MTHFR	CYP27B1	IL6	CYP2E1	AR	HTR3A	KCNJ2	POLG	ALB	ADCY1	ABCC2
C0021775	intermittent claudication	TNF	AGT	PRL	SCN5A	PTGS2	ACE	CACNA1A	HTR2B	VDR	HTR1A	KCNQ1	INSR	LPL	HPRT1	CRABP1	GAA	CYP2E1	DBH	SLC12A3	TLR7	EGFR	PPARG	SLC6A4	HTR2A	RYR1	CYP2C19	ABCC8	LRP2	PLAT	GABRA1	ALOX12B	UQCRC2	KCNA5	FECH	DRD3	CYSLTR2	PTAFR	ATP1A2	ABCC2	KCNH2	PFKP	MPO	KCNJ2	ESR1	HTR2C	AR	PTGS1	KCNE1
C0021807	intertrigo	TNF	FGFR1	AGT	FLT3	PTGS2	AR	CACNA1A	PRL	LPL	ACE	CYP2E1	ALOX12B	GAA	VDR	SLC12A3	INSR	ABCC2	MTHFR	SCN5A	KCNJ2	PLAT	EGFR	TLR7	DBH	LRP2	CYSLTR2	KCNQ1	HTR2A	HTR1A	ABCC8	TYR	POMC	UQCRC2	MPO	GABRA1	FECH	ATP1A2	PTGS1	CYP2C19	PFKP	SLC6A4	ESR1	PPARG	ITGA2B	SERPINE1	CRABP1	PTAFR	KCNA5
C0021831	bowel disease	TNF	AGT	PRL	ACE	PTGS2	CACNA1A	LPL	VDR	INSR	PLAT	GAA	SCN5A	MPO	SLC12A3	EGFR	LRP2	CYP2E1	HTR1A	HTR2A	AR	KCNQ1	ESR1	FECH	HPRT1	HTR2C	TYR	CYSLTR2	ABCC8	TLR7	POMC	UQCRC2	KCNJ2	CYP2C19	ITGA2B	ABCC2	POLG	PFKP	MTHFR	KCNQ4	CRABP1	SLC6A4	DFNA5	SERPINE1	PPARA	SLC12A1	ACHE	SLC25A6	POLB
C0021843	intestinal obstruction	AGT	CACNA1A	PRL	TNF	PTGS2	ACE	VDR	INSR	SCN5A	LPL	SLC12A3	HTR1A	KCNQ1	GAA	CYP2C19	KCNJ2	PLAT	EGFR	CRABP1	HTR2A	CYSLTR2	TLR7	DBH	ABCC8	AR	SLC6A4	FECH	GABRA1	ABCC2	ESR1	UQCRC2	MTHFR	HPRT1	CYP2E1	RYR1	PFKP	DRD3	HTR2C	PTAFR	ATP1A2	KCNA5	PPARG	SERPINE1	KCNQ2	KCNQ3	IL6	PTGS1	PPARA
C0021845	intestinal perforation	TNF	AGT	CACNA1A	PTGS2	PRL	ACE	VDR	LPL	SLC12A3	SCN5A	INSR	GAA	HTR1A	KCNQ1	AR	PLAT	RHO	ABCC2	HTR2A	CACNA1F	MTHFR	CYP2C19	TLR7	SLC6A4	CYP2E1	FGFR1	ABCC8	EGFR	HPRT1	DBH	ALOX12B	PPARG	TPO	KCNJ2	CRABP1	FECH	RYR1	CYSLTR2	ESR1	MPO	UQCRC2	LRP2	IL6	KCNQ2	KCNQ3	JAK2	GABRA1
C0021933	intussusception	AGT	CYP2C19	PTGS2	ABCC8	INSR	ACE	VDR	HTR2A	CACNA1A	PRL	PLAT	TNF	HTR1A	SCN5A	EGFR	LPL	PTGS1	KCNQ1	GABRA1	UQCRC2	CYP3A4	KCNJ2	CYP1A2	AR	MTHFR	GAA	BCHE	SLC12A3	ADCY1	HTR2B	SLC6A4	CYSLTR2	KCNE1	ADRB1	HTR3A	KCNE2	ESR1	HTR2C	ABAT	CRABP1	DRD2	TH	MMP9	OPRM1	ABCC2	KCNJ3	FECH	KCNJ9
C0022073	iridocyclitis	TYR	AGT	ACE	GAA	TNF	SLC12A3	VDR	PRL	PTGS2	CACNA1A	EGFR	LRP2	KCNQ2	KCNQ3	SCN1A	KCNQ1	CHRNA4	ABCC8	HTR1A	SCN5A	CYSLTR2	UQCRC2	FECH	INSR	PLAT	LPL	KCNA5	ESR1	KCNE1	KCNE2	PFKP	KCNJ2	HTR2A	CYP3A4	GABRA1	ACHE	SLC6A4	KCNH2	HTR2B	AR	ITGA2B	POMC	MAN2B1	HTR3A	CYP2D6	CRABP1	CYP2E1
C0022081	iritis	AGT	CACNA1A	PRL	TNF	PTGS2	ACE	VDR	LPL	SCN5A	INSR	CRABP1	SLC12A3	HTR1A	PLAT	KCNJ2	AR	EGFR	CYSLTR2	HTR2A	KCNQ1	GAA	PPARG	TPO	CYP2E1	LRP2	ABCC8	SLC6A4	FECH	UQCRC2	RYR1	GABRA1	ESR1	CACNA1F	TLR7	DBH	PTGS1	MPO	PFKP	PTAFR	HPRT1	CYP2C19	KCNQ2	KCNQ3	ATP1A2	SERPINE1	HTR2C	ABCC2
C0022104	irritable bowel	HTR1A	HTR2A	HTR3A	HTR2C	AKT1	MAOA	COMT	DRD4	HTR2B	TPH1	SLC18A2	DRD2	BDNF	HTR1B	DRD3	POMC	DRD5	TH	SLC22A6	MAOB	PRL	CHRM2	NOS3	OPRM1	ADCY2	APOE	HTR3B	NR3C1	NOS1	TSPO	MTHFR	ACE	NR1H2	BCHE	CYP2D6	DBH	LEP	GRIK1	NPY	ALB	ADRA2A	SLC22A12	MT-ND1	ABCB1	CCL2	CRHR1	AVPR1A	GABRB2
C0022107	irritability	CACNA1A	AGT	PRL	PTGS2	ACE	TNF	EGFR	VDR	INSR	SCN5A	HTR2A	LPL	GAA	UQCRC2	PLAT	HTR1A	KCNQ1	SLC12A3	CYSLTR2	TLR7	PFKP	FECH	KCNJ2	GABRA1	ESR1	SLC6A4	HTR2C	ABCC8	CYP2C19	AR	DBH	ACHE	KCNQ2	KCNQ3	CRABP1	MTHFR	PPARA	HPRT1	ABCC2	ATP1A2	PTAFR	MPO	PTGS1	CYP2E1	HTR2B	SERPINE1	LRP2	CYP3A4
C0022116	ischemia	AGT	CACNA1A	PRL	ACE	PTGS2	TNF	SCN5A	INSR	VDR	KCNQ1	EGFR	SLC12A3	LPL	PLAT	HTR2A	GAA	KCNJ2	HTR1A	DBH	UQCRC2	ABCC8	CYSLTR2	PFKP	CYP2C19	CRABP1	FECH	ESR1	HPRT1	GABRA1	TLR7	AR	ABCC2	MTHFR	HTR2C	KCNA5	KCNQ2	ACHE	SLC6A4	KCNQ3	SERPINE1	ATP1A2	KCNH2	PTAFR	PTGS1	CYP2E1	KCNE1	KCNE2	CYP3A4
C0022281	eye itching	AGT	CACNA1A	TNF	ACE	PRL	PTGS2	INSR	SCN5A	VDR	KCNQ1	SLC12A3	GAA	EGFR	HTR1A	LPL	PLAT	KCNJ2	AR	TLR7	HTR2A	FGFR1	FECH	UQCRC2	SLC6A4	ABCC8	MPO	CYSLTR2	ABCC2	DBH	PFKP	ESR1	KCNQ4	GABRA1	LRP2	CRABP1	DFNA5	RHO	CYP2C19	MMP9	RYR1	KCNA5	HTR2C	HPRT1	ATP1A2	KCNQ2	KCNQ3	ACHE	TPO
C0022346	jaundice	AGT	CACNA1A	ACE	PTGS2	PRL	TNF	EGFR	VDR	LPL	INSR	SCN5A	HTR2A	PLAT	FECH	SLC12A3	UQCRC2	PFKP	KCNQ1	HTR1A	MPO	GAA	CYSLTR2	ABCC8	DBH	KCNJ2	ESR1	ITGA2B	AR	ABCC2	HTR2C	GABRA1	ACHE	HPRT1	CYP2E1	KCNQ2	KCNQ3	CYP3A4	PPARA	PTGS1	LRP2	CYP2C19	CRABP1	POLG	SERPINE1	KCNE1	KCNE2	TLR7
C0022350	hyperbilirubinemia 2	CFTR	CACNA1H	PPARG	ACE	LPL	AGT	GAA	VDR	CRABP1	INSR	ABCC2	KCNQ2	KCNQ3	HPRT1	CACNA1A	PRL	SCN1A	KCNJ2	SCN5A	TNF	CHRNA4	PTGS2	ESR1	ABCC8	AR	EGFR	PLAT	SERPINE1	KCNQ1	HTR1A	HTR2C	PPARA	SLC12A3	PFKP	CYP3A4	ACHE	UQCRC2	HTR2A	CYP2C19	GABRA1	UBC	CA2	CYP2E1	HSPA2	HSPA4	CACNA1F	MTHFR	CACNA1C
C0022353	Neonatal jaundice	AGT	TNF	PRL	TPO	FGFR1	LPL	CACNA1A	MTHFR	RHO	ACE	SLC12A3	HTR1A	VDR	SCN5A	CYP2E1	KCNJ2	KCNQ1	PTGS2	INSR	KCNQ2	KCNQ3	ABCC8	LRP2	GAA	DBH	SCN1A	HTR2A	EGFR	ESR1	GABRA1	IL6	JAK2	CHRNA4	PTAFR	CYSLTR2	PLAT	ACHE	UQCRC2	PFKP	AR	POLG	KCNH2	POLB	HTR2C	SERPINE1	KCNA5	SLC6A4	ATP1A2
C0022354	cholestatic jaundice	AGT	PRL	ACE	CACNA1A	TNF	PTGS2	LPL	VDR	INSR	EGFR	FECH	SLC12A3	SCN5A	MPO	CYP2E1	HTR1A	KCNQ1	AR	HPRT1	CYSLTR2	HTR2A	DBH	ABCC8	KCNJ2	GAA	PLAT	UQCRC2	PFKP	CRABP1	ABCC2	ESR1	GABRA1	HTR2C	ITGA2B	LRP2	TLR7	ALOX12B	POLG	ACHE	KCNQ2	KCNQ3	TPO	CYP3A4	SERPINE1	PPARA	POLB	TYMP
C0022408	arthrosis	AGT	CACNA1A	PRL	PTGS2	ACE	TNF	INSR	VDR	LPL	SCN5A	SLC12A3	EGFR	HTR1A	GAA	CRABP1	PLAT	KCNQ1	HTR2A	CYSLTR2	KCNJ2	FECH	ABCC8	DBH	CYP2C19	HPRT1	TLR7	UQCRC2	GABRA1	ABCC2	ESR1	AR	PFKP	CYP2E1	HTR2C	ATP1A2	SLC6A4	PTAFR	MTHFR	MPO	PPARA	PTGS1	SERPINE1	PPARG	RYR1	ACHE	KCNA5	KCNQ2	KCNQ3
C0022548	keloids	PRL	CYP2E1	VDR	AGT	CACNA1A	SCN5A	AR	HTR2A	TNF	PTGS2	ACE	ATP1A2	SERPINE1	TYMP	UQCRC2	HTR2C	PPARA	HTR1A	LPL	INSR	EGFR	ESR1	PPARG	FGFR1	ACHE	MTHFR	SLC12A3	PLAT	GAA	CYP3A4	KCNQ1	KCNJ2	GLUD1	RHO	ADRB1	CYP2C19	HCAR2	PDE5A	CRABP1	CYSLTR2	HPRT1	ABCC8	SLC6A4	FECH	DPP6	DBH	TLR7	MAN2B1
C0022568	keratitis	AGT	TNF	CACNA1A	PTGS2	ACE	PRL	VDR	INSR	SCN5A	LPL	SLC12A3	HTR1A	KCNQ1	GAA	EGFR	PLAT	KCNJ2	CRABP1	ABCC8	HTR2A	TLR7	AR	CYSLTR2	HPRT1	FECH	SLC6A4	CYP2E1	DBH	ABCC2	CYP2C19	ESR1	UQCRC2	MPO	PFKP	IL6	TPO	GABRA1	LRP2	PPARG	HTR2B	HTR2C	JAK2	CACNA1F	PTGS1	ATP1A2	RYR1	MTHFR
C0022572	keratoacanthomas	LRP2	CYP2C19	SCN5A	AGT	PRL	LPL	ACE	TNF	PTGS2	VDR	AR	EGFR	CACNA1A	PLAT	SERPINE1	PFKP	UQCRC2	KCNQ1	SLC12A3	HTR1A	INSR	ITGA2B	KCNE2	KCNE1	GAA	KCNJ2	CYP2E1	ALOX12B	CYP3A4	ESR1	ABCC2	MTHFR	PDE5A	HPRT1	HCAR2	KCNH2	HTR2A	CRABP1	HTR2B	GABRA2	DPP6	SLC6A4	ANPEP	ABCC8	AKR1A1	FECH	CYSLTR2
C0022573	keratoconjunctivitis	AGT	TNF	CACNA1A	PRL	PTGS2	ACE	VDR	INSR	LPL	SCN5A	AR	SLC12A3	CYP2E1	TPO	KCNQ1	HTR1A	KCNJ2	CACNA1F	RYR1	PLAT	ABCC8	GAA	HTR2A	CYSLTR2	PPARG	EGFR	DBH	HPRT1	ABCC2	SLC6A4	FECH	ESR1	CYP2C19	GABRA1	CRABP1	FGFR1	TLR7	RHO	DRD3	MTHFR	ATP1A2	PTAFR	UQCRC2	ITGA2B	IL6	HTR2B	PFKP
C0022575	keratoconjunctivitis sicca	TNF	AGT	CACNA1A	PTGS2	PRL	ACE	AR	INSR	FGFR1	LPL	SCN5A	GAA	HTR2A	HTR2B	VDR	RHO	PPARG	KCNQ1	CYP2C19	SLC6A4	HTR1A	RYR1	KCNJ2	FLT3	SHBG	SLC12A3	COMT	ABCC2	TLR7	EGFR	MTHFR	ABCC8	CYSLTR2	PLAT	DRD3	ESR1	DBH	GABRA1	LRP2	CYP2E1	HPRT1	CRABP1	UQCRC2	FECH	PTAFR	TYR	ATP1A2	POMC
C0022579	keratoderma	TNF	AGT	CYP2E1	CACNA1A	PRL	ACE	GAA	MPO	PTGS2	LPL	VDR	POLG	FECH	KCNQ1	SLC25A6	EGFR	HTR2A	PLAT	POLB	UQCRC2	KCNA5	SCN5A	CYP3A4	INSR	HTR1A	PFKP	SLC12A3	RYR1	AR	ESR1	TPO	ITGA2B	ACHE	MTHFR	PARP1	ABCC8	HMGCR	SDHB	KCNJ2	CRABP1	GRIN1	GABRA1	CYSLTR2	PPARG	LRP2	ABCC2	CYP2C19
C0022581	acquired keratoderma	TNF	AGT	CYP2E1	CACNA1A	PRL	ACE	GAA	MPO	PTGS2	LPL	VDR	POLG	FECH	KCNQ1	SLC25A6	EGFR	HTR2A	PLAT	POLB	UQCRC2	KCNA5	SCN5A	CYP3A4	INSR	HTR1A	PFKP	SLC12A3	RYR1	AR	ESR1	TPO	ITGA2B	ACHE	MTHFR	PARP1	ABCC8	HMGCR	SDHB	KCNJ2	CRABP1	GRIN1	GABRA1	CYSLTR2	PPARG	LRP2	ABCC2	CYP2C19
C0022593	keratosis	TNF	PRL	CACNA1A	AGT	PTGS2	AR	ACE	TYR	PPARG	LPL	VDR	INSR	SLC12A3	GAA	HTR2B	SCN5A	TYMP	MTHFR	RYR1	SLC6A4	FGFR1	CYP2E1	HPRT1	KCNJ2	KCNQ1	EGFR	ABCC2	ALOX12B	TLR7	HTR2A	ABCC8	DBH	FECH	CYSLTR2	RHO	PLAT	LRP2	HTR1A	UQCRC2	GABRA1	CYP2C19	CRABP1	ESR1	KCNQ4	IL6	HTR2C	PFKP	DFNA5
C0022602	actinic keratoses	TNF	AGT	CACNA1A	HTR2B	PTGS2	LPL	PPARG	AR	PRL	ACE	RYR1	SLC6A4	CYP2E1	ALOX12B	MTHFR	SLC12A3	RHO	INSR	VDR	SCN5A	ABCC2	GAA	KCNJ2	CYP2C19	KCNQ1	AGTR1	MAPK3	TLR7	HTR2A	EGFR	DBH	CYSLTR2	HTR1A	LRP2	HPRT1	PLAT	FECH	GABRA1	ESR1	ABCC8	UQCRC2	PTAFR	ATP1A2	KCNA5	HTR2C	PFKP	CRABP1	PTGS1
C0022638	ketosis	CACNA1A	AGT	TNF	PRL	ACE	TPO	VDR	PTGS2	PPARG	INSR	CYP2E1	HTR1A	LPL	SLC12A3	CACNA1F	AR	ABCC8	CRABP1	SCN5A	KCNJ2	ALOX12B	KCNQ1	PLAT	ABCC2	RYR1	HPRT1	DRD3	FECH	DBH	TYMP	ESR1	EGFR	TLR7	SLC6A4	CYSLTR2	HTR2A	GAA	GABRA1	IL6	CYP2C19	JAK2	RHO	KCNQ2	KCNQ3	ATP1A2	PTAFR	MTHFR
C0022650	kidney calculus	AGT	CACNA1A	PRL	PTGS2	TNF	ACE	INSR	VDR	LPL	SCN5A	SLC12A3	KCNQ1	HTR1A	EGFR	PLAT	KCNJ2	CRABP1	HTR2A	CYSLTR2	TLR7	GAA	FECH	AR	DBH	ABCC8	CYP2C19	HPRT1	GABRA1	SLC6A4	UQCRC2	ABCC2	ESR1	PPARG	PFKP	ATP1A2	PTAFR	MPO	RYR1	CYP2E1	MTHFR	HTR2C	PTGS1	ACHE	KCNQ2	KCNQ3	LRP2	PPARA	HTR2B
C0022656	renal cortical necrosis	MTHFR	CACNA1A	ATP1A2	AGT	ACE	EGFR	ACHE	KCNQ3	KCNQ2	TNF	PRL	HTR1A	PTGS2	UQCRC2	VDR	LPL	ESR1	INSR	AOC1	SCN5A	TPO	POLG	POLB	HTR3A	BCHE	FGFR1	ADCY1	CYP2E1	SLC12A3	KCNQ1	GAA	PLAT	CYP2C19	HTR2A	SLC6A4	CRABP1	KCNJ2	ABCC8	AR	DBH	SERPINE1	CYSLTR2	TDP2	CACNA1F	HSPA4	GABRA1	HSPA1A
C0022658	nephropathy	AGT	PTGS2	ACE	TNF	CACNA1A	PRL	VDR	LPL	SCN5A	EGFR	INSR	LRP2	SLC12A3	PLAT	GAA	KCNQ1	CYSLTR2	HTR1A	KCNJ2	FECH	CYP2E1	ABCC8	UQCRC2	HTR2A	CRABP1	PFKP	MPO	DBH	ESR1	RHO	ABCC2	ITGA2B	AR	HPRT1	KCNQ2	KCNQ3	SLC6A4	HTR2B	CYP2C19	TLR7	IL6	GABRA1	HTR2C	ACHE	JAK2	CYP3A4	KCNQ4
C0022660	acute renal failure	AGT	ACE	CACNA1A	PTGS2	TNF	PRL	VDR	INSR	LPL	SLC12A3	SCN5A	EGFR	KCNQ1	PLAT	GAA	HTR2A	ABCC2	HTR1A	FECH	CYSLTR2	MPO	UQCRC2	ABCC8	PFKP	CYP2C19	HPRT1	KCNJ2	DBH	CRABP1	AR	LRP2	TLR7	ESR1	CYP2E1	CYP3A4	GABRA1	ITGA2B	HTR2C	ACHE	KCNQ2	KCNQ3	KCNA5	PTGS1	SERPINE1	MTHFR	HTR2B	ATP1A2
C0022661	chronic renal failure	ACE	REN	ESR1	IL6	PTH	MAPK1	CYP27B1	TP53	SRC	TGFB1	TNF	AGTR1	FOS	PPARG	ALB	JUN	CYP3A4	POMC	EDN1	PPARA	STAT1	UBC	AGTR2	TSPO	F2	AKT1	LEP	PTGS2	EDNRB	CYP11B2	MAPK3	ALPP	ALPL	CREBBP	PRL	EDNRA	CCND1	EGFR	BGLAP	RARA	CRP	NR1H2	SERPINE1	RXRA	SST	NOS3	HGF	NCOA1
C0022665	kidney tumour	TNF	VDR	CACNA1A	AGT	MMP9	PRL	SLC12A1	LPL	FGFR1	CYP27B1	SLC6A4	PTGS2	CA2	ACE	TPO	SCN5A	INSR	GAA	CYP2E1	MTHFR	KCNQ1	LRP2	KCNJ2	DRD3	TYR	ESR1	ITGA2B	POMC	ABCC8	CYSLTR2	SLC12A3	EGFR	HTR2A	HPRT1	AR	HTR1A	DBH	PLAT	CRABP1	CYP2C19	IL6	KCNQ2	KCNQ3	GABRA1	F9	JAK2	GP9	ABCC2
C0022667	papillary necrosis	AGT	AR	PRL	TNF	PTGS2	ACE	CACNA1F	LRP2	CACNA1A	INSR	PLAT	ABCC8	GAA	LPL	VDR	MPO	SCN5A	KCNQ4	DFNA5	HTR2A	PPARG	FECH	EGFR	SLC12A3	CYSLTR2	KCNQ1	ENPP1	POLG	POLB	KCNJ2	CYP2C19	SLC25A6	UQCRC2	HPRT1	TLR7	HTR1A	PFKP	IL6	TYR	ESR1	POMC	KCNQ2	PTGS1	KCNQ3	ACHE	JAK2	SERPINE1	GABRA1
C0022672	acute tubular necrosis	CACNA1A	VDR	RHO	GAA	PTGS2	PRL	AGT	ACE	TNF	LPL	SLC12A3	INSR	CRABP1	ABCC2	CYP2E1	KCNJ2	EGFR	SCN5A	PPARG	KCNQ1	UQCRC2	HTR2A	CYP2C19	SREBF1	SLC2A4	POLG	PLAT	LRP2	HPRT1	TLR7	SLC25A6	ABCC8	CYP3A4	PFKP	TYR	HTR1A	POMC	MPO	AR	ACHE	POLB	CYSLTR2	ESR1	HTR2C	RYR1	ITGA2B	KCNQ4	PPARA
C0022679	renal cyst	TNF	LPL	CACNA1A	AGT	PTGS2	SLC6A4	PRL	ACE	SLC12A1	VDR	INSR	HTR2B	AR	GAA	SCN5A	CYP2C19	CACNA1F	PPARG	CRABP1	SLC12A3	RYR1	PLAT	HTR1A	TLR7	KCNQ1	KCNJ2	HPRT1	ABCC8	MTHFR	EGFR	RHO	HTR2A	GABRA1	ESR1	DBH	FECH	ABCC2	LRP2	CYSLTR2	UQCRC2	CYP3A4	KCNQ4	KCNQ2	KCNQ3	ATP1A2	DFNA5	HTR2C	MPO
C0022680	polycystic kidney	TNF	AR	AGT	TPO	PRL	HTR1A	CACNA1A	CYP2E1	CACNA1F	TYMP	ACE	PTGS2	PPARG	SLC12A3	RYR1	VDR	CRABP1	INSR	ALOX12B	LPL	PLAT	SCN5A	RHO	KCNQ1	MTHFR	CYSLTR2	EGFR	CYP2C19	KCNJ2	HTR2A	ABCC2	GABRA1	ESR1	TLR7	HPRT1	KCNQ2	KCNQ3	FECH	ABCC8	PTAFR	IL6	GAA	ATP1A2	DBH	SERPINE1	HTR2C	JAK2
C0022729	infection Klebsiella	TNF	SLC6A4	RHO	AGT	CACNA1A	GAA	PRL	SLC12A3	ACE	MTHFR	VDR	PTGS2	CYP2C19	SCN5A	LPL	ABCC2	INSR	TLR7	HTR2A	TYR	POMC	ESR1	ABCC8	KCNQ1	CYSLTR2	PLAT	EGFR	HTR1A	UQCRC2	KCNA5	AR	SERPINE1	HTR2C	ATP1A2	PFKP	KCNJ2	PPARA	PTGS1	PPARG	CRABP1	CA2	FGFR1	CYP2E1	CYP3A4	HTR2B	ITGA2B	HPRT1	ACHE
C0022735	Klinefelter syndrome	SCN1A	CACNA1A	PRL	TNF	AGT	EGFR	LPL	RYR1	ACE	PTGS2	VDR	HTR1A	PAH	RHO	TPO	UQCRC2	TYMP	MTHFR	INSR	GAA	SCN5A	FGFR1	AOC1	AR	TLR7	ESR1	SLC12A3	CYP2E1	HTR2A	PLAT	KCNQ1	CYP2C19	CRABP1	PPARG	SLC6A4	KCNJ2	CYSLTR2	POLG	SERPINE1	HTR2B	LRP2	ABCC8	HPRT1	GABRA1	POLB	KCNQ2	KCNQ3	HTR2C
C0022821	kyphosis	AGT	TNF	PTGS2	CACNA1A	GAA	ACE	VDR	CYP2C19	SCN5A	SLC12A3	LPL	PRL	ABCC8	INSR	DBH	HTR2A	PLAT	HTR1A	EGFR	SERPINE1	HTR2C	MTHFR	UQCRC2	SLC6A4	PFKP	KCNQ2	KCNQ3	PPARA	CYP3A4	KCNQ1	AR	PTGS1	GABRA1	ESR1	ACHE	CRABP1	PPARG	KCNJ2	TLR7	HTR2B	CA2	ABCC2	CYSLTR2	CYP2E1	HPRT1	CYP1A2	TPO	FGFR1
C0022876	preterm labor	AGT	TNF	INSR	PRL	ABCC8	PTGS2	PLAT	AR	ACE	PPARG	ENPP1	CACNA1A	VDR	LRP2	HPRT1	SCN5A	GAA	KCNJ2	LPL	SLC12A3	EGFR	MPO	CYSLTR2	SERPINE1	FECH	HTR2A	KCNQ4	DFNA5	GABRA1	POLG	POLB	KCNQ1	MTHFR	PTAFR	UQCRC2	ESR1	SLC25A6	HTR1A	ATP1A2	HTR2B	ACHE	PTGS1	CYP3A4	SLC12A1	IL6	ITGA2B	CYP2E1	TPO
C0022890	labyrinthine disorder	TNF	PRL	CACNA1A	AGT	PTGS2	SLC6A4	ACE	HTR2B	AR	LPL	CACNA1F	PPARG	SCN5A	RYR1	INSR	FGFR1	SLC12A3	VDR	GAA	RHO	KCNQ1	HTR2A	CYP2C19	EGFR	DBH	KCNJ2	ABCC8	CYP2E1	LRP2	HPRT1	FECH	HTR1A	PLAT	MTHFR	MPO	CYSLTR2	TLR7	ABCC2	UQCRC2	ESR1	KCNQ4	GABRA1	DFNA5	KCNH2	PFKP	AGTR1	MAPK3	ATP1A2
C0022893	labyrinthitis	CACNA1A	AGT	TNF	PRL	LPL	PTGS2	ACE	VDR	INSR	SCN5A	HTR2A	PLAT	SLC6A4	FGFR1	CRABP1	MMP9	MTHFR	KCNQ1	CYP2C19	HTR1A	FECH	KCNJ2	EGFR	CYP2E1	DRD3	RYR1	TPO	TLR7	CYSLTR2	ESR1	POLG	GABRA1	POLB	SLC25A6	ABCC2	ABCC8	SLC12A3	GAA	HPRT1	DBH	COMT	UQCRC2	MAOA	AR	PTAFR	KCNQ2	IL6
C0022904	lacrimation disorder	AGT	CACNA1A	TNF	PRL	PTGS2	ACE	VDR	INSR	SLC12A3	HTR1A	LPL	AR	PLAT	SCN5A	KCNQ1	CRABP1	TLR7	CYSLTR2	HTR2A	CYP2E1	GAA	EGFR	TPO	KCNJ2	MTHFR	RYR1	ABCC2	FECH	ABCC8	DBH	PPARG	HPRT1	GABRA1	SLC6A4	CYP2C19	CACNA1F	ESR1	UQCRC2	LRP2	PTAFR	PFKP	MPO	ATP1A2	SERPINE1	ALOX12B	KCNQ2	KCNQ3
C0022906	lacrimal duct obstruction	SCN5A	AGT	TNF	ACE	CACNA1A	PTGS2	CYP2E1	MTHFR	VDR	KCNQ1	PRL	ABCC2	SLC12A3	INSR	EGFR	TYR	POMC	PLAT	ABCC8	LPL	HTR1A	KCNA5	DBH	HTR2A	UQCRC2	PFKP	KCNQ4	GAA	KCNH2	DFNA5	PTGS1	AR	KCNJ2	ACHE	ATP1A2	ESR1	SLC6A4	HTR2C	KCNQ2	KCNQ3	CYP2C19	RYR2	KCNE1	KCNE2	PPARA	CRABP1	HTR2B	CYP3A4
C0022951	lactose intolerance	TNF	AGT	CACNA1A	HTR2B	AR	PPARG	PTGS2	RYR1	PRL	ACE	SLC6A4	LPL	INSR	VDR	RHO	SCN5A	GAA	ABCC2	HPRT1	MTHFR	KCNJ2	EGFR	ESR1	KCNQ1	CYP2C19	ABCC8	PLAT	AGTR1	MAPK3	DBH	TLR7	SLC12A3	CYSLTR2	HTR2A	HTR1A	LRP2	FECH	GABRA1	UQCRC2	PTAFR	PFKP	ATP1A2	HTR2C	KCNH2	CYP3A4	CRABP1	PPARA	KCNQ4
C0023051	larynx	PRL	CACNA1F	TPO	PPARG	TNF	AGT	CACNA1A	PTGS2	LPL	VDR	HTR1A	ACE	ITGA2B	F9	GP9	SCN5A	INSR	KCNQ1	CYP2C19	ABCC2	KCNJ2	SLC12A3	IL6	ABCC8	JAK2	ESR1	DBH	CYSLTR2	EGFR	HTR2A	FECH	AR	GABRA1	POLG	GAA	SLC25A6	PLAT	RYR1	SERPINE1	CYP2E1	PTAFR	ATP1A2	KCNA5	KCNH2	POLB	CRABP1	CYP3A4	UQCRC2
C0023052	laryngeal edema	AGT	ACE	CACNA1A	PRL	TNF	PTGS2	SCN5A	KCNQ1	INSR	VDR	LPL	EGFR	KCNJ2	CYSLTR2	RHO	HTR2A	GAA	SLC12A3	DBH	FECH	HTR1A	PLAT	CYP2E1	LRP2	UQCRC2	AR	PFKP	MPO	ABCC8	DRD3	HPRT1	ESR1	GABRA1	FGFR1	KCNQ2	KCNQ3	ABCC2	CRABP1	ACHE	KCNH2	SLC6A4	TLR7	ITGA2B	IL6	HTR2C	ATP1A2	CYP2C19	PTAFR
C0023055	laryngeal neoplasia	TNF	PPARG	AGT	AR	CACNA1A	TPO	PRL	RYR1	PTGS2	ACE	SLC6A4	HTR2B	CACNA1F	TYMP	RHO	VDR	SLC12A3	LPL	INSR	CYP2E1	SCN5A	PLAT	HTR1A	ALOX12B	MTHFR	ABCC2	CRABP1	TLR7	KCNQ1	ABCC8	KCNJ2	HPRT1	GAA	HTR2A	EGFR	CYSLTR2	ESR1	CYP2C19	IL6	DBH	JAK2	GABRA1	MPO	FECH	KCNQ2	AGTR1	KCNQ3
C0023066	laryngospasm	AGT	CACNA1A	PRL	PTGS2	ACE	TNF	SCN5A	VDR	KCNQ1	INSR	HTR1A	GAA	EGFR	KCNJ2	HTR2A	LPL	SLC12A3	DBH	CYSLTR2	ABCC8	PLAT	UQCRC2	PFKP	CYP2C19	GABRA1	TPO	FECH	AR	ABCC2	CRABP1	KCNQ2	KCNQ3	RYR1	ESR1	CYP2E1	TLR7	DRD3	PPARG	HPRT1	MTHFR	PTAFR	ACHE	SLC6A4	LRP2	ATP1A2	HTR2C	KCNH2	KCNA5
C0023067	laryngitis	AGT	CACNA1A	PRL	PTGS2	TNF	ACE	INSR	LPL	VDR	SCN5A	KCNQ1	EGFR	SLC12A3	HTR2A	PLAT	HTR1A	CYSLTR2	FECH	GAA	CYP2C19	TLR7	KCNJ2	ABCC8	CRABP1	DBH	AR	HPRT1	UQCRC2	GABRA1	ABCC2	PFKP	ATP1A2	ESR1	MTHFR	SLC6A4	HTR2C	CYP2E1	PTAFR	RYR1	MPO	PTGS1	PPARG	PPARA	HTR2B	DRD3	SERPINE1	KCNA5	KCNQ2
C0023182	cerebrospinal fluid leaks	PRL	CACNA1A	AR	AGT	TNF	INSR	TYR	POMC	KCNJ2	EGFR	ACE	SLC12A3	VDR	GABRA1	HTR2A	PTGS2	PLAT	PTAFR	HTR1A	UQCRC2	SCN5A	KCNQ2	KCNQ3	PFKP	HTR2B	MMP9	PAH	KCNQ1	LPL	ACHE	ESR1	CYP3A4	ITGA2B	GAA	SCN1A	ABCC8	KCNE2	SLC6A4	KCNE1	HTR2C	SCN2A	MTHFR	HTR3A	CYP2E1	CYP2C19	PDE5A
C0023211	bundle branch block left	SCN5A	PRL	TNF	AGT	PPARG	CACNA1A	HTR1A	CYP2E1	RYR1	LPL	PTGS2	ACE	AR	DRD3	CRABP1	INSR	GAA	SLC6A4	VDR	KCNJ2	KCNQ1	LRP2	ABCC2	CYP2C19	EGFR	HTR2A	ABCC8	TLR7	MTHFR	SLC12A3	PLAT	GABRA1	FECH	UQCRC2	DBH	CYSLTR2	KCNQ4	PFKP	HPRT1	DFNA5	HTR2C	CYP3A4	KCNA5	SREBF1	PTAFR	KCNQ2	KCNQ3	SLC2A4
C0023212	left heart failure	TNF	CACNA1A	AGT	PRL	PTGS2	ACE	TPO	AR	VDR	SLC12A1	SLC6A4	SCN5A	SLC12A3	LPL	KCNQ1	PPARG	GAA	CRABP1	CACNA1F	INSR	TYMP	PLAT	RYR1	KCNJ2	HTR1A	CYP2E1	TLR7	FGFR1	CYP2C19	MTHFR	ABCC8	EGFR	CYSLTR2	ALOX12B	ESR1	LRP2	HPRT1	HTR2A	FECH	RHO	DBH	KCNQ2	KCNQ3	GABRA1	UQCRC2	KCNA5	HTR2C
C0023218	leg cramps	AGT	CACNA1A	PRL	PTGS2	ACE	TNF	INSR	VDR	LPL	SCN5A	EGFR	SLC12A3	HTR2A	KCNQ1	PLAT	CYSLTR2	HTR1A	GAA	DBH	ABCC8	KCNJ2	TLR7	CRABP1	FECH	UQCRC2	GABRA1	PFKP	ABCC2	ESR1	HPRT1	ATP1A2	CYP2C19	HTR2C	AR	PTAFR	CYP2E1	MTHFR	PTGS1	SLC6A4	SERPINE1	PPARA	ACHE	KCNA5	KCNQ2	KCNQ3	MPO	HTR2B	CYP3A4
C0023222	leg pain	AGT	PRL	CACNA1A	PTGS2	TNF	ACE	LPL	VDR	SCN5A	INSR	HTR1A	KCNQ1	EGFR	SLC12A3	CYP2E1	GAA	HTR2A	ABCC8	TLR7	CYP2C19	PLAT	CYSLTR2	DBH	KCNJ2	ABCC2	UQCRC2	FECH	MPO	SLC6A4	CRABP1	PFKP	GABRA1	ESR1	FGFR1	HTR2C	HPRT1	PPARG	ATP1A2	ALOX12B	TPO	AR	MTHFR	PTAFR	KCNQ2	KCNQ3	KCNA5	TYMP	ACHE
C0023223	leg ulcer	TNF	AGT	CACNA1A	PRL	VDR	PTGS2	ALOX12B	LPL	INSR	RYR1	CYP2E1	SLC6A4	PLAT	ACE	SLC12A3	GAA	CRABP1	SCN5A	KCNQ1	TLR7	KCNJ2	EGFR	HPRT1	MTHFR	HTR2A	HTR1A	GABRA1	DBH	CYSLTR2	ABCC2	ESR1	AR	HTR2C	UQCRC2	PFKP	PPARA	PTAFR	ABCC8	PTGS1	KCNA5	ATP1A2	TYR	MPO	POMC	FECH	ACHE	CYP2C19	CYP3A4
C0023267	fibroids	TNF	CACNA1A	PRL	AGT	PTGS2	ACE	VDR	AR	SCN5A	LPL	CYP2E1	INSR	HTR1A	SLC6A4	KCNQ1	CACNA1F	PPARG	TPO	RYR1	GAA	MTHFR	CRABP1	SLC12A3	HTR2A	KCNJ2	ESR1	DBH	PLAT	CYSLTR2	EGFR	TLR7	ABCC8	HPRT1	FGFR1	CYP2C19	ABCC2	FECH	ALOX12B	HTR2B	IL6	GABRA1	RHO	JAK2	DRD3	SLC12A1	LRP2	UQCRC2	KCNQ2
C0023308	lens	PRL	CYP2E1	AGT	ALOX12B	TYMP	ACE	TNF	CACNA1A	VDR	EGFR	PTGS2	LPL	GAA	DRD3	CPT2	AR	KCNJ2	HTR2A	FECH	HTR1A	MPO	INSR	PLAT	CYSLTR2	RHO	PAH	SLC12A3	UQCRC2	SCN5A	TLR7	CACNA1H	KCNQ1	PFKP	ESR1	ABCC8	TPO	MTHFR	ABCC2	DBH	POLG	GABRA1	CYP3A4	HTR2C	FGFR1	SLC25A6	TYR	IL6
C0023370	Leriche syndrome	AGT	CACNA1A	DBH	VDR	EGFR	ACE	HTR2C	PPARA	PFKP	TNF	UQCRC2	PTGS2	PRL	ITGA2B	ESR1	ACHE	KCNQ2	KCNQ3	SCN1A	GLUD1	SCN2A	ADRB1	PDE5A	HCAR2	LPL	INSR	SCN5A	GAA	HTR2A	HTR1A	MAN2B1	SLC12A3	KCNQ1	AR	PLAT	HTR2B	POLG	KCNJ2	POLB	HTR3A	CYP2C19	MTHFR	SLC6A4	ABCC8	PPARG	CYP2E1
C0023380	lethargy	AGT	CACNA1A	PRL	ACE	TNF	PTGS2	VDR	SCN5A	INSR	EGFR	LPL	GAA	SLC12A3	HTR2A	HTR1A	KCNQ1	PLAT	UQCRC2	DBH	PFKP	CYSLTR2	KCNJ2	FECH	CYP2C19	ABCC8	GABRA1	ABCC2	AR	ESR1	HPRT1	MTHFR	TLR7	HTR2C	CRABP1	ACHE	LRP2	SLC6A4	MPO	SERPINE1	KCNQ2	KCNQ3	DRD3	CYP3A4	PTAFR	CYP2E1	KCNA5	PPARA	PTGS1
C0023418	leukemia	AGT	CACNA1A	TNF	PRL	PTGS2	ACE	VDR	SLC12A3	LPL	PLAT	EGFR	INSR	SCN5A	AR	HTR1A	TPO	GAA	KCNQ1	ABCC2	KCNJ2	CYSLTR2	HPRT1	MTHFR	CYP2E1	ABCC8	DBH	CYP2C19	UQCRC2	TLR7	HTR2A	CRABP1	GABRA1	PFKP	ESR1	FECH	MPO	KCNQ2	KCNQ3	ITGA2B	SLC6A4	PTAFR	LRP2	PPARG	POLG	HTR2C	ATP1A2	PTGS1
C0023434	chronic lymphocytic leukemia	TNF	CACNA1A	PRL	SLC12A1	AGT	PTGS2	CACNA1F	TPO	LPL	PPARG	VDR	ACE	SCN5A	SLC6A4	PLAT	INSR	HTR1A	GAA	KCNQ1	KCNJ2	CYP2C19	ITGA2B	MTHFR	SLC12A3	CRABP1	EGFR	ESR1	F9	ABCC8	GP9	IL6	HTR2A	AR	GABRA1	JAK2	DBH	CYSLTR2	TLR7	ABCC2	HPRT1	LRP2	FECH	PTAFR	UQCRC2	SERPINE1	RYR1	TYR	CYP3A4
C0023440	erythroleukemia	TNF	PRL	AGT	ALOX12B	PTGS2	CACNA1A	ACE	SLC12A3	VDR	INSR	CRABP1	LRP2	ABCC2	TLR7	HPRT1	GAA	LPL	EGFR	ABCC8	AR	KCNQ1	FECH	SCN5A	HTR2A	GABRA1	HTR1A	UQCRC2	PTAFR	KCNA5	ATP1A2	SERPINE1	HTR2C	PLAT	PTGS1	KCNQ2	KCNQ3	PFKP	PPARA	ACHE	ESR1	KCNJ2	CYP2E1	CYP2C19	TPO	CYP3A4	PPARG	JAK2	ITGA2B
C0023448	lymphocytic leukemia	TNF	CACNA1A	EGFR	PRL	AGT	PAH	PTGS2	SLC12A1	VDR	LPL	ACE	HTR1A	CACNA1F	TPO	SCN5A	PPARG	INSR	PLAT	SLC6A4	SLC12A3	GAA	CYP2C19	ALOX12B	KCNQ1	ABCC2	HPRT1	KCNJ2	CRABP1	TYR	ITGA2B	POMC	ABCC8	TLR7	MTHFR	DBH	ESR1	HTR2A	UQCRC2	AR	IL6	FECH	GABRA1	PFKP	JAK2	CYSLTR2	POLG	F9	GP9
C0023449	lymphoblastic leukemia	PRL	TNF	CACNA1A	AGT	GNRHR	PTGS2	ACE	SLC12A3	AR	LPL	HTR1A	ALOX12B	VDR	INSR	HPRT1	CRABP1	KCNQ1	ABCC8	EGFR	KCNQ2	KCNQ3	ABCC2	SCN5A	DBH	PLAT	GAA	LRP2	KCNJ2	TLR7	ESR1	TYR	SCN1A	POMC	IL6	UQCRC2	JAK2	MPO	HTR2A	CYSLTR2	POLG	PFKP	POLB	CHRNA4	KCNA5	FECH	HTR2C	ATP1A2
C0023461	mast cell leukemia	FGFR1	FLT3	TNF	PTGS2	AGT	ACE	CACNA1A	CYP2C19	PRL	TLR7	SCN5A	SLC12A3	LPL	VDR	AR	EGFR	FECH	PLAT	UQCRC2	INSR	SERPINE1	HTR1A	ATP1A2	HTR2C	PFKP	GAA	KCNQ1	PPARA	ACHE	ESR1	PTGS1	MTHFR	HTR2A	ITGA2B	CYP2E1	CYP3A4	HTR2B	SLC6A4	KCNQ2	KCNQ3	HPRT1	ABCC2	TPO	ABCC8	CRABP1	KCNJ2	GABRA1
C0023467	AML	AGT	TNF	CACNA1A	ACE	CA2	LPL	SCN5A	PTGS2	VDR	PRL	SLC12A3	GAA	PLAT	MTHFR	INSR	ABCC2	HTR1A	HTR2B	CRABP1	EGFR	HPRT1	SLC6A4	CYP2E1	FGFR1	CYP2C19	KCNQ1	ALOX12B	FLT3	TYR	TLR7	POMC	UQCRC2	HTR2A	DBH	RHO	KCNQ4	ITGA2B	DFNA5	ESR1	ABCC8	PFKP	FECH	CYSLTR2	KCNJ2	ACHE	GABRA1	PPARG
C0023470	myeloid leukemia	AGT	TNF	CACNA1A	ACE	PRL	PTGS2	VDR	SLC12A3	LPL	GAA	MTHFR	INSR	PLAT	ABCC2	HTR1A	SCN5A	CRABP1	ALOX12B	TLR7	HTR2B	EGFR	CA2	KCNQ1	CYP2C19	FECH	ABCC8	HPRT1	CYP2E1	SLC6A4	AR	UQCRC2	HTR2A	ESR1	TYR	JAK2	DBH	CYSLTR2	KCNQ4	POMC	GABRA1	HTR2C	DFNA5	ITGA2B	PFKP	RHO	ATP1A2	PPARA	LRP2
C0023473	chronic myeloid leukemia	TNF	JAK2	BCR	ABL1	AGT	PRL	PTGS2	CACNA1A	ALOX12B	ACE	VDR	SLC12A3	INSR	CRABP1	LPL	FECH	EGFR	LRP2	ABCC2	KCNQ1	TLR7	HPRT1	GAA	GABRA1	ABCC8	PLAT	SCN5A	AR	HTR2C	PTAFR	DBH	PPARA	CYSLTR2	KCNA5	PTGS1	ATP1A2	UQCRC2	HTR2A	HTR1A	PFKP	ESR1	POLG	POLB	ITGA2B	KCNQ2	KCNQ3	SERPINE1	KCNJ2
C0023474	chronic phase CML	HBA2	HBD	TNF	PRL	TPO	AGT	SLC12A3	PTGS2	AR	VDR	PLAT	GAA	ACE	CACNA1A	SCN5A	HPRT1	INSR	LPL	MTHFR	KCNQ1	CYP2C19	EGFR	LRP2	ABCC2	CYSLTR2	TLR7	HTR2A	TYR	UQCRC2	FECH	KCNA5	POMC	IL6	HTR1A	SERPINE1	HTR2C	POLG	JAK2	POLB	PFKP	PPARA	SLC25A6	GABRA1	ESR1	ACHE	KCNQ4	ITGA2B	HTR2B
C0023487	APL	TYMP	TNF	ITGA2B	LPL	HTR1A	F9	GP9	PRL	AGT	VDR	PTGS2	CRABP1	LRP2	INSR	ACE	HPRT1	TYR	POMC	CACNA1A	IL6	MPO	JAK2	CYSLTR2	PLAT	FECH	EGFR	KCNQ4	DFNA5	SCN5A	POLG	UQCRC2	POLB	SLC25A6	KCNQ1	HTR2C	GAA	PFKP	SLC12A3	PPARA	ESR1	AR	PTGS1	HTR2B	HTR2A	KCNJ2	SLC6A4	SCN1A	TPO
C0023501	leukemoid reaction	TNF	CACNA1F	TPO	AR	CACNA1A	AGT	PRL	TYMP	PTGS2	PPARG	RYR1	ACE	CYP2E1	SLC6A4	ALOX12B	VDR	PLAT	HTR1A	SLC12A3	INSR	RHO	SCN5A	KCNQ1	HPRT1	KCNJ2	LPL	CRABP1	GAA	CYP2C19	DBH	ABCC2	TLR7	EGFR	HTR2A	KCNQ2	KCNQ3	ESR1	FECH	ABCC8	IL6	CYSLTR2	JAK2	SCN1A	MPO	GABRA1	ATP1A2	POLG
C0023510	white blood cell disorder	ALOX12B	TNF	ACE	PTGS2	AGT	CRABP1	SCN5A	CACNA1A	VDR	PRL	HPRT1	MPO	EGFR	LPL	INSR	DBH	KCNQ1	FECH	PFKP	HTR1A	KCNH2	ATP1A2	UQCRC2	RYR2	ITGA2B	SLC12A3	ESR1	KCNJ2	HTR2A	CYP3A4	AR	GAA	CYP2C19	SLC6A4	PLAT	KCNE1	KCNE2	HTR2B	CYP2E1	KCNQ2	KCNQ3	PPARG	GABRA1	ABCC8	HTR3A	CYSLTR2
C0023518	leukocytosis	AGT	CACNA1A	PRL	TNF	ACE	PTGS2	INSR	VDR	SLC12A3	SCN5A	LPL	HTR1A	KCNQ1	EGFR	HTR2A	GAA	ABCC8	KCNJ2	PLAT	CRABP1	CYSLTR2	FECH	DBH	UQCRC2	GABRA1	ABCC2	CYP2C19	HPRT1	AR	ESR1	PFKP	TLR7	LRP2	CYP2E1	HTR2C	DRD3	MPO	PTAFR	SLC6A4	ATP1A2	IL6	KCNA5	MTHFR	JAK2	KCNQ2	KCNQ3	ACHE	PPARA
C0023524	progressive multifocal leukoencephalopathy	AGT	CACNA1A	ACE	CFTR	VDR	TNF	HTR2B	LPL	PLAT	PTGS2	CRABP1	CYP2E1	GAA	INSR	PRL	CACNA1H	SLC12A3	PPARG	ABCC2	SCN5A	HPRT1	CYP2C19	ESR1	MTHFR	ABCC8	KCNQ1	EGFR	KCNJ2	HTR2A	CYSLTR2	LRP2	SREBF1	SLC2A4	TLR7	HTR1A	DBH	KCNQ2	KCNQ3	UQCRC2	PFKP	SERPINE1	GABRA1	AR	HTR2C	KCNQ4	FECH	DFNA5	PPARA
C0023529	periventricular leukomalacia	SCN1A	SCN2A	GABRG2	PLAT	ABCC2	KCNJ2	SLC12A3	KCNQ4	AGT	DFNA5	INSR	KCNQ2	KCNQ3	SCN1B	TNF	ACE	GABRA1	CACNA1A	SCN2B	PFKP	SCN9A	SCN3B	PTGS2	SCN5A	PRL	GABRB2	SCN8A	SCN4B	SCN3A	HTR1A	ITGA2B	CLCN2	SCN4A	ATP1A2	CHRNA4	KCNH2	GABRA2	CHRNB2	ESR1	KCNQ1	MTHFR	HRAS	CALM1	CALM2	CALM3	PLCB1	DRD5	SCNN1A
C0023530	leukopenia	AGT	CACNA1A	ACE	PTGS2	TNF	EGFR	PRL	VDR	INSR	LPL	PLAT	SCN5A	PFKP	HTR2A	UQCRC2	SLC12A3	FECH	HTR1A	KCNQ1	ITGA2B	CYSLTR2	ESR1	GAA	DBH	KCNJ2	ABCC8	MPO	GABRA1	HPRT1	ACHE	HTR2C	ABCC2	AR	CYP3A4	PTGS1	KCNQ2	KCNQ3	POLG	LRP2	CRABP1	HTR3A	PPARA	CYP2C19	TLR7	HTR2B	POLB	SERPINE1
C0023531	leukoplakia	TNF	TPO	CACNA1A	AR	AGT	HTR1A	PRL	ACE	PTGS2	CYP2E1	ALOX12B	SLC12A3	VDR	CACNA1F	TYMP	LPL	PPARG	CRABP1	RYR1	INSR	PLAT	SCN5A	ABCC2	HPRT1	RHO	KCNQ1	DRD3	EGFR	ABCC8	TLR7	KCNJ2	MTHFR	FECH	GAA	DBH	CYSLTR2	CYP2C19	IL6	TYR	POMC	HTR2A	ESR1	JAK2	GABRA1	MPO	KCNQ2	KCNQ3
C0023532	leukoplakia of mouth	TNF	TPO	CACNA1A	AGT	AR	PRL	ACE	PTGS2	CYP2E1	ALOX12B	HTR1A	SLC12A3	CACNA1F	TYMP	VDR	PPARG	RYR1	LPL	CRABP1	PLAT	INSR	ABCC2	SCN5A	RHO	HPRT1	KCNQ1	DRD3	ABCC8	TLR7	KCNJ2	EGFR	FECH	DBH	GAA	TYR	IL6	POMC	JAK2	MPO	CYSLTR2	ESR1	HTR2A	KCNQ2	KCNQ3	GABRA1	POLG	UQCRC2
C0023533	leukorrhea	PRL	CACNA1A	AGT	TNF	PTGS2	ACE	LPL	VDR	INSR	SCN5A	HTR1A	SLC12A3	KCNQ1	CRABP1	CYSLTR2	EGFR	PLAT	KCNJ2	HTR2A	GAA	TPO	SLC6A4	AR	ABCC8	TLR7	CYP2E1	PPARG	ABCC2	FECH	HPRT1	DBH	CYP2C19	GABRA1	ESR1	MTHFR	IL6	RYR1	UQCRC2	ATP1A2	JAK2	MPO	PFKP	HTR2C	PTAFR	KCNQ2	KCNQ3	PPARA	DRD3
C0023643	lichen	AGT	TNF	PRL	PTGS2	ACE	VDR	CACNA1A	AR	SLC12A3	PLAT	LPL	GAA	INSR	CACNA1F	MPO	TPO	SCN5A	ABCC8	SLC6A4	HTR1A	CYP2E1	KCNJ2	EGFR	LRP2	CYSLTR2	HPRT1	KCNQ1	HTR2A	CRABP1	FECH	ITGA2B	CYP2C19	DBH	IL6	ABCC2	UQCRC2	JAK2	PPARG	PFKP	ESR1	POLG	GABRA1	HTR2C	SERPINE1	CYP3A4	KCNQ4	TLR7	DFNA5
C0023646	lichen planus	AGT	TNF	PRL	PTGS2	ACE	VDR	CACNA1A	AR	SLC12A3	PLAT	LPL	GAA	INSR	CACNA1F	MPO	TPO	SCN5A	ABCC8	SLC6A4	HTR1A	CYP2E1	KCNJ2	EGFR	LRP2	CYSLTR2	HPRT1	KCNQ1	HTR2A	CRABP1	FECH	ITGA2B	CYP2C19	DBH	IL6	ABCC2	UQCRC2	JAK2	PPARG	PFKP	ESR1	POLG	GABRA1	HTR2C	SERPINE1	CYP3A4	KCNQ4	TLR7	DFNA5
C0023648	bullous lichen planus	AGT	PTGS2	ACE	DBH	CACNA1A	VDR	HTR2A	EGFR	TNF	PRL	GAA	SCN5A	PFKP	CYP3A4	KCNQ1	UQCRC2	POLG	RYR1	HTR1A	SLC25A6	LPL	PARP1	HMGCR	INSR	SDHB	GRIN1	KCNE2	KCNE1	ESR1	KCNJ2	PLAT	SLC12A3	MTHFR	PDE5A	HCAR2	ABCC8	KCNH2	AR	SLC6A4	PPARG	SERPINE1	DPP6	ANPEP	AKR1A1	MAN2B1	CYSLTR2	FECH	TPO
C0023787	lipodystrophy	RXRA	CACNA1G	CREBBP	HRAS	RARA	UBC	AKT1	TP53	LEP	NCOA1	CYP26A1	TGFB1	AKT2	ESR1	PIK3CG	NCOA2	ADIPOQ	INSR	CCNA2	RAC1	CNR1	CAT	YWHAZ	FASN	VAMP2	MGMT	ELANE	LPL	ALPL	GOT2	CTSG	PIK3R3	PPARA	AKT3	COL1A1	VDR	BGLAP	GCK	RXRB	NR1H2	NR3C1	RBP4	IRS1	BMP2	CD40	AGT	SIRT1	MAPK1
C0023794	lipidosis	PPARG	LPL	TNF	CRABP1	CYP2E1	SREBF1	SLC2A4	CACNA1A	LRP2	GAA	AGT	PRL	PTGS2	ACE	VDR	AR	CYSLTR2	HTR2A	FECH	EGFR	GABRA1	HTR1A	UQCRC2	PTAFR	SCN5A	ATP1A2	INSR	KCNQ1	ACHE	PFKP	CYP3A4	RYR1	PTGS1	POLG	ESR1	SLC12A3	KCNJ2	KCNQ2	KCNQ3	PLAT	SLC25A6	CFTR	ITGA2B	HTR2B	SLC6A4	HMGCR	ABCC8
C0023798	lipoma	TNF	AGT	CACNA1A	PTGS2	PRL	ACE	LPL	PPARG	VDR	HTR2B	AR	INSR	MMP9	SLC6A4	SLC12A3	MTHFR	SCN5A	GAA	CRABP1	CYP2C19	KCNQ1	CYP2E1	CA2	ABCC2	KCNJ2	DRD3	RYR1	HTR2A	CYSLTR2	EGFR	TLR7	HPRT1	ESR1	PLAT	DBH	FECH	ABCC8	GABRA1	HTR1A	LRP2	UQCRC2	ALOX12B	ATP1A2	RHO	HTR2C	PTAFR	PFKP	KCNA5
C0023860	Listeriosis	CA2	PRL	RHO	AGT	ACE	AR	CACNA1A	SLC12A3	GAA	VDR	MTHFR	PTGS2	TNF	SCN5A	CYP2C19	ABCC2	HPRT1	TLR7	KCNJ2	KCNQ1	LPL	INSR	MPO	DBH	PLAT	EGFR	KCNQ4	HTR1A	DFNA5	UQCRC2	KCNA5	KCNH2	SERPINE1	KCNQ2	PFKP	KCNQ3	HTR2A	ACHE	ESR1	RYR2	SLC6A4	CYP2E1	CYP3A4	HTR2B	ITGA2B	CRABP1	ABCC8	KCNE1
C0023885	liver abscess	AGT	PTGS2	VDR	ABCC2	HPRT1	GAA	TNF	SCN5A	ACE	SLC12A3	MPO	LPL	INSR	CACNA1A	KCNQ4	DFNA5	HTR2A	PRL	EGFR	PLAT	POLG	POLB	SLC25A6	HTR2C	UQCRC2	SERPINE1	HTR1A	KCNQ2	PFKP	KCNQ3	ACHE	PPARA	KCNQ1	PTGS1	AR	ESR1	ITGA2B	CYP3A4	TPO	SCN1A	CYP2E1	CYP2C19	HTR2B	KCNJ2	GABRA1	SCN2A	SLC6A4	CRABP1
C0023890	cirrhosis	AGT	CACNA1A	PRL	TNF	CYP2E1	ACE	PTGS2	VDR	TYMP	LPL	INSR	SCN5A	ALOX12B	AR	KCNJ2	EGFR	GAA	FECH	HTR2A	TPO	MPO	KCNQ1	SLC12A3	CYSLTR2	LRP2	PLAT	CRABP1	DBH	CACNA1H	MTHFR	HTR1A	PFKP	ABCC8	HPRT1	DRD3	ESR1	ABCC2	UQCRC2	GABRA1	TLR7	PPARG	CYP3A4	RHO	CFTR	HTR2C	POLG	KCNQ2	KCNQ3
C0023895	liver disease	PTGS2	CYP2B6	CYP3A4	CYP2C19	GSTM1	CYP3A5	CYP3A43	GSTM2	UGT1A1	CYP2C9	UGT1A9	ADH1B	UGT1A6	EPHX1	CYP2C8	ADH1A	CYP3A7	ADH7	PLA2G1B	UGT2B15	PTGS1	PLA2G2A	AKR1B1	ALOX5	ALOX12B	ALDH1A3	HMOX1	LEP	UBC	CYB5A	ALB	P2RY12	NAT2	NQO1	CAT	HPGDS	G6PD	CA3	NR1I3	GOT2	APOH	GOT1	GPX1	TNF	ABCB1	EPHX2	PPARG	TP53
C0023903	hepatic neoplasm	TNF	CFTR	AGT	CACNA1A	PRL	SLC12A1	CACNA1H	LPL	HTR1A	ACE	PTGS2	AR	VDR	PPARG	SCN5A	SLC6A4	INSR	CRABP1	GAA	MTHFR	KCNQ1	CYP2C19	DRD3	EGFR	ESR1	ABCC8	PLAT	CYP2E1	KCNJ2	HPRT1	SLC12A3	HTR2A	KCNQ2	FECH	KCNQ3	GABRA1	CYSLTR2	DBH	HTR2C	ABCC2	TLR7	LRP2	UQCRC2	SERPINE1	PPARA	PTAFR	PFKP	IL6
C0024031	low back pain	AGT	CACNA1A	TNF	PRL	ACE	PTGS2	VDR	LPL	HTR2A	INSR	SCN5A	HTR2B	GAA	TLR7	SLC12A3	CYP2C19	HTR1A	PLAT	SLC6A4	CRABP1	EGFR	FGFR1	CYSLTR2	KCNQ1	DBH	FECH	CYP11B2	ABCC2	COMT	GNRHR	UQCRC2	GABRA1	DRD3	ABCC8	ESR1	MTHFR	CYP2E1	HPRT1	PFKP	AR	PPARG	PTAFR	HTR2C	MPO	SERPINE1	KCNQ2	KCNQ3	ATP1A2
C0024032	low birth weight	TNF	AGT	CACNA1A	VDR	FGFR1	SLC6A4	PRL	ACE	ITGA2B	SCN5A	F9	GP9	INSR	GAA	CYP2E1	PTGS2	TYR	KCNQ1	POMC	LPL	MPO	ABCC2	HPRT1	SLC12A3	PLAT	IL6	ESR1	ABCC8	POLG	JAK2	SLC25A6	AR	EGFR	HTR1A	CYSLTR2	DBH	POLB	HTR2A	UQCRC2	FECH	ACHE	KCNQ4	DFNA5	KCNQ2	KCNQ3	KCNH2	HTR2C	KCNJ2
C0024050	lower GI bleeding	CACNA1A	AGT	IL6	JAK2	KCNQ1	SLC12A3	ACE	DBH	INSR	PTGS2	SCN5A	TNF	PLAT	HTR2A	EGFR	KCNA5	KCNH2	PRL	HTR1A	RYR2	PFKP	LPL	UQCRC2	VDR	KCNQ2	KCNQ3	ACHE	KCNE2	KCNE1	CYP3A4	ITGA2B	ESR1	KCNJ2	HTR2B	DRD3	GABRA1	SLC6A4	CYP2C19	MTHFR	CRABP1	GAA	HTR3A	ABCC8	HTR2C	RYR1	CYSLTR2	DPP6	AR
C0024103	breast mass	PRL	AGT	TNF	LPL	ACE	CACNA1A	VDR	PTGS2	CYP2E1	MTHFR	TPO	INSR	FGFR1	TLR7	KCNQ2	KCNQ3	GNRHR	SCN5A	KCNJ2	SCN1A	CYSLTR2	EGFR	CHRNA4	CYP2C19	GAA	POLG	GABRA1	POLB	KCNQ1	SLC25A6	HTR2C	DBH	HTR1A	PLAT	UQCRC2	PFKP	ABCC8	ESR1	PTAFR	HTR2A	FECH	AR	SLC12A3	PPARA	MPO	ABCC2	LRP2	ATP1A2
C0024110	lung abscess	RYR1	PTGS2	GAA	AGT	TNF	ACE	CACNA1A	FECH	EGFR	KCNQ1	PRL	PLAT	KCNA5	VDR	LPL	HTR1A	PFKP	SCN5A	INSR	SLC12A3	PTGS1	UQCRC2	SLC6A4	AR	HTR2B	ESR1	HTR2A	ABCC8	PPARG	GABRA1	CRABP1	HPRT1	KCNJ2	CYP3A4	CYP2C19	HTR2C	CYP2E1	FGFR1	MTHFR	CYSLTR2	ABCC2	HTR3A	TLR7	LRP2	DBH	TPO	ITGA2B	POLG
C0024115	lung disorder	AGT	TNF	CACNA1A	PRL	ACE	PTGS2	INSR	VDR	SCN5A	SLC12A3	LPL	GAA	PLAT	EGFR	KCNQ1	HTR1A	CRABP1	HTR2A	KCNJ2	CYSLTR2	CYP2E1	ABCC2	AR	HPRT1	CYP2C19	DBH	TLR7	MTHFR	ABCC8	PFKP	FECH	UQCRC2	GABRA1	ESR1	LRP2	SERPINE1	KCNA5	TPO	HTR2C	HTR2B	PTAFR	ATP1A2	MPO	SLC6A4	KCNQ2	PTGS1	KCNQ3	ACHE
C0024117	chronic obstructive pulmonary disease	TNF	AGT	CACNA1A	PRL	PTGS2	LPL	ACE	VDR	SCN5A	GAA	INSR	HTR2A	CYP2C19	SLC6A4	SLC12A3	HTR1A	MTHFR	KCNQ1	RHO	PLAT	CRABP1	TLR7	TPO	KCNJ2	EGFR	HPRT1	ABCC8	ESR1	DBH	ABCC2	AR	CYSLTR2	GABRA1	UQCRC2	DRD3	PPARG	SLC12A1	LRP2	CA2	RYR1	SERPINE1	CYP2E1	HTR2C	MPO	KCNA5	FECH	CACNA1F	ATP1A2
C0024121	lung neoplasms	TNF	CACNA1A	SLC12A1	AGT	PRL	PTGS2	AR	SCN5A	VDR	ACE	LPL	SLC6A4	KCNQ1	GAA	HTR1A	INSR	CRABP1	DBH	TLR7	MTHFR	KCNJ2	SLC12A3	EGFR	CYSLTR2	ESR1	CYP2C19	ABCC8	HTR2A	FECH	PLAT	HPRT1	LRP2	GABRA1	UQCRC2	KCNA5	PFKP	IL6	SERPINE1	HTR2C	TYR	POMC	MPO	JAK2	KCNH2	CYP3A4	ATP1A2	PTAFR	PPARA
C0024137	cutaneous lupus erythematosus	CYP2E1	ALOX12B	AGT	TNF	MTHFR	LPL	VDR	PRL	PTGS2	CACNA1A	ACE	CRABP1	SCN5A	ABCC2	EGFR	TYR	POMC	ESR1	PLAT	MPO	KCNQ1	DBH	UQCRC2	HTR1A	HTR2C	INSR	SLC12A3	KCNQ4	PPARA	DFNA5	POLG	GAA	POLB	AR	KCNA5	KCNJ2	ATP1A2	SLC25A6	PFKP	HTR2A	PTGS1	CYP2C19	KCNQ2	KCNQ3	ITGA2B	ACHE	HTR2B
C0024138	discoid lupus	INSR	VDR	SHBG	TNF	CACNA1F	TPO	CACNA1A	AGT	PTGS2	PRL	ACE	CYP2E1	HTR1A	DRD3	SLC12A3	KCNQ1	SCN5A	LPL	EGFR	DBH	ABCC2	TLR7	HPRT1	FECH	HTR2A	ESR1	GABRA1	KCNQ4	PLAT	DFNA5	ABCC8	MPO	PTAFR	GAA	CYP3A4	POLG	AR	PFKP	RYR1	UQCRC2	SLC25A6	KCNJ2	PTGS1	HTR2C	POLB	KCNA5	CYP2C19
C0024141	systemic lupus erythematosus	AGT	PRL	CACNA1A	TNF	PTGS2	ACE	VDR	SCN5A	INSR	LPL	GAA	FECH	AR	TPO	EGFR	HTR1A	KCNQ1	SLC12A3	ABCC8	HTR2A	CYSLTR2	KCNJ2	DRD3	DBH	CYP2E1	LRP2	MPO	PLAT	UQCRC2	CACNA1H	RHO	PFKP	ESR1	GABRA1	HPRT1	KCNQ4	ABCC2	POLG	DFNA5	ACHE	TYR	POLB	PTAFR	CACNA1F	HTR2C	KCNQ2	TLR7	KCNQ3
C0024198	Borrelia	ITGA2B	F9	GP9	ACE	LRP2	PTGS2	AGT	PLAT	KCNQ2	KCNQ3	EGFR	UQCRC2	ACHE	CACNA1A	SCN5A	TNF	PRL	ESR1	KCNQ1	SCN1A	HTR1A	SCN2A	KCNJ2	LPL	PDE5A	HCAR2	KCNE1	KCNE2	VDR	INSR	MAN2B1	SLC12A3	AOC1	HTR2A	GAA	CYSLTR2	HTR3A	POLG	F2	MPO	POLB	F8	GP1BA	CYP2C19	BCHE	AR	PFKP
C0024205	lymphadenitis	SLC12A1	TNF	CACNA1A	SLC6A4	PRL	PTGS2	AGT	LPL	GAA	VDR	SCN5A	MTHFR	ACE	INSR	KCNQ1	CRABP1	CYP2C19	TLR7	LRP2	KCNJ2	SLC12A3	HPRT1	AR	HTR1A	ABCC8	ESR1	TYR	IL6	POMC	EGFR	HTR2A	DBH	JAK2	PLAT	CYSLTR2	GABRA1	FECH	RYR1	PPARG	KCNQ4	ATP1A2	CYP3A4	DFNA5	UQCRC2	PTAFR	KCNA5	SERPINE1	HTR2C
C0024225	lymphangitis	TNF	AGT	CACNA1A	VDR	TPO	PTGS2	ACE	INSR	CACNA1F	PRL	AR	SLC12A3	LPL	ALOX12B	KCNQ1	SCN5A	HTR1A	HTR2B	CYP2E1	CRABP1	TYMP	PPARG	PLAT	HPRT1	RYR1	ABCC2	SHBG	FGFR1	EGFR	TLR7	ABCC8	RHO	ESR1	KCNQ2	KCNQ3	DBH	FECH	HTR2A	GAA	CYSLTR2	MTHFR	KCNJ2	GABRA1	ATP1A2	CYP2C19	UQCRC2	PFKP
C0024228	lymphatic system disorder	TNF	AGT	PRL	CACNA1A	HTR2B	LPL	TPO	ACE	PPARG	AR	FGFR1	RYR1	PTGS2	SLC6A4	MTHFR	VDR	RHO	SCN5A	INSR	CYP2E1	LRP2	GAA	KCNJ2	SLC12A3	ESR1	CYP2C19	AGTR1	ABCC8	MAPK3	HTR2A	EGFR	KCNQ1	CYSLTR2	HTR1A	TLR7	DBH	ABCC2	KCNQ2	KCNQ3	HPRT1	GABRA1	SCN1A	PLAT	UQCRC2	PTAFR	FECH	HTR2C	ATP1A2
C0024236	lymphedema	TNF	AGT	PRL	CACNA1A	PTGS2	ACE	VDR	LPL	SLC12A3	SCN5A	TPO	CYP2E1	AR	INSR	HTR1A	MTHFR	ALOX12B	CRABP1	KCNQ1	PPARG	SLC6A4	GAA	KCNJ2	HPRT1	ABCC2	PLAT	EGFR	ESR1	TLR7	ABCC8	RYR1	DBH	CACNA1F	RHO	TYMP	CYSLTR2	HTR2A	CYP2C19	FECH	GABRA1	HTR2B	UQCRC2	LRP2	HTR2C	PFKP	SLC12A1	IL6	KCNA5
C0024248	lymphocele	AGT	TNF	VDR	SLC12A3	PRL	PTGS2	ACE	LPL	INSR	CRABP1	CACNA1A	ABCC2	CYP2E1	GAA	HPRT1	MTHFR	SCN5A	ESR1	KCNQ1	ABCC8	CYP2C19	DBH	LRP2	CYSLTR2	TLR7	EGFR	HTR2A	PLAT	MPO	HTR1A	KCNA5	SERPINE1	HTR2C	AR	UQCRC2	PFKP	PPARA	PTGS1	KCNH2	HTR2B	KCNJ2	TPO	PPARG	ITGA2B	ACHE	SLC6A4	CYP3A4	GABRA1
C0024282	lymphocytosis	CACNA1A	TNF	PRL	AGT	PTGS2	ACE	INSR	VDR	SCN5A	LPL	HTR1A	TPO	AR	SLC12A3	KCNQ1	PPARG	ABCC2	CRABP1	KCNJ2	PLAT	HTR2A	ABCC8	CYP2E1	CYSLTR2	EGFR	RYR1	DBH	HPRT1	SLC6A4	GAA	IL6	JAK2	FECH	ESR1	GABRA1	TLR7	CYP2C19	LRP2	DRD3	PTAFR	UQCRC2	MPO	ATP1A2	FGFR1	MTHFR	PFKP	HTR2C
C0024299	lymphoma	AGT	CACNA1A	TNF	PTGS2	ACE	PRL	VDR	SLC12A3	LPL	INSR	SCN5A	AR	GAA	EGFR	CRABP1	PLAT	HTR1A	KCNQ1	SLC6A4	TLR7	CYP2C19	KCNJ2	HPRT1	ABCC8	HTR2A	PPARG	CYSLTR2	ABCC2	ESR1	UQCRC2	CYP2E1	DBH	PFKP	HTR2B	FECH	MTHFR	TPO	HTR2C	RYR1	SERPINE1	LRP2	GABRA1	MPO	ATP1A2	KCNQ2	KCNQ3	RHO	KCNA5
C0024312	lymphopenia	AGT	TNF	CACNA1A	PTGS2	ACE	PRL	VDR	LPL	SLC12A3	SCN5A	INSR	GAA	HTR1A	MTHFR	CYP2C19	ABCC2	EGFR	KCNQ1	PLAT	TLR7	HPRT1	PPARG	AR	TPO	HTR2A	LRP2	CYP2E1	KCNJ2	ABCC8	UQCRC2	DBH	FECH	PFKP	CRABP1	ESR1	CYSLTR2	SLC6A4	HTR2B	RHO	GABRA1	ITGA2B	HTR2C	SERPINE1	ALOX12B	KCNQ2	KCNQ3	ACHE	RYR1
C0024314	lymphoproliferative disorders	CACNA1A	AGT	TNF	PRL	PTGS2	ACE	VDR	SLC12A3	CYP2E1	GAA	INSR	LPL	CRABP1	HTR2B	HPRT1	ABCC2	MTHFR	SCN5A	AR	HTR1A	ESR1	EGFR	CYP2C19	ABCC8	MPO	KCNQ1	LRP2	TLR7	PLAT	CYSLTR2	RHO	HTR2A	KCNJ2	DBH	PFKP	UQCRC2	KCNQ4	FECH	DFNA5	HTR2C	PTGS1	KCNA5	ATP1A2	PPARA	ITGA2B	ACHE	CYP3A4	POLG
C0024437	macular degeneration	TNF	PRL	CACNA1A	AGT	SLC6A4	SCN5A	PTGS2	LPL	ACE	VDR	CYP2E1	GAA	SLC12A1	INSR	MTHFR	CRABP1	AR	HTR1A	HTR2B	KCNQ1	RHO	PLAT	PPARG	SLC12A3	CYP2C19	RYR1	ABCC8	ESR1	EGFR	HTR2A	KCNJ2	TLR7	ALOX12B	HPRT1	DBH	CYSLTR2	DRD3	FECH	ABCC2	UQCRC2	LRP2	GABRA1	KCNA5	MPO	SERPINE1	IL6	PFKP	ATP1A2
C0024440	cystoid macular edema	INSR	AGT	TNF	GAA	PRL	ACE	PTGS2	CACNA1A	VDR	EGFR	ABCC2	TYR	HPRT1	KCNQ1	POMC	SCN5A	ABCC8	PLAT	DBH	CYSLTR2	HTR1A	UQCRC2	PFKP	ESR1	LPL	KCNJ2	KCNE1	KCNE2	KCNA5	HTR2A	SERPINE1	ATP1A2	CYP3A4	SLC12A3	AR	POLG	PTGS1	RYR1	SLC6A4	CYP2E1	MAN2B1	GABRA1	KCNH2	ACHE	CRABP1	HTR2C	HTR3A
C0024441	macular hole	PLAT	HTR1A	PRL	PTGS2	AGT	ABCC2	TLR7	CACNA1A	IL6	TNF	JAK2	ACE	ABCC8	LPL	VDR	FECH	HTR2A	EGFR	ATP1A2	SCN5A	UQCRC2	KCNQ1	PFKP	INSR	PTGS1	KCNJ2	SLC12A3	ESR1	ITGA2B	SLC6A4	KCNE1	KCNE2	GAA	AR	HTR2B	PPARG	GABRA1	CYP2E1	MTHFR	CYSLTR2	CYP3A4	HTR2C	CRABP1	HTR3A	CYP2C19	KCNH2	DBH
C0024523	malabsorption	PRL	TNF	AGT	VDR	CACNA1A	CYP2E1	PPARG	LPL	GNRHR	ACE	FGFR1	SLC6A4	AR	PTGS2	SCN5A	INSR	KCNQ1	ITGA2B	SLC12A3	LRP2	ABCC2	GAA	HTR2A	CRABP1	CYSLTR2	F9	GP9	IL6	EGFR	ABCC8	FECH	JAK2	KCNJ2	DBH	SREBF1	SLC2A4	HPRT1	TLR7	HTR1A	PLAT	UQCRC2	GABRA1	ATP1A2	POLG	MPO	KCNQ4	TYR	POMC
C0024591	malignant hyperthermia	CACNA1S	FKBP1A	CALM1	RYR2	CACNA1A	CD38	CALM2	CALM3	PRKACA	ATP2A1	CACNA2D1	CA2	FKBP1B	NOS2	CACNA1C	NOS1	NOS3	ALPL	ALPP	CACNA1D	PRKCG	ALB	KCNMA1	PDE4D	ADCY2	TSPO	TNNI2	GRIK1	CACNG1	CACNA1F	PIK3C2A	PYGM	SCN5A	CYP2A6	GPI	PPARD	NPR1	GUCY2C	DAG1	KCNQ1	KCNJ10	PDE4B	SCN4A	AVPR2	PIN1	AKT1	NTSR1	C1S
C0024623	gastric cancer	TNF	CACNA1A	AGT	SLC12A1	AR	PTGS2	PRL	SLC6A4	ACE	HTR2B	LPL	VDR	SCN5A	PPARG	GAA	MTHFR	RYR1	INSR	KCNQ1	HTR1A	TLR7	CRABP1	KCNJ2	SLC12A3	RHO	CYP2C19	EGFR	DBH	ESR1	CYSLTR2	ABCC2	TYR	CYP2E1	LRP2	POMC	HPRT1	PLAT	HTR2A	ABCC8	GABRA1	FECH	UQCRC2	ATP1A2	KCNQ4	KCNA5	PFKP	HTR2C	DFNA5
C0024790	Paroxysmal nocturnal hemoglobinuria	ACE	POLG	POLB	SLC25A6	EGFR	HBA2	HBD	AGT	UQCRC2	PRL	ITGA2B	TNF	CACNA1A	SLC12A3	PTGS2	HTR1A	VDR	AR	CYP3A4	GABRA1	CYP2D6	GAA	LPL	SCN5A	CYP1A2	CYSLTR2	INSR	ESR1	AOC1	PLAT	KCNQ1	ABCC2	HPRT1	HTR3A	BCHE	ADCY1	CACNA1F	HTR2A	CRABP1	KCNJ2	MPO	FECH	DBH	CYP2E1	ACHE	PPARG	TLR7
C0024894	mastitis	PRL	TNF	AGT	CACNA1A	PTGS2	ACE	LPL	VDR	HTR1A	INSR	CRABP1	SCN5A	PPARG	SLC12A3	TPO	PLAT	CYP2E1	AR	KCNQ1	SLC6A4	TLR7	ABCC8	CYP2C19	HTR2A	KCNJ2	ABCC2	RYR1	GAA	EGFR	CYSLTR2	FECH	HTR2B	DBH	ESR1	HPRT1	MTHFR	CACNA1F	DRD3	GABRA1	IL6	ATP1A2	UQCRC2	JAK2	HTR2C	PFKP	ALOX12B	RHO
C0024897	mastocytoma	FGFR1	FLT3	TNF	PTGS2	AGT	ACE	CACNA1A	CYP2C19	PRL	TLR7	SCN5A	SLC12A3	LPL	VDR	AR	EGFR	FECH	PLAT	UQCRC2	INSR	SERPINE1	HTR1A	ATP1A2	HTR2C	PFKP	GAA	KCNQ1	PPARA	ACHE	ESR1	PTGS1	MTHFR	HTR2A	ITGA2B	CYP2E1	CYP3A4	HTR2B	SLC6A4	KCNQ2	KCNQ3	HPRT1	ABCC2	TPO	ABCC8	CRABP1	KCNJ2	GABRA1
C0024902	breast pain	AR	GNRHR	ESR1	IL6	STAT3	AKT1	JAK2	LEP	TNF	POMC	SRC	APP	IRS1	IL2	GHR	CCND1	STAT1	ICAM1	IRS2	LYZ	ALB	SHBG	TTR	TSPO	HBEGF	MYC	NCOA1	JAK1	SST	IAPP	FYN	GOT2	FOS	IL1A	SNCA	CD40	GOT1	FASN	TPH1	HMOX1	BGLAP	SELP	FGF4	CPT1A	PGR	ANXA5	PIM1	PTH
C0025061	Mediastinal Disorders	AGT	CACNA1A	ACE	PTGS2	PRL	TNF	SCN5A	INSR	VDR	LPL	SLC12A3	EGFR	PLAT	GAA	HTR2A	KCNQ1	HTR1A	CYSLTR2	SERPINE1	UQCRC2	CYP2C19	PFKP	ABCC8	TLR7	DBH	MTHFR	ABCC2	KCNJ2	CRABP1	ESR1	FECH	HPRT1	GABRA1	AR	CYP2E1	HTR2C	LRP2	ATP1A2	SLC6A4	PTGS1	ACHE	KCNA5	KCNQ2	KCNQ3	PPARA	ITGA2B	CYP3A4	PTAFR
C0025063	mediastinal tumor	CACNA1A	VDR	TNF	EGFR	PLAT	ADRB1	PRL	AGT	ITGA2B	UQCRC2	ADCY1	BCHE	ACHE	CYP2C19	MTHFR	GLUD1	GABRA1	ACE	PTGS2	CYP3A4	HTR1A	ABAT	CYP1A2	DRD2	TH	OPRM1	KCNJ3	KCNJ9	GLA	HGD	LPL	SCN5A	INSR	ESR1	SLC12A3	GAA	POLG	CYP2E1	AR	RYR1	POLB	HTR3A	PPARG	KCNQ1	KCNJ2	HPRT1	HTR2A	ABCC2
C0025064	mediastinitis	SLC12A3	ACE	LRP2	GAA	AGT	SCN5A	IL6	JAK2	LPL	ABCC8	CACNA1A	PTGS2	INSR	KCNQ1	TNF	EGFR	PRL	PLAT	UQCRC2	KCNA5	HTR1A	SERPINE1	CYP3A4	VDR	PFKP	HTR2A	POLG	RYR1	SLC25A6	ITGA2B	ESR1	KCNJ2	HMGCR	PARP1	SDHB	GRIN1	ACHE	SLC6A4	HTR2B	AR	MTHFR	GABRA1	ADRB1	GLUD1	KCNE2	KCNE1	CYP2C19
C0025160	megacolon	CACNA1A	AGT	TNF	PTGS2	PRL	FGFR1	ACE	VDR	LPL	SCN5A	HTR2A	AR	TPO	SLC6A4	CYP2E1	KCNQ1	INSR	HTR1A	SLC12A3	COMT	EGFR	GAA	KCNJ2	CYSLTR2	DBH	CYP2C19	ABCC2	ABCC8	IL6	LRP2	ITGA2B	JAK2	MTHFR	FECH	PLAT	UQCRC2	ESR1	POLG	MPO	ATP1A2	PFKP	POLB	KCNQ2	KCNQ3	KCNQ4	F9	GP9	HPRT1
C0025162	toxic megacolon	CACNA1A	AGT	TNF	FGFR1	VDR	SLC6A4	ACE	PTGS2	SCN5A	PRL	ITGA2B	CYP2E1	F9	GP9	KCNQ1	LPL	EGFR	ABCC2	DBH	GAA	CYSLTR2	LRP2	HPRT1	INSR	KCNQ4	TYR	POMC	PLAT	DFNA5	ABCC8	IL6	MPO	JAK2	POLG	UQCRC2	POLB	HTR1A	AR	HTR2A	PFKP	ATP1A2	SLC25A6	FECH	SLC12A3	ESR1	KCNH2	KCNJ2	KCNA5
C0025193	melancholia	TNF	PRL	CACNA1A	PPARG	PTGS2	AGT	SLC6A4	LPL	PLAT	MTHFR	DRD3	INSR	VDR	ACE	ABCC2	GAA	SCN5A	SLC12A3	CRABP1	KCNQ1	ABCC8	ESR1	CYP2C19	DBH	CYSLTR2	HTR2A	TLR7	HTR1A	EGFR	AR	IL6	JAK2	UQCRC2	FECH	KCNA5	GABRA1	SERPINE1	HTR2C	PFKP	KCNQ2	KCNQ3	ACHE	PPARA	KCNJ2	KCNQ4	PTGS1	ATP1A2	PTAFR
C0025202	melanoma	TNF	AGT	CACNA1A	PRL	PTGS2	VDR	ACE	LPL	SLC12A3	SCN5A	INSR	CYP2E1	TPO	EGFR	HTR2B	AR	KCNQ1	CRABP1	CACNA1F	PPARG	HTR1A	ABCC2	GAA	KCNJ2	ESR1	CYP2C19	TLR7	RYR1	HPRT1	CYSLTR2	SLC6A4	PLAT	ABCC8	HTR2A	DBH	DRD3	MTHFR	FGFR1	FECH	GABRA1	PAH	MMP9	RHO	SLC12A1	LRP2	UQCRC2	ATP1A2
C0025209	melanosis	TNF	CACNA1A	PRL	AGT	PTGS2	VDR	AR	CACNA1F	TPO	ACE	PPARG	RYR1	PLAT	INSR	CYP2E1	SLC12A3	SCN5A	TYMP	KCNQ1	HTR1A	SLC6A4	LPL	ABCC2	KCNJ2	ESR1	ABCC8	ALOX12B	CRABP1	TLR7	HPRT1	DBH	HTR2A	CYSLTR2	RHO	EGFR	DRD3	FECH	GABRA1	GAA	MTHFR	PTAFR	CYP2C19	KCNQ2	KCNQ3	ATP1A2	KCNA5	UQCRC2
C0025218	melasma	PRL	AGT	TNF	CACNA1A	ACE	LPL	PTGS2	VDR	TPO	MTHFR	INSR	HTR2A	CA2	SLC12A3	CACNA1F	PPARG	SCN5A	HTR1A	TYMP	EGFR	GAA	TLR7	SLC6A4	FGFR1	CYP2E1	CYSLTR2	CYP2C19	KCNQ2	KCNQ3	KCNJ2	ALOX12B	CRABP1	HTR2C	COMT	AR	SCN1A	ESR1	ABCC8	ATP1A2	PPARA	KCNQ1	PLAT	LRP2	UQCRC2	HPRT1	POLG	GABRA1	DBH
C0025222	melena	AGT	CACNA1A	PTGS2	PRL	ACE	TNF	INSR	VDR	LPL	SLC12A3	SCN5A	PLAT	EGFR	KCNQ1	CYSLTR2	FECH	HTR1A	HTR2A	GAA	CRABP1	KCNJ2	ABCC8	DBH	UQCRC2	PFKP	ABCC2	CYP2C19	GABRA1	HPRT1	AR	TLR7	ESR1	MPO	HTR2C	CYP2E1	SLC6A4	PTGS1	ATP1A2	PTAFR	KCNA5	MTHFR	ITGA2B	LRP2	SERPINE1	ACHE	KCNQ2	PPARA	KCNQ3
C0025235	MRS	INSR	SHBG	TPO	CACNA1A	DRD3	HTR1A	PRL	CYP2E1	AGT	TNF	PTGS2	VDR	TLR7	ACE	EGFR	LPL	MPO	DBH	HTR2A	FECH	GABRA1	KCNQ4	PLAT	DFNA5	PTAFR	SCN5A	HTR2C	AR	RYR1	CYP3A4	UQCRC2	PPARA	PFKP	ESR1	KCNQ1	TYR	SLC12A3	PAH	GAA	CYP2C19	PTGS1	PPARG	KCNJ2	MTHFR	HTR2B	ABCC8	SLC6A4	ACHE
C0025281	Meniere disease	MMP9	HTR1A	CACNA1A	AR	AGT	ACE	TNF	PRL	LPL	MTHFR	SCN5A	MAPK3	AGTR1	KCNQ1	PTGS2	CYP2C19	TLR7	KCNJ2	INSR	ABCC8	MPO	EGFR	CYSLTR2	HTR2A	VDR	FECH	PLAT	GAA	KCNQ4	DFNA5	CYP3A4	UQCRC2	KCNH2	KCNA5	SERPINE1	HTR2C	RYR1	KCNQ2	KCNQ3	ESR1	ACHE	PFKP	PPARG	PPARA	SLC12A3	SLC6A4	RYR2	GABRA1
C0025286	meningiomas	PRL	TNF	LPL	AGT	TPO	FGFR1	CACNA1A	ACE	VDR	MTHFR	PTGS2	CYP2E1	KCNQ2	KCNQ3	SCN1A	CHRNA4	INSR	SCN5A	LRP2	GAA	CYSLTR2	EGFR	SLC12A3	KCNJ2	ESR1	HTR2A	AR	ABCC8	HTR1A	POLG	POLB	DBH	SLC25A6	ATP1A2	HTR2C	GABRA1	UQCRC2	KCNQ1	PFKP	PPARA	PTAFR	SLC6A4	PTGS1	SERPINE1	PLAT	ACHE	CYP2C19	PPARG
C0025287	meningismus	AGT	CACNA1A	TNF	ACE	RHO	SCN5A	PRL	VDR	KCNJ2	KCNQ1	PTGS2	SLC6A4	GAA	SLC12A3	LPL	PLAT	CYP2E1	CA2	HTR2A	HTR1A	INSR	ABCC2	MTHFR	HPRT1	RYR1	FGFR1	EGFR	UQCRC2	MPO	CRABP1	PFKP	CYP2C19	ACHE	CYSLTR2	ABCC8	GABRA1	KCNQ4	IL6	KCNQ2	KCNQ3	TLR7	ITGA2B	JAK2	DFNA5	ESR1	DBH	KCNH2	PTAFR
C0025289	meningitis	AGT	CACNA1A	TNF	PTGS2	ACE	PRL	VDR	INSR	LPL	SCN5A	SLC12A3	HTR1A	GAA	KCNQ1	AR	EGFR	KCNJ2	HTR2A	PLAT	MPO	LRP2	CYSLTR2	RHO	FECH	ABCC8	UQCRC2	HPRT1	GABRA1	ABCC2	DBH	TPO	PFKP	MTHFR	KCNQ2	KCNQ3	ESR1	CYP2C19	TLR7	KCNQ4	ACHE	PTAFR	DFNA5	CYP2E1	ITGA2B	CYP3A4	PPARG	POLG	HTR2C
C0025290	aseptic meningitis	AGT	CACNA1A	TNF	PRL	ACE	PTGS2	LPL	VDR	AR	GAA	SCN5A	INSR	PLAT	LRP2	HTR1A	MPO	HTR2A	RHO	TPO	KCNQ1	EGFR	FECH	MTHFR	KCNJ2	CYSLTR2	ABCC8	KCNQ4	SLC12A3	DFNA5	UQCRC2	KCNQ2	KCNQ3	CYP2C19	CACNA1F	GABRA1	RYR1	ESR1	PFKP	ITGA2B	HPRT1	FGFR1	POLG	POLB	ACHE	ABCC2	PTAFR	TLR7	SCN1A
C0025297	viral meningitis	PPARG	CRABP1	SREBF1	SLC2A4	PTGS2	TLR7	KCNQ2	KCNQ3	AGT	SCN1A	KCNJ2	CHRNA4	SCN5A	ACE	TNF	PRL	CACNA1A	DBH	VDR	HTR2A	EGFR	HTR1A	LPL	SERPINE1	PFKP	INSR	KCNQ1	PTGS1	AR	SLC12A3	GAA	SLC6A4	ESR1	ACHE	CYP2E1	MTHFR	PLAT	SLC12A1	UQCRC2	HTR2B	CYP2C19	CACNA1F	ABCC8	KCNH2	HTR2C	CYSLTR2	KCNE1	HPRT1
C0025309	meningoencephalitis	CA2	AGT	ACE	PRL	GAA	CACNA1A	AR	RHO	SLC12A3	VDR	PTGS2	CYP2C19	TNF	MTHFR	SCN5A	LPL	KCNQ1	MPO	INSR	ABCC2	LRP2	HPRT1	KCNJ2	TLR7	KCNQ4	DFNA5	EGFR	ABCC8	PLAT	IL6	JAK2	HTR2A	DBH	KCNA5	HTR1A	FECH	UQCRC2	KCNQ2	KCNQ3	ACHE	KCNH2	POLG	ESR1	SERPINE1	POLB	PFKP	CYP3A4	ITGA2B
C0025319	climacteric syndrome	ABCC8	AGT	INSR	PPARG	ENPP1	ACE	LPL	CYSLTR2	VDR	EGFR	HTR2A	CACNA1A	TNF	PTGS2	PRL	HTR1A	ESR1	HTR2B	UQCRC2	SCN5A	SLC6A4	PLAT	HTR3A	SLC12A3	HTR2C	MTHFR	AR	KCNQ1	GAA	MAN2B1	CYP2C19	CRABP1	AOC1	KCNJ2	LRP2	ABCC2	POLG	PPARA	DBH	TLR7	SERPINE1	IL6	FECH	POLB	CYP2E1	BCHE	RYR1	HPRT1
C0025320	menopause	TNF	PRL	CACNA1A	AGT	PTGS2	ACE	VDR	SCN5A	AR	LPL	INSR	HTR1A	SLC6A4	GAA	CYP2E1	PPARG	HTR2A	KCNQ1	SLC12A3	RYR1	CRABP1	TPO	MTHFR	KCNJ2	HPRT1	ABCC8	PLAT	CYSLTR2	EGFR	ESR1	TLR7	FGFR1	DBH	CYP2C19	FECH	TYMP	DRD3	ABCC2	UQCRC2	IL6	GABRA1	MPO	ALOX12B	JAK2	RHO	ATP1A2	HTR2C	PFKP
C0025322	early menopause	TNF	AGT	PRL	CACNA1A	LPL	TPO	FGFR1	ACE	ALOX12B	PTGS2	VDR	SLC12A3	HTR1A	INSR	CYP2E1	MTHFR	GAA	SCN5A	CRABP1	ABCC8	KCNQ2	KCNQ3	LRP2	DBH	ABCC2	EGFR	SCN1A	HPRT1	KCNJ2	TLR7	ESR1	TYR	HTR2A	POMC	PLAT	CYSLTR2	CHRNA4	POLG	POLB	UQCRC2	AR	ATP1A2	SLC25A6	KCNQ1	FECH	HTR2C	GABRA1	PFKP
C0025323	menorrhagia	PRL	CACNA1A	AGT	TNF	PTGS2	ACE	VDR	INSR	SCN5A	LPL	HTR1A	SLC12A3	PLAT	EGFR	KCNJ2	KCNQ1	CYSLTR2	CRABP1	TLR7	HTR2A	AR	FECH	ABCC8	GAA	DBH	ABCC2	TPO	CYP2C19	GABRA1	SLC6A4	ESR1	CYP2E1	PPARG	RYR1	HPRT1	UQCRC2	ATP1A2	PFKP	HTR2C	MTHFR	PTAFR	SERPINE1	DRD3	PPARA	LRP2	PTGS1	IL6	MPO
C0025345	menstrual disorder	PRL	AGT	CACNA1A	TNF	PTGS2	ACE	INSR	LPL	SCN5A	VDR	HTR1A	SLC12A3	EGFR	PLAT	HTR2A	GAA	KCNQ1	TLR7	CRABP1	AR	CYP2C19	FECH	CYSLTR2	CYP2E1	KCNJ2	ABCC8	UQCRC2	ABCC2	GABRA1	HPRT1	SLC6A4	MPO	TPO	MTHFR	PFKP	ESR1	DBH	PPARG	HTR2C	ATP1A2	PTAFR	RYR1	PPARA	PTGS1	LRP2	ACHE	KCNQ2	KCNQ3
C0025362	mental retardation	TYR	TAT	DDC	GOT2	GOT1	F2	TH	TPO	SERPINC1	HGD	APOB	ALB	APOH	CPB2	IGFBP1	TBXA2R	CPS1	MTTP	SERPIND1	APOC3	F5	PLG	AGT	SLC10A2	TSPO	IL6	CAT	SST	CYP2B6	CYP1A2	DHFR	TTR	LPA	CALM1	CALM2	CALM3	PROC	C5	CD4	TMPRSS15	CYP3A4	CYP2A6	G6PC	CYP2C19	CYP3A43	CYP3A5	PLA2G1B	ALPP
C0025500	Mesothelioma	AGT	PLAT	PFKP	ACE	TNF	HTR2B	PTGS2	CACNA1A	PRL	VDR	ESR1	HTR2A	MAN2B1	SCN5A	LPL	EGFR	INSR	GAA	SLC12A3	HTR1A	COMT	KCNQ1	AR	ABCC8	MPO	CYP2C19	DBH	RHO	MTHFR	UQCRC2	KCNJ2	TLR7	CYP2E1	ABCC2	CYSLTR2	DRD3	HPRT1	FGFR1	CRABP1	PAH	PPARG	RYR1	FECH	SLC6A4	GABRA1	SERPINE1	HTR2C	LRP2
C0025517	Metabolic Disorders	LPL	AGT	VDR	TNF	ACE	PPARG	SLC12A3	PRL	PTGS2	CACNA1A	CA2	CRABP1	INSR	MTHFR	SCN5A	HTR1A	EGFR	ABCC2	KCNQ1	TLR7	HPRT1	RHO	GAA	CYP2C19	ABCC8	POLG	SREBF1	KCNJ2	SLC2A4	CYP2E1	HTR2A	PLAT	PFKP	UQCRC2	SLC25A6	DBH	POLB	IL6	MPO	ESR1	JAK2	HTR2C	CYSLTR2	LRP2	FECH	PPARA	GABRA1	CYP3A4
C0025568	metaplasia	AGT	TNF	PPARG	RYR1	CACNA1A	SLC6A4	PTGS2	ALOX12B	SLC12A3	PRL	ACE	VDR	GAA	MTHFR	INSR	CRABP1	SCN5A	LPL	ABCC2	EGFR	PLAT	TLR7	TYR	POMC	ABCC8	IL6	KCNQ1	JAK2	AR	MPO	HTR2A	HTR1A	UQCRC2	CYSLTR2	PFKP	PTGS1	FECH	GABRA1	ESR1	POLG	POLB	HTR2C	PTAFR	ATP1A2	KCNA5	SERPINE1	HTR2B	CYP2C19
C0025637	methemoglobinemia	AGT	CACNA1A	PRL	TNF	ACE	PTGS2	VDR	SCN5A	INSR	KCNQ1	PLAT	EGFR	LPL	AR	DRD3	ABCC2	HTR1A	GAA	UQCRC2	ABCC8	SLC6A4	KCNJ2	DBH	FGFR1	HPRT1	MPO	HTR2A	SLC12A3	CRABP1	ITGA2B	FECH	CYP2C19	PFKP	POLG	RHO	POLB	KCNQ4	ESR1	SCN1A	TLR7	DFNA5	CYP2E1	CYSLTR2	SCN2A	GABRA1	SLC25A6	ACHE	KCNH2
C0025874	metrorrhagia	PRL	AGT	CACNA1A	PTGS2	TNF	ACE	VDR	INSR	LPL	SCN5A	SLC12A3	HTR1A	EGFR	ABCC8	KCNQ1	HTR2A	PLAT	CYSLTR2	KCNJ2	TLR7	GAA	DBH	FECH	AR	CYP2E1	CRABP1	ABCC2	GABRA1	ESR1	CYP2C19	UQCRC2	MTHFR	TPO	PFKP	HTR2C	ATP1A2	HPRT1	SLC6A4	PTAFR	DRD3	PPARA	SERPINE1	PTGS1	PPARG	RYR1	LRP2	IL6	KCNQ2
C0025958	microcephaly	TNF	PRL	TPO	CACNA1A	AGT	FGFR1	LPL	ACE	PTGS2	VDR	SLC12A3	HTR1A	CYP2E1	MTHFR	GAA	KCNJ2	INSR	ABCC8	SCN5A	SCN1A	CYP2C19	LRP2	KCNQ2	KCNQ3	CYSLTR2	HTR2A	EGFR	ESR1	KCNQ1	CHRNA4	MPO	DBH	UQCRC2	ATP1A2	PLAT	HTR2C	FECH	GABRA1	AR	PFKP	PPARA	KCNQ4	POLG	SLC6A4	DFNA5	POLB	PTAFR	PTGS1
C0026113	miliaria	TNF	AGT	PRL	ACE	CACNA1A	INSR	PTGS2	TPO	VDR	HTR1A	SCN5A	AR	CYP2E1	PLAT	LPL	TLR7	GAA	SLC12A3	ESR1	EGFR	KCNQ1	RHO	MPO	TYR	RYR1	POMC	KCNJ2	PPARG	CACNA1F	TYMP	CRABP1	ABCC8	ALOX12B	HTR2A	POLG	ABCC2	FECH	HTR2C	HPRT1	CYSLTR2	DRD3	UQCRC2	DBH	MTHFR	PPARA	SLC25A6	KCNQ2
C0026205	miosis	CACNA1A	AGT	PRL	TNF	ACE	PTGS2	VDR	SCN5A	HTR1A	INSR	SLC12A3	GAA	LPL	DRD3	KCNQ1	DBH	HTR2A	EGFR	CYSLTR2	CYP2E1	AR	PLAT	CYP2C19	CACNA1H	KCNJ2	ABCC8	MTHFR	TPO	RHO	FECH	CRABP1	GABRA1	UQCRC2	ESR1	SLC6A4	RYR1	PFKP	TLR7	HPRT1	KCNQ2	KCNQ3	PTAFR	ABCC2	KCNA5	SERPINE1	HTR2C	ACHE
C0026265	mitral valve disorder	TNF	AGT	CA2	PRL	ACE	TPO	CACNA1A	LPL	MTHFR	CYP2E1	VDR	SCN5A	SLC12A3	PTGS2	DRD3	CRABP1	KCNQ1	CYP2C19	INSR	ABCC2	HPRT1	AGTR1	IL6	MAPK3	JAK2	GAA	DBH	HTR2A	KCNJ2	EGFR	HTR1A	PLAT	AR	ESR1	GABRA1	ABCC8	POLG	CYSLTR2	MPO	PTAFR	SLC25A6	FECH	KCNA5	POLB	UQCRC2	KCNH2	ATP1A2
C0026266	mitral insufficiency	CACNA1H	TNF	AGT	RHO	CACNA1A	PRL	HTR2B	PTGS2	ACE	DRD3	VDR	INSR	AR	LPL	SCN5A	PPARG	RYR1	KCNQ1	SLC6A4	ABCC8	HTR1A	FECH	CYSLTR2	HTR2A	GAA	MTHFR	HPRT1	CYP2C19	EGFR	KCNJ2	TLR7	LRP2	CYP2E1	SLC12A3	ESR1	DBH	GABRA1	CRABP1	HTR2C	UQCRC2	PLAT	PFKP	MPO	ABCC2	PPARA	KCNQ2	ACHE	KCNQ3
C0026272	mixed connective tissue disease	ACE	PTGS2	LRP2	GAA	AGT	MPO	PRL	LPL	CACNA1A	INSR	KCNQ4	FECH	TNF	DFNA5	AR	VDR	POLG	POLB	EGFR	SLC25A6	PLAT	UQCRC2	ACHE	PFKP	SCN5A	KCNQ1	PTGS1	KCNQ2	KCNQ3	ITGA2B	HTR2A	HTR1A	ESR1	KCNE1	KCNE2	KCNJ2	CYP3A4	GLUD1	SLC12A3	ADRB1	PDE5A	HCAR2	KCNH2	CYP2E1	ANPEP	DPP6	AKR1A1
C0026393	molluscum contagiosum	SCN5A	FGFR1	FLT3	HTR2B	TNF	LPL	AGT	CACNA1A	ACE	PLAT	PRL	CRABP1	HTR1A	PTGS2	INSR	VDR	CYP2E1	PPARG	GAA	CYSLTR2	SREBF1	SLC2A4	CYP2C19	ABCC2	EGFR	SLC12A3	TLR7	HTR2A	KCNJ2	FECH	KCNQ4	ABCC8	GABRA1	TYR	DFNA5	POMC	UQCRC2	PTAFR	DBH	PFKP	KCNQ1	SERPINE1	AR	ESR1	KCNQ2	KCNQ3	ACHE	HTR2C
C0026603	motion sickness	TNF	CACNA1A	AGT	PRL	PTGS2	ACE	SLC6A4	SCN5A	VDR	LPL	INSR	CRABP1	HTR2A	DRD3	CYP2C19	GAA	SLC12A1	TLR7	SLC12A3	PLAT	MTHFR	KCNQ1	ABCC8	KCNJ2	TPO	ESR1	CYSLTR2	EGFR	CYP2E1	DBH	IL6	HTR1A	AR	JAK2	ABCC2	HPRT1	UQCRC2	COMT	GABRA1	FECH	RHO	ATP1A2	HTR2C	SERPINE1	PPARG	PFKP	LRP2
C0026633	congenital oral malformation	SCN1A	RYR1	CACNA1A	TNF	RHO	GAA	CYP2C19	TLR7	ACE	GABRA1	KCNQ2	KCNQ3	AGT	PTGS2	GABRG2	PRL	SCN1B	SCN5A	SCN2A	EGFR	ATP1A2	HTR2A	SCN2B	HTR1A	POLG	SCN4B	CHRNA4	PLAT	POLB	PTAFR	SCN3B	SLC25A6	KCNQ1	VDR	ESR1	HTR2C	KCNH2	CHRNB2	MTHFR	CALM1	INSR	SCN8A	SCN3A	CALM2	CALM3	SCN4A	LPL	PFKP
C0026636	oral disease	VDR	AGT	TNF	SLC12A3	ACE	LRP2	PTGS2	SLC6A4	CYP2E1	LPL	CACNA1A	CYSLTR2	EGFR	PRL	CYP2C19	SCN5A	ABCC2	UQCRC2	PLAT	HPRT1	GAA	KCNQ1	KCNQ2	KCNQ3	FECH	PFKP	SCN1A	ABCC8	HTR1A	HTR2A	GABRA1	CHRNA4	AR	KCNA5	INSR	ESR1	PTGS1	CYP3A4	POLG	POLB	HTR2C	ITGA2B	HTR2B	ACHE	SERPINE1	PTAFR
C0026640	oral neoplasm	SLC12A1	TNF	CACNA1A	SLC6A4	PRL	PTGS2	AGT	LPL	GAA	VDR	SCN5A	MTHFR	ACE	INSR	KCNQ1	CRABP1	CYP2C19	TLR7	LRP2	KCNJ2	SLC12A3	HPRT1	AR	HTR1A	ABCC8	ESR1	TYR	IL6	POMC	EGFR	HTR2A	DBH	JAK2	PLAT	CYSLTR2	GABRA1	FECH	RYR1	PPARG	KCNQ4	ATP1A2	CYP3A4	DFNA5	UQCRC2	PTAFR	KCNA5	SERPINE1	HTR2C
C0026650	movement disorder	CACNA1A	PRL	TNF	AGT	PTGS2	HTR1A	RYR1	SCN5A	ACE	AR	LPL	CYP2E1	INSR	VDR	DRD3	PLAT	MMP9	KCNQ1	SLC6A4	KCNJ2	CRABP1	SLC12A3	PPARG	TLR7	TPO	GAA	ABCC8	EGFR	HTR2A	DBH	CYSLTR2	GABRA1	CYP2C19	ESR1	FECH	HPRT1	ABCC2	KCNQ2	KCNQ3	MPO	KCNA5	UQCRC2	CACNA1F	PTAFR	ATP1A2	HTR2C	MTHFR
C0026718	Mucormycosis	CACNA1F	CRABP1	PPARG	AGT	SREBF1	SLC2A4	PTGS2	ACE	KCNQ2	KCNQ3	TLR7	SCN1A	TNF	SCN5A	KCNJ2	CHRNA4	CACNA1A	PRL	EGFR	VDR	DBH	CYSLTR2	SERPINE1	HTR2A	KCNQ4	HTR1A	DFNA5	PFKP	LPL	POLG	POLB	SLC25A6	INSR	ESR1	KCNQ1	SLC12A3	AR	GAA	PTGS1	UQCRC2	SLC6A4	PLAT	ACHE	CYP2E1	MTHFR	ITGA2B	CYP2C19	HTR2B
C0026764	myeloma	EGFR	TNF	PAH	SLC12A1	CACNA1A	PRL	AGT	TPO	PTGS2	SLC6A4	ACE	CYP2E1	LPL	SCN5A	VDR	MTHFR	INSR	KCNQ1	CRABP1	DRD3	GAA	CYP2C19	KCNJ2	HPRT1	SLC12A3	AR	ESR1	HTR1A	IL6	ABCC8	JAK2	HTR2A	DBH	CYSLTR2	TLR7	ABCC2	PLAT	LRP2	GABRA1	FECH	ATP1A2	TYR	POLG	HTR2C	UQCRC2	RYR1	POMC
C0026766	multiorgan failure	TNF	AGT	CACNA1A	FGFR1	PTGS2	VDR	ACE	PRL	INSR	HTR1A	LPL	AR	KCNQ1	SCN5A	SLC12A3	CACNA1F	ABCC2	PLAT	RYR1	SHBG	CYP2E1	MTHFR	EGFR	KCNJ2	DBH	MPO	FECH	HTR2A	GABRA1	HPRT1	TLR7	ESR1	UQCRC2	CYSLTR2	GAA	ABCC8	CRABP1	PTAFR	IL6	TYR	KCNA5	PFKP	CYP2C19	POMC	KCNH2	ATP1A2	JAK2
C0026769	multiple sclerosis	LPL	AGT	IL1B	IL6	AKT1	CD40	ALB	PTGS2	NFKB1	NOS2	ICAM1	NFKB2	IL1A	AR	CCL2	CSF2	MAPK14	CCNA2	CXCR4	ALPP	AKT2	SELE	IRS1	SELP	AQP2	AKT3	IL15	KDR	MAPK11	LDHA	IRS2	BIRC2	PLA2G2A	EIF2AK2	DPP4	NRF1	GSK3A	GP1BA	PDE4B	CCND1	LEP	NOTCH1	MMP9	FOS	ESR1	PRL	TGFB1	NOS3
C0026821	cramps	AGT	CACNA1A	ACE	PTGS2	PRL	TNF	EGFR	VDR	INSR	SCN5A	HTR2A	LPL	UQCRC2	PLAT	KCNQ1	PFKP	HTR1A	SLC12A3	FECH	GAA	DBH	CYSLTR2	ESR1	KCNJ2	ABCC8	GABRA1	HTR2C	TLR7	MPO	ACHE	ITGA2B	CYP2C19	HPRT1	CRABP1	AR	ATP1A2	PTGS1	ABCC2	HTR2B	PPARA	HTR3A	KCNQ2	CYP3A4	KCNQ3	SLC6A4	KCNE1	KCNE2
C0026825	flaccidity	PRL	GNRHR	CACNA1A	TNF	AGT	RHO	HTR1A	GAA	SCN5A	LPL	SLC12A3	PTGS2	VDR	ACE	KCNQ1	INSR	CYP2C19	KCNJ2	CYSLTR2	HTR2A	HPRT1	GABRA1	EGFR	PLAT	UQCRC2	PTAFR	DBH	FECH	KCNQ2	KCNQ3	ACHE	PFKP	SCN1A	KCNQ4	AR	DFNA5	KCNA5	ESR1	ATP1A2	SLC6A4	SERPINE1	CYP3A4	HTR2B	MTHFR	KCNE1	KCNE2	ABCC8	CYP2E1
C0026826	hypertonia	AGT	CACNA1A	PRL	PTGS2	ACE	TNF	INSR	VDR	SCN5A	LPL	EGFR	HTR2A	SLC12A3	KCNQ1	PLAT	HTR1A	CYSLTR2	KCNJ2	GAA	DBH	FECH	ABCC8	GABRA1	UQCRC2	CRABP1	TLR7	PFKP	CYP2C19	HPRT1	ESR1	PTAFR	HTR2C	AR	ATP1A2	ABCC2	SLC6A4	PTGS1	PPARA	ACHE	KCNA5	KCNQ2	KCNQ3	SERPINE1	MPO	CYP2E1	MTHFR	LRP2	HTR2B
C0026827	hypotonia	CACNA1A	AGT	PRL	TNF	PTGS2	ACE	HTR1A	INSR	VDR	SCN5A	SLC12A3	LPL	KCNQ1	GAA	KCNJ2	DBH	PLAT	CRABP1	RYR1	HTR2A	AR	EGFR	ABCC8	GABRA1	CYSLTR2	ABCC2	FECH	TLR7	HPRT1	PTAFR	DRD3	CYP2C19	ESR1	MTHFR	SLC6A4	UQCRC2	PPARG	CYP2E1	PFKP	TPO	ATP1A2	HTR2C	KCNQ2	KCNQ3	KCNA5	HTR2B	ACHE	PPARA
C0026836	muscle relaxation	AGT	CACNA1A	CYP2E1	RHO	GAA	SCN5A	MTHFR	ACE	KCNQ1	PTGS2	KCNJ2	ABCC2	TNF	HTR2A	SLC12A3	EGFR	PRL	PLAT	PFKP	KCNQ2	KCNQ3	HTR1A	ACHE	KCNQ4	UQCRC2	DFNA5	KCNH2	VDR	ATP1A2	ESR1	LPL	INSR	KCNE1	KCNE2	RYR2	HTR2B	AR	CYP3A4	SCN1A	GABRA1	SLC6A4	HTR3A	ITGA2B	SCN2A	HTR2C	ABCC8	CYP2C19
C0026837	rigidity	PRL	CACNA1A	AGT	PTGS2	TNF	ACE	INSR	SCN5A	VDR	HTR1A	LPL	HTR2A	KCNQ1	EGFR	SLC12A3	DRD3	KCNJ2	GAA	CYSLTR2	PLAT	TLR7	CRABP1	FECH	ABCC8	AR	CYP2C19	DBH	GABRA1	UQCRC2	PFKP	RYR1	ESR1	HTR2C	HPRT1	ABCC2	SLC6A4	MTHFR	PTAFR	CYP2E1	PPARA	KCNQ2	KCNQ3	ATP1A2	SERPINE1	PPARG	PTGS1	ACHE	MPO
C0026838	spasticity	CACNA1A	SCN1A	AGT	PRL	TNF	HTR1A	RYR1	HTR2A	RHO	ACE	SCN5A	GAA	FGFR1	SLC6A4	MAOA	PTGS2	COMT	PLAT	CYP2C19	MTHFR	LPL	VDR	KCNQ1	INSR	GABRA1	CRABP1	DRD3	EGFR	TLR7	PTAFR	KCNQ2	KCNQ3	CYSLTR2	UQCRC2	KCNJ2	AR	DBH	SLC12A3	ESR1	PFKP	ACHE	LRP2	HPRT1	CYP3A4	ABCC8	KCNQ4	IL6	SERPINE1
C0026846	muscle atrophy	PRL	UBC	AKT1	SRC	CCND1	TP53	EGFR	IL6	JUN	MAPK1	STAT3	CREBBP	TNF	HSP90AA1	HDAC1	NCOA1	NCOA2	ESR1	MAPK3	CASP3	GSK3B	PRKACA	KLK2	FOS	HDAC4	TSPO	SIRT1	CDK7	CALM1	PAK6	MMP1	HIF1A	MMP14	CASP8	ERBB2	NR3C1	SHBG	ERBB3	ALB	NFKB1	CDK6	E2F1	PRKCB	CASP1	CDK9	HSPA1A	DDC	RAF1
C0026848	myopathy	UBC	TSPO	ALB	GGT1	POLB	UQCRC2	CALM1	COX4I1	ALPL	ALPP	AKT1	VDAC2	ITGA2B	SLC25A4	ACO2	TYR	TAT	ACE	CALM2	CALM3	GLA	TNF	MPG	STS	MGMT	GOT1	PYGM	MYC	NOS3	SOD1	TYMP	ESR1	ACLY	RET	HRAS	GOT2	CAT	IL6	CD4	CA3	NOS2	MB	SRC	MAPK1	ACHE	JUN	PPARG	CSF2RA
C0026857	Musculoskeletal System Disorders	AGT	CACNA1A	PRL	TNF	PTGS2	ACE	LPL	INSR	VDR	SCN5A	SLC12A3	TLR7	GAA	HTR2A	EGFR	PLAT	CYP2C19	HTR1A	CRABP1	KCNQ1	SLC6A4	PPARG	MTHFR	ABCC2	ABCC8	HPRT1	UQCRC2	CYP2E1	HTR2B	DBH	CYSLTR2	GABRA1	ESR1	PFKP	RYR1	FECH	AR	KCNJ2	HTR2C	ATP1A2	PTAFR	SERPINE1	ACHE	PPARA	FGFR1	IL6	KCNQ2	KCNQ3
C0026858	musculoskeletal pain	AGT	PRL	ACE	TNF	CACNA1A	PTGS2	VDR	LPL	SCN5A	INSR	EGFR	SLC12A3	GAA	HTR1A	PLAT	KCNQ1	HTR2A	TLR7	CYP2C19	UQCRC2	MTHFR	CYSLTR2	PFKP	FECH	AR	KCNJ2	HTR2C	DBH	ABCC8	ESR1	CRABP1	ABCC2	SERPINE1	LRP2	HPRT1	MPO	GABRA1	CYP2E1	PPARA	ATP1A2	ACHE	SLC6A4	KCNQ2	KCNQ3	PTGS1	TPO	ITGA2B	PPARG
C0026884	mutism	VDR	CACNA1A	AGT	CYP27B1	CA2	PRL	TNF	PTGS2	HTR1A	HTR2B	CACNA1F	CYP2E1	MAOA	PPARG	RYR1	INSR	ACE	SLC6A4	SLC12A3	GAA	SCN5A	KCNJ2	CRABP1	DRD3	KCNQ1	CYP2C19	LPL	HPRT1	DBH	ABCC8	EGFR	HTR2A	FECH	PLAT	ABCC2	CYSLTR2	ESR1	LRP2	TLR7	AR	GABRA1	ATP1A2	UQCRC2	PFKP	TYR	HTR2C	POMC	CYP3A4
C0026896	myasthenia gravis	AGT	TNF	CACNA1A	ACE	GAA	VDR	PTGS2	INSR	PRL	FGFR1	SLC12A3	SCN5A	KCNQ1	LPL	AR	EGFR	ABCC2	IL6	JAK2	HTR1A	MPO	ABCC8	CRABP1	TPO	HPRT1	SLC6A4	HTR2A	PLAT	CYSLTR2	UQCRC2	LRP2	TYR	FECH	POMC	KCNJ2	HBA2	ITGA2B	HBD	CYP2C19	DBH	SHBG	GABRA1	PFKP	ESR1	CYP2E1	TLR7	HTR2C	SERPINE1
C0026916	MAC	RYR1	TNF	PPARG	LPL	FGFR1	PRL	AGT	ACE	PLAT	CACNA1A	AR	SLC12A3	VDR	PTGS2	SCN5A	GAA	CYP2E1	CRABP1	SREBF1	SLC2A4	INSR	CYP2C19	EGFR	ABCC2	LRP2	KCNQ1	KCNJ2	HTR2A	FECH	GABRA1	IL6	UQCRC2	HTR1A	MPO	JAK2	PTAFR	PFKP	CYSLTR2	ATP1A2	PTGS1	CYP3A4	ACHE	ESR1	KCNQ2	KCNQ3	ITGA2B	SERPINE1	KCNA5
C0026918	mycobacterial infections	AGT	TNF	VDR	SLC12A3	PRL	PTGS2	ACE	LPL	INSR	CRABP1	CACNA1A	ABCC2	CYP2E1	GAA	HPRT1	MTHFR	SCN5A	ESR1	KCNQ1	ABCC8	CYP2C19	DBH	LRP2	CYSLTR2	TLR7	EGFR	HTR2A	PLAT	MPO	HTR1A	KCNA5	SERPINE1	HTR2C	AR	UQCRC2	PFKP	PPARA	PTGS1	KCNH2	HTR2B	KCNJ2	TPO	PPARG	ITGA2B	ACHE	SLC6A4	CYP3A4	GABRA1
C0026919	atypical mycobacterial infection	AGT	PTGS2	TNF	VDR	SLC12A3	PRL	ACE	CYP2E1	GAA	INSR	CACNA1A	CRABP1	SCN5A	ABCC2	CYP2C19	HPRT1	TLR7	LPL	KCNQ1	ESR1	ABCC8	DBH	CYSLTR2	EGFR	HTR2A	PLAT	HTR1A	AR	KCNA5	UQCRC2	SERPINE1	KCNH2	HTR2C	PFKP	PPARA	ACHE	KCNJ2	PTGS1	RYR2	HTR2B	TPO	MTHFR	PPARG	KCNQ2	KCNQ3	CYP3A4	ITGA2B	GABRA1
C0026946	fungal infection	AGT	CACNA1A	PTGS2	TNF	PRL	ACE	INSR	LPL	VDR	SCN5A	SLC12A3	GAA	TLR7	PLAT	EGFR	CYP2C19	HTR1A	CYSLTR2	KCNQ1	ABCC8	HTR2A	ABCC2	SLC6A4	UQCRC2	CYP2E1	KCNJ2	FECH	HPRT1	CRABP1	ESR1	PFKP	DBH	AR	LRP2	GABRA1	MTHFR	HTR2C	IL6	ATP1A2	JAK2	MPO	PTGS1	TPO	SERPINE1	HTR2B	PPARG	PPARA	KCNQ2
C0026961	mydriasis	CACNA1A	AGT	PRL	PTGS2	TNF	ACE	INSR	VDR	SCN5A	HTR1A	HTR2A	KCNQ1	EGFR	SLC12A3	GAA	LPL	DBH	KCNJ2	CYSLTR2	FECH	ABCC8	UQCRC2	AR	DRD3	TLR7	GABRA1	PLAT	ESR1	PFKP	TPO	CYP2C19	KCNQ2	KCNQ3	ACHE	CRABP1	CACNA1F	HTR2C	CYP2E1	PTAFR	MPO	PPARG	HPRT1	RYR1	MTHFR	PPARA	RHO	ABCC2	SLC6A4
C0026975	myelitis	TNF	PRL	AGT	CACNA1A	AR	PTGS2	TPO	RHO	ACE	VDR	CACNA1F	SCN5A	KCNJ2	PPARG	HTR1A	KCNQ1	LPL	HTR2A	INSR	SLC12A3	CYSLTR2	PLAT	RYR1	EGFR	TYMP	CYP2E1	IL6	DBH	JAK2	ABCC8	GAA	ESR1	FECH	GABRA1	ALOX12B	GNRHR	UQCRC2	ABCC2	COMT	PFKP	PTAFR	TLR7	HPRT1	MPO	ITGA2B	KCNQ2	POLG
C0026976	transverse myelitis	RHO	TNF	AGT	PRL	ACE	VDR	CACNA1A	SCN5A	KCNJ2	AR	CYSLTR2	KCNQ1	PTGS2	LRP2	SLC12A3	EGFR	LPL	HTR2A	GAA	UQCRC2	PFKP	PLAT	KCNQ4	HTR1A	ABCC8	DFNA5	MPO	IL6	INSR	ACHE	JAK2	DBH	KCNQ2	KCNQ3	ESR1	FECH	GABRA1	KCNE1	KCNE2	HTR2B	KCNA5	HTR2C	PTAFR	CYP3A4	SERPINE1	ATP1A2	SLC6A4	ITGA2B
C0026985	myelodysplasia	TNF	FGFR1	FLT3	AGT	PTGS2	ACE	PLAT	SLC12A3	CACNA1A	CYP2C19	ABCC2	VDR	SCN5A	CYP2E1	PRL	MTHFR	TYR	POMC	LPL	EGFR	GAA	KCNQ1	TLR7	HPRT1	INSR	UQCRC2	PFKP	AR	IL6	HTR1A	PTGS1	JAK2	DBH	KCNA5	SERPINE1	FECH	ATP1A2	HTR2C	ACHE	ESR1	ITGA2B	KCNQ4	PPARA	HTR2A	DFNA5	CYP3A4	KCNQ2	KCNQ3
C0026986	myelodysplastic syndrome	AGT	TNF	CACNA1A	ACE	VDR	PTGS2	PRL	HTR1A	HPRT1	PLAT	MTHFR	SLC12A3	ALOX12B	LPL	CA2	ABCC2	SCN5A	GAA	INSR	EGFR	TLR7	CYP2C19	LRP2	TYR	POMC	CRABP1	AR	KCNQ1	UQCRC2	PFKP	CYP2E1	KCNQ4	DFNA5	DBH	ESR1	ABCC8	MPO	ACHE	HTR2A	HTR2C	POLG	KCNQ2	KCNQ3	ITGA2B	FECH	GABRA1	POLB	PPARA
C0026987	Myelofibrosis	TNF	TPO	CACNA1A	AGT	AR	PRL	CACNA1F	TYMP	ACE	PPARG	VDR	RYR1	PTGS2	CYP2E1	PLAT	ALOX12B	HTR1A	RHO	SLC12A3	SCN5A	INSR	LPL	GAA	ITGA2B	KCNQ1	HPRT1	TLR7	MTHFR	EGFR	ESR1	CRABP1	F9	GP9	KCNJ2	HTR2A	KCNQ2	KCNQ3	ABCC2	LRP2	FECH	ABCC8	UQCRC2	IL6	POLG	PFKP	CYSLTR2	DBH
C0027022	myeloproliferative disorders	UBC	PIK3CG	STAT3	PIK3R3	HRAS	FGF1	TSPO	HGF	IL3	IL6	PTPN12	JAK2	CDH2	CSF2	TP53	BCR	CCND1	NOTCH1	SRC	CD4	CSF3	TGFA	THPO	ALB	EPO	NRP1	TNF	CD19	FGF4	CXCR4	EGFR	FN1	TYR	TGFB1	CD38	PIM1	JUP	GRB14	MTOR	PTPRJ	AKT1	HSP90AA1	ALPP	ALPL	EDNRA	STAT1	CASP3	MMP2
C0027051	myocardial infarction	AGT	CACNA1A	ACE	PTGS2	PRL	TNF	INSR	SCN5A	VDR	EGFR	LPL	KCNQ1	PLAT	HTR2A	SLC12A3	GAA	UQCRC2	HTR1A	PFKP	CYSLTR2	FECH	KCNJ2	DBH	ESR1	ABCC8	HTR2C	CRABP1	CYP2C19	GABRA1	TLR7	ACHE	MPO	AR	HPRT1	MTHFR	ABCC2	PPARA	KCNQ2	PTGS1	KCNQ3	KCNE1	KCNE2	KCNA5	ITGA2B	SLC6A4	ATP1A2	HTR2B	CYP3A4
C0027059	myocarditis	TNF	PRL	AGT	CACNA1A	PTGS2	LPL	ACE	HTR1A	SCN5A	CYP2E1	VDR	INSR	PPARG	SLC12A3	TPO	DRD3	AR	ALOX12B	HPRT1	ABCC2	EGFR	CRABP1	GAA	FECH	LRP2	ABCC8	KCNQ1	PLAT	MTHFR	CFTR	KCNJ2	DBH	MPO	CYP2C19	HTR2A	TLR7	UQCRC2	PFKP	CACNA1H	SLC6A4	GABRA1	CYSLTR2	RYR1	HTR2C	TYR	ESR1	POMC	PPARA
C0027066	myoclonus	CACNA1A	AGT	PRL	TNF	PTGS2	ACE	VDR	INSR	LPL	SCN5A	HTR1A	SLC12A3	KCNJ2	KCNQ1	GAA	HTR2A	DBH	AR	EGFR	PLAT	CRABP1	CYSLTR2	GABRA1	ABCC8	FECH	CYP2C19	RYR1	DRD3	CYP2E1	SLC6A4	ESR1	HPRT1	TLR7	UQCRC2	PTAFR	ABCC2	MTHFR	PFKP	TPO	ATP1A2	KCNQ2	KCNQ3	HTR2C	PPARG	ACHE	KCNA5	CYP3A4	PTGS1
C0027073	myofascial pain syndrome	GAA	CACNA1A	ACE	PTGS2	EGFR	ATP1A2	AGT	TNF	PRL	PFKP	POLG	UQCRC2	RYR1	CYP3A4	SLC25A6	HTR1A	PARP1	SDHB	HMGCR	GRIN1	ITGA2B	LPL	ACHE	CYP2E1	INSR	VDR	SCN5A	GLUD1	ADRB1	SLC12A3	AR	HTR2A	ESR1	PLAT	TPO	KCNQ1	MTHFR	CYP2C19	ABCC2	AOC1	CRABP1	KCNJ2	SLC6A4	PPARG	CYSLTR2	TLR7	HPRT1	POLB
C0027080	myoglobinuria	PPARA	ACOX1	RXRA	CREBBP	NCOA2	PPARG	FASN	ACLY	CPT1A	LPL	CPT1B	CD36	CRAT	ACACB	GOT2	DGAT2	LEP	CAT	CHAT	ACAT1	SREBF1	ACO2	UQCRC2	ALB	BCKDHA	CYP3A4	SDHB	CYP2B6	ANGPTL4	PPARD	APOC3	SREBF2	GLUD1	ABCB11	SQLE	CYP2A6	CYP2C19	CYP3A5	CYP3A43	MTTP	GAA	COX4I1	AKT1	HMGCR	GCK	FDFT1	APOE	PYGM
C0027092	myopia	TNF	CACNA1A	AGT	PTGS2	PRL	VDR	ACE	TPO	INSR	LPL	SCN5A	HTR1A	GAA	TLR7	PLAT	CYP2C19	SLC6A4	HTR2A	KCNJ2	CRABP1	SLC12A3	EGFR	KCNQ1	ABCC8	MTHFR	HPRT1	SLC12A1	FECH	CA2	PPARG	CACNA1F	DBH	GABRA1	ESR1	CYSLTR2	UQCRC2	IL6	PFKP	PTAFR	JAK2	ABCC2	AR	ITGA2B	DRD3	CYP2E1	MPO	COMT
C0027121	myositis	AGT	CACNA1A	TNF	PTGS2	ACE	PRL	LPL	INSR	VDR	SCN5A	GAA	HTR1A	SLC12A3	EGFR	KCNQ1	HPRT1	KCNJ2	CRABP1	PLAT	AR	ABCC8	FECH	HTR2A	TLR7	CYSLTR2	ABCC2	DBH	CYP2E1	TPO	SLC6A4	PPARG	UQCRC2	PFKP	ESR1	CYP2C19	RYR1	MPO	LRP2	ATP1A2	MTHFR	GABRA1	IL6	CACNA1F	JAK2	TYMP	HTR2C	KCNA5	CYP3A4
C0027125	myotonia	GAA	VDR	EGFR	PLAT	AGT	TNF	CACNA1A	POLG	RYR1	UQCRC2	ITGA2B	CYP3A4	SLC25A6	PARP1	SDHB	HMGCR	GRIN1	PRL	ACE	ACHE	PTGS2	GLUD1	HTR1A	ADRB1	SLC6A4	LPL	SCN5A	FGFR1	INSR	AR	ESR1	SLC12A3	HSPA4	AOC1	KCNQ1	HSPA1A	HSPA1B	HSPA5	HSPA2	HSPA6
C0027134	myringitis	TLR7	INSR	CACNA1A	AGT	TNF	ABCC8	ACE	PTGS2	VDR	PRL	TYR	KCNQ4	DFNA5	EGFR	PLAT	SCN1A	HTR1A	SCN5A	PFKP	GAA	LPL	PTGS1	ESR1	SLC12A3	RYR1	KCNQ1	UQCRC2	HTR2A	AR	CYP2E1	FGFR1	SLC6A4	KCNJ2	CYP2C19	CYSLTR2	CRABP1	PPARG	TPO	CACNA1F	FECH	RHO	MTHFR	MPO	HTR2B	DBH	ABCC2	HPRT1
C0027145	myxedema	TNF	VDR	AGT	CACNA1A	PRL	ACE	PTGS2	ALOX12B	INSR	SLC12A3	ABCC2	HPRT1	TLR7	GAA	LPL	SCN5A	EGFR	CRABP1	CYP2C19	LRP2	AR	KCNQ1	HTR2A	TYR	UQCRC2	POMC	HTR1A	ABCC8	MPO	PLAT	HTR2C	PFKP	PPARA	PTGS1	FECH	GABRA1	ESR1	KCNJ2	ACHE	KCNQ2	KCNQ3	CYP2E1	CYP3A4	PTAFR	SERPINE1	KCNA5	ATP1A2	ITGA2B
C0027339	nail disorder	AGT	TNF	CACNA1A	PRL	PTGS2	ACE	LPL	INSR	VDR	SLC12A3	SCN5A	CRABP1	PLAT	ABCC8	EGFR	CYP2E1	TLR7	GAA	HPRT1	AR	HTR1A	CYSLTR2	HTR2A	KCNQ1	MTHFR	PPARG	KCNJ2	CYP2C19	FECH	ABCC2	LRP2	GABRA1	UQCRC2	DBH	ATP1A2	SLC6A4	MPO	PFKP	HTR2B	HTR2C	ESR1	PTAFR	SERPINE1	TPO	PTGS1	PPARA	KCNQ4	RYR1
C0027341	NPS	AGT	TNF	PRL	INSR	ABCC8	PLAT	PTGS2	AR	PPARG	ENPP1	ACE	CACNA1A	LRP2	HPRT1	SCN5A	GAA	KCNJ2	LPL	SLC12A3	VDR	MPO	SERPINE1	CYSLTR2	EGFR	FECH	KCNQ4	HTR2A	MTHFR	DFNA5	GABRA1	POLG	POLB	SLC12A1	PTAFR	KCNQ1	SLC25A6	ATP1A2	UQCRC2	HTR1A	ESR1	PTGS1	ACHE	IL6	CYP3A4	ITGA2B	TPO	CYP2E1	KCNQ2
C0027343	ingrown toenail	HTR2A	COMT	FGFR1	AGT	TNF	SLC6A4	CACNA1A	LPL	VDR	ACE	PRL	INSR	MTHFR	PTGS2	SCN5A	CRABP1	CYP2C19	GAA	LRP2	TLR7	ABCC2	HPRT1	EGFR	SLC12A3	KCNQ1	ESR1	PLAT	HTR1A	IL6	AR	JAK2	TYR	POMC	CYSLTR2	DBH	MPO	FECH	GABRA1	UQCRC2	PFKP	CYP3A4	PTAFR	ATP1A2	SERPINE1	KCNA5	RYR1	KCNJ2	PPARG
C0027404	Narcolepsy	SLC12A1	TNF	CACNA1A	SLC6A4	PRL	PTGS2	AGT	LPL	VDR	GAA	SCN5A	ACE	MTHFR	INSR	KCNQ1	CRABP1	CYP2C19	AR	DBH	TLR7	LRP2	KCNJ2	SLC12A3	HPRT1	HTR1A	EGFR	ESR1	PLAT	ABCC8	TYR	IL6	POMC	HTR2A	JAK2	CYSLTR2	GABRA1	MPO	FECH	UQCRC2	HTR2C	RYR1	KCNQ4	PFKP	PPARG	ATP1A2	PPARA	CYP3A4	PTAFR
C0027424	nasal congestion	AGT	CACNA1A	ACE	PRL	PTGS2	TNF	SCN5A	EGFR	INSR	HTR2A	VDR	LPL	HTR1A	GAA	KCNQ1	UQCRC2	PLAT	PFKP	SLC12A3	DBH	CYSLTR2	KCNJ2	CYP2C19	FECH	TLR7	ABCC8	GABRA1	HTR2C	ESR1	AR	DRD3	ACHE	KCNQ2	KCNQ3	PPARA	MTHFR	HPRT1	ABCC2	SLC6A4	SERPINE1	MPO	HTR2B	CRABP1	PTAFR	CYP3A4	RHO	KCNH2	ATP1A2
C0027429	nasal obstruction	CACNA1A	TNF	RYR1	PRL	SLC6A4	AGT	PLAT	PTGS2	ACE	SCN5A	INSR	CRABP1	VDR	TLR7	KCNQ1	KCNJ2	LPL	EGFR	ESR1	AR	ABCC8	HTR1A	CYSLTR2	KCNA5	HTR2A	SERPINE1	GABRA1	KCNQ4	DFNA5	SLC12A3	PTAFR	ATP1A2	HTR2C	GAA	UQCRC2	PFKP	PPARG	CYP2E1	PPARA	PTGS1	TPO	KCNQ2	DBH	KCNQ3	ACHE	CYP2C19	MTHFR	FECH
C0027430	nasal polyps	TNF	CACNA1A	SLC12A1	AGT	SLC6A4	PTGS2	PRL	ACE	HTR2B	AR	LPL	TPO	PPARG	RYR1	VDR	INSR	GAA	SCN5A	MTHFR	TLR7	RHO	KCNQ1	KCNJ2	CYP2C19	CYSLTR2	LRP2	SLC12A3	HPRT1	HTR2A	EGFR	HTR1A	CRABP1	ESR1	PLAT	ABCC8	FECH	GABRA1	DBH	ABCC2	UQCRC2	AGTR1	MAPK3	PTAFR	ATP1A2	KCNA5	HTR2C	IL6	KCNQ4
C0027438	nasopharynx	PRL	GNRHR	AGT	DRD3	CACNA1A	RHO	ACE	SCN5A	PTGS2	CYP2E1	TNF	KCNQ1	VDR	CYP2C19	HTR2A	EGFR	ABCC2	AR	TLR7	KCNJ2	LPL	FECH	ESR1	SLC12A3	INSR	GABRA1	IL6	HTR1A	SERPINE1	HTR2C	JAK2	PLAT	CYSLTR2	PTAFR	DBH	PPARA	PFKP	UQCRC2	ATP1A2	KCNQ4	KCNH2	DFNA5	PTGS1	KCNA5	ITGA2B	GAA	HTR2B
C0027441	Nasopharyngitis	AGT	CACNA1A	ACE	PRL	PTGS2	TNF	SCN5A	INSR	LPL	VDR	EGFR	SLC12A3	GAA	HTR1A	CYP2C19	HTR2A	PLAT	TLR7	ABCC8	KCNQ1	CYSLTR2	UQCRC2	CRABP1	PFKP	SLC6A4	KCNJ2	DBH	ESR1	MTHFR	SERPINE1	HTR2C	AR	GABRA1	ABCC2	HPRT1	FECH	ATP1A2	PTGS1	KCNQ2	PPARA	KCNQ3	ACHE	RYR1	KCNA5	LRP2	MPO	CYP3A4	PTAFR
C0027497	nausea	UBC	CALM1	ALB	GOT2	CALM2	CALM3	GOT1	CYP3A4	MAOA	ALDH5A1	TH	AOX1	SST	PRL	POMC	APP	TSPO	ADRB1	CYP2C19	DDC	PTGS2	TP53	ALDH1A3	ACO2	CHAT	DRD2	COMT	PARP1	MAOB	HTR2A	ACE	FOS	GRIK1	SLC25A4	HTR2C	SLC6A4	CYP1A2	JUN	CYP3A5	NPY	ALPP	CYP3A43	ADCY2	MT-CO1	SLC6A3	COX4I1	OPRM1	MT-ND1
C0027540	necrosis	AGT	CACNA1A	ACE	PTGS2	TNF	PRL	VDR	LPL	EGFR	SCN5A	INSR	SLC12A3	PLAT	KCNQ1	GAA	HTR2A	UQCRC2	KCNJ2	PFKP	HTR1A	CYSLTR2	MPO	FECH	ESR1	CYP2E1	AR	ABCC8	HPRT1	LRP2	ACHE	ABCC2	DBH	ITGA2B	GABRA1	KCNQ2	KCNQ3	CRABP1	HTR2C	CYP3A4	PTGS1	TLR7	CYP2C19	POLG	SERPINE1	MTHFR	HTR2B	POLB
C0027609	withdrawal syndrome neonatal	HTR1A	PRL	SCN5A	TNF	CACNA1A	PPARG	AGT	RYR1	LPL	PTGS2	SLC6A4	CYP2E1	SLC12A3	DRD3	GAA	VDR	ACE	INSR	CYP2C19	TLR7	KCNJ2	MTHFR	KCNQ1	CRABP1	ABCC8	DBH	ABCC2	CYSLTR2	HTR2A	HPRT1	EGFR	PLAT	GABRA1	AR	TYR	POMC	PTAFR	UQCRC2	FECH	KCNA5	SERPINE1	KCNQ2	KCNQ3	PFKP	ESR1	KCNH2	CYP3A4	KCNQ4
C0027627	metastases	PRL	TNF	AGT	CACNA1A	VDR	PTGS2	LPL	ACE	MTHFR	CYP2E1	INSR	SCN5A	GAA	SLC12A3	AR	ALOX12B	SLC12A1	GNRHR	PPARG	KCNJ2	RHO	EGFR	CA2	HTR1A	TYMP	TPO	CYP2C19	SLC6A4	HPRT1	CRABP1	PLAT	KCNQ1	HTR2A	DBH	FGFR1	CYP27B1	LRP2	ABCC8	FECH	UQCRC2	GABRA1	ESR1	CYSLTR2	SERPINE1	PFKP	TLR7	TYR	POMC
C0027651	tumor	AGT	CACNA1A	PRL	PTGS2	ACE	TNF	VDR	INSR	SCN5A	LPL	SLC12A3	EGFR	PLAT	KCNQ1	TLR7	GAA	HTR1A	HTR2A	CYSLTR2	CYP2C19	KCNJ2	ABCC8	UQCRC2	CRABP1	ABCC2	PFKP	AR	HPRT1	DBH	FECH	ESR1	MTHFR	HTR2C	GABRA1	SERPINE1	MPO	SLC6A4	ATP1A2	PPARA	PTGS1	CYP2E1	ACHE	LRP2	KCNA5	PTAFR	KCNQ2	KCNQ3	HTR2B
C0027662	meas	LPL	INSR	PTGS2	VDR	EGFR	PLAT	AGT	PFKP	ACE	CACNA1A	TNF	PRL	ESR1	HTR1A	CYP3A4	UQCRC2	SLC12A3	GAA	AR	ANPEP	AKR1A1	DPP6	SCN5A	MAN2B1	AOC1	CYP2E1	FGFR1	ABCC2	KCNQ1	CYP2C19	POLG	HTR2B	SLC6A4	MTHFR	HTR2A	POLB	KCNJ2	ABCC8	PPARG	HTR3A	FLT3	TLR7	CYSLTR2	HSPA4	BCHE	HSPA1A	ADCY1
C0027686	neovascularization	MTHFR	TYR	POMC	MPO	SCN5A	CYSLTR2	AGT	ACE	CACNA1A	ATP1A2	SERPINE1	PFKP	UQCRC2	TNF	PRL	PTGS2	KCNQ1	SLC12A3	GAA	HCAR2	PDE5A	VDR	KCNH2	KCNE1	KCNE2	CYP3A4	GABRA1	INSR	EGFR	CYP2D6	CYP1A2	HTR1A	LPL	PLAT	LRP2	KCNJ2	HTR2A	AR	CYP2C19	ESR1	ABCC8	SLC6A4	CRABP1	PPARG	TLR7	CYP2E1	ABCC2	KCNQ4
C0027697	nephritis	AGT	CACNA1A	ACE	PTGS2	TNF	PRL	LPL	VDR	INSR	EGFR	MPO	SCN5A	SLC12A3	LRP2	PLAT	KCNQ1	FECH	GAA	HTR2A	CYSLTR2	HTR1A	UQCRC2	AR	PFKP	ABCC2	ABCC8	KCNJ2	ITGA2B	HPRT1	DBH	KCNQ4	ESR1	CYP2C19	DFNA5	TPO	GABRA1	CYP2E1	POLG	KCNQ2	ACHE	KCNQ3	MTHFR	SLC6A4	CRABP1	CYP3A4	POLB	TLR7	HTR2C
C0027707	interstitial nephritis	AGT	PTGS2	ACE	CACNA1A	TNF	PRL	LPL	VDR	MPO	INSR	EGFR	LRP2	SCN5A	SLC12A3	FECH	GAA	PLAT	HTR2A	KCNQ1	CYSLTR2	UQCRC2	HTR1A	PFKP	HPRT1	ABCC2	ABCC8	KCNQ4	ITGA2B	AR	MTHFR	DFNA5	KCNJ2	CYP2E1	FGFR1	SLC6A4	TPO	CYP2C19	DBH	KCNQ2	KCNQ3	ESR1	ACHE	GABRA1	POLG	HTR2C	CYP3A4	IL6	POLB
C0027709	nephrocalcinosis	PAH	SLC12A1	SERPINE1	MTHFR	CA2	HTR2B	AGT	ACE	VDR	HTR1A	GAA	INSR	SLC12A3	TNF	CYP2E1	SCN5A	CACNA1A	PRL	KCNQ1	PTGS2	CRABP1	LPL	EGFR	DBH	ABCC2	HPRT1	KCNQ2	KCNQ4	KCNQ3	DFNA5	ESR1	ABCC8	MPO	UQCRC2	SCN1A	CHRNA4	CYSLTR2	PLAT	FECH	ACHE	HTR2C	HTR2A	KCNA5	KCNJ2	ITGA2B	PFKP	CYP3A4	AR
C0027719	nephrosclerosis	ACE	CYP11B2	AGTR1	REN	IL6	TGFB1	SERPINE1	MAPK1	INSR	F2	AGTR2	LEP	CTSG	ALB	ACE2	SERPINC1	TP53	PRCP	CMA1	CTF1	NOS3	APOB	TNF	PPARG	PTGS2	LPL	PLG	IGFBP1	SERPIND1	APOC3	AKT1	FOS	EDN1	FN1	APOE	VDR	MTHFR	JUN	APOH	SELE	TYR	ICAM1	CRP	STAT3	IRS1	PPARA	CCL2	F3
C0027720	nephrosis	TNF	CACNA1A	AGT	PTGS2	PRL	ACE	VDR	AR	SLC12A3	SCN5A	LPL	RYR1	INSR	KCNQ1	PLAT	HTR1A	KCNJ2	TPO	CACNA1F	EGFR	ABCC8	RHO	CYP2E1	SLC6A4	HTR2A	MPO	CYSLTR2	FGFR1	TLR7	GAA	HPRT1	ESR1	CYP2C19	FECH	CRABP1	PPARG	UQCRC2	DBH	KCNQ4	GABRA1	DFNA5	ABCC2	POLG	PFKP	TYMP	LRP2	IL6
C0027721	minimal change nephropathy	TNF	AGT	PRL	VDR	AR	SLC12A3	CACNA1A	ACE	LRP2	PTGS2	SCN5A	LPL	IL6	JAK2	DBH	CYSLTR2	HTR2A	KCNQ1	FECH	PLAT	INSR	EGFR	HTR1A	KCNA5	SERPINE1	ATP1A2	GAA	HTR2C	PFKP	PPARA	UQCRC2	PPARG	HTR2B	ESR1	SLC6A4	MMP9	CYP2E1	MTHFR	KCNJ2	CYP3A4	ABCC8	ITGA2B	ABCC2	CYP2C19	GABRA1	TPO	CRABP1	TLR7
C0027726	nephrotic syndrome	AGT	ACE	TNF	PRL	PTGS2	LRP2	VDR	CACNA1A	LPL	AR	SCN5A	SLC12A3	TPO	PLAT	MPO	INSR	EGFR	GAA	ABCC8	CYSLTR2	MTHFR	FECH	KCNQ1	KCNJ2	HTR1A	KCNQ4	UQCRC2	DFNA5	HTR2A	PFKP	HPRT1	CYP2C19	DBH	KCNQ2	KCNQ3	ESR1	PTGS1	ITGA2B	SERPINE1	CA2	GABRA1	ACHE	CRABP1	CACNA1F	HTR2C	CYP3A4	FGFR1	ABCC2
C0027765	Nervous System Disorders	AGT	CACNA1A	ACE	PTGS2	PRL	SCN5A	TNF	EGFR	INSR	VDR	LPL	SLC12A3	HTR2A	PLAT	GAA	KCNQ1	HTR1A	UQCRC2	PFKP	CYP2C19	SERPINE1	CYSLTR2	TLR7	ABCC8	KCNJ2	DBH	ESR1	FECH	HPRT1	CRABP1	HTR2C	ABCC2	GABRA1	ACHE	MTHFR	AR	CYP2E1	KCNQ2	ATP1A2	KCNQ3	SLC6A4	PTGS1	HTR2B	PPARA	KCNA5	ITGA2B	LRP2	CYP3A4
C0027769	nervousness	AGT	CACNA1A	PTGS2	ACE	PRL	TNF	EGFR	INSR	HTR2A	VDR	SCN5A	LPL	UQCRC2	KCNQ1	PLAT	HTR1A	PFKP	CYSLTR2	SLC12A3	FECH	GAA	DBH	KCNJ2	ESR1	GABRA1	ABCC8	HTR2C	ACHE	TLR7	CYP2C19	HTR2B	MPO	KCNQ2	PPARA	KCNQ3	ATP1A2	ITGA2B	AR	PTGS1	CYP3A4	PTAFR	KCNE1	KCNE2	HTR3A	CRABP1	HPRT1	ABCC2
C0027794	neural tube defects	EGFR	PAH	INSR	SHBG	TPO	CACNA1A	PRL	DRD3	HTR1A	AGT	CYP2E1	TNF	VDR	PTGS2	ACE	TLR7	LPL	MPO	DBH	HTR2A	SCN5A	HTR2C	FECH	GABRA1	PLAT	UQCRC2	PPARA	KCNQ4	AR	PFKP	DFNA5	KCNQ1	POLG	ESR1	POLB	PTAFR	TYR	ATP1A2	SLC25A6	CYP3A4	KCNJ2	RYR1	HTR2B	SLC12A3	CYP2C19	SCN1A	GAA	PPARG
C0027796	neuralgia	AGT	CACNA1A	PTGS2	PRL	TNF	ACE	INSR	VDR	LPL	SCN5A	SLC12A3	KCNQ1	GAA	HTR1A	EGFR	PLAT	HTR2A	CRABP1	KCNJ2	CYSLTR2	ABCC8	FECH	DBH	CYP2C19	ABCC2	GABRA1	TLR7	HPRT1	AR	CYP2E1	UQCRC2	PFKP	MTHFR	ESR1	PTAFR	SLC6A4	ATP1A2	HTR2C	KCNA5	PPARG	ACHE	PTGS1	SERPINE1	KCNQ2	KCNQ3	MPO	PPARA	LRP2
C0027813	neuritis	UBC	PARP1	UNG	ALB	TSPO	CALM1	MGMT	STS	CALM2	CALM3	SLC25A4	TP53	VDAC2	TUBGCP3	TYMP	PLK1	AURKA	COX4I1	CSF2RA	UQCRC2	GGT1	GAA	SDHB	MPG	MT-ATP6	SOD1	ACO2	TYR	MB	DHFR	HSPA4	TOP2A	CASP3	NR1I2	ALPL	ALPP	MT-CO1	MIF	TOP2B	ESR1	TNF	CAT	DDC	ADRB1	IMPDH2	MT-ND1	ABCC8	TOP1
C0027819	Neuroblastoma	AGT	VDR	EGFR	PLAT	ACE	UQCRC2	TNF	PFKP	CACNA1A	PRL	SCN5A	PTGS2	ITGA2B	KCNQ1	SLC12A3	HTR1A	KCNJ2	PDE5A	HCAR2	LPL	HTR2B	KCNE1	KCNE2	INSR	GAA	GABRA1	CYP3A4	CYP2D6	AR	ESR1	CYP1A2	ABCC2	CYP2E1	HPRT1	CYP2C19	AOC1	MTHFR	CA2	CRABP1	TLR7	POLG	POLB	HTR3A	HTR2A	ABCC8	RHO	AQP2
C0027822	neurodermatitis	TNF	VDR	HTR1A	PRL	CACNA1A	AGT	SLC6A4	HTR2A	PTGS2	TPO	PLAT	PPARG	LPL	COMT	RYR1	ACE	GAA	MTHFR	INSR	DRD3	CRABP1	SCN5A	SLC12A3	ABCC2	ESR1	KCNJ2	KCNQ1	CYP2C19	IL6	ABCC8	AR	EGFR	JAK2	KCNQ2	KCNQ3	DBH	CYSLTR2	LRP2	HPRT1	FECH	GABRA1	UQCRC2	HTR2C	SCN1A	KCNQ4	MPO	DFNA5	PTAFR
C0027830	neurofibroma	TPO	TNF	PRL	FGFR1	LPL	AGT	CACNA1A	ACE	VDR	CYP2E1	MTHFR	PTGS2	LRP2	KCNQ2	KCNQ3	SCN5A	SCN1A	GAA	INSR	KCNJ2	SLC12A3	CHRNA4	ESR1	HTR2A	ABCC8	EGFR	CYSLTR2	DBH	HTR1A	GABRA1	AR	POLG	POLB	PTAFR	KCNQ1	HTR2C	ATP1A2	UQCRC2	SLC25A6	SERPINE1	SLC6A4	PLAT	PFKP	ACHE	PPARA	CYP2C19	PPARG	PTGS1
C0027849	neuroleptic malignant	PRL	CACNA1A	AGT	TNF	DRD3	PTGS2	ACE	HTR1A	SCN5A	INSR	VDR	LPL	KCNQ1	ABCC8	HTR2A	DBH	EGFR	KCNJ2	AR	GAA	FECH	PPARG	CYSLTR2	RYR1	PLAT	SLC12A3	CRABP1	CYP2C19	CYP2E1	SLC6A4	TPO	GABRA1	UQCRC2	ESR1	ABCC2	MTHFR	CACNA1H	PFKP	RHO	HTR2B	HTR2C	KCNQ2	KCNQ3	MPO	PTAFR	HPRT1	KCNH2	ACHE
C0027858	neuroma	TNF	SLC12A1	CACNA1A	AGT	SLC6A4	HTR2B	PTGS2	PRL	AR	PPARG	ACE	LPL	RYR1	MTHFR	VDR	SCN5A	INSR	GAA	RHO	CYP2C19	KCNQ1	TLR7	LRP2	KCNJ2	HPRT1	SLC12A3	CRABP1	HTR1A	ABCC8	ESR1	EGFR	AGTR1	HTR2A	MAPK3	DBH	CYSLTR2	ABCC2	PLAT	GABRA1	FECH	IL6	KCNQ4	TYR	UQCRC2	JAK2	PTAFR	POMC	DFNA5
C0027868	neuromyopathy	CFTR	CACNA1H	PPARG	TYMP	CACNA1F	AGT	AR	TNF	PRL	FGFR1	ACE	CACNA1A	VDR	LPL	INSR	PTGS2	KCNJ2	GAA	HPRT1	MTHFR	CRABP1	ABCC8	FECH	SCN5A	KCNQ2	EGFR	KCNQ3	ABCC2	ESR1	PLAT	IL6	UQCRC2	HTR1A	SCN1A	HTR2A	JAK2	ACHE	CHRNA4	CYSLTR2	CYP3A4	HTR2C	SERPINE1	GABRA1	KCNQ1	POLG	RYR1	PFKP	SLC12A3
C0027932	neurosis	CACNA1A	PRL	AGT	TNF	PTGS2	ACE	INSR	VDR	LPL	HTR1A	SCN5A	AR	PPARG	KCNJ2	KCNQ1	RYR1	PLAT	CRABP1	SLC12A3	HTR2A	CYSLTR2	EGFR	TLR7	GAA	ABCC8	DBH	GABRA1	SLC6A4	FECH	CYP2C19	TPO	ESR1	ABCC2	PTAFR	DRD3	CYP2E1	UQCRC2	MTHFR	ATP1A2	MPO	PFKP	HPRT1	HTR2C	POLG	KCNQ2	KCNQ3	CYP3A4	IL6
C0027947	neutropenia	AGT	ACE	PTGS2	CACNA1A	TNF	EGFR	PRL	VDR	LPL	INSR	SLC12A3	PLAT	SCN5A	PFKP	UQCRC2	HTR2A	GAA	HTR1A	ITGA2B	KCNQ1	FECH	CYSLTR2	LRP2	ESR1	ABCC2	ABCC8	HPRT1	KCNJ2	DBH	MPO	ACHE	CYP2E1	AR	CYP2C19	PTGS1	KCNQ2	KCNQ3	GABRA1	MTHFR	HTR2C	CRABP1	CYP3A4	TLR7	SERPINE1	POLG	HTR3A	HTR2B
C0027960	nevus	TNF	CACNA1A	AGT	PTGS2	SLC12A1	SLC6A4	PRL	ACE	HTR2B	AR	LPL	PPARG	SCN5A	RYR1	VDR	INSR	GAA	KCNQ1	MTHFR	RHO	HPRT1	CYP2C19	TLR7	LRP2	KCNJ2	SLC12A3	PLAT	DBH	EGFR	CRABP1	HTR1A	HTR2A	ESR1	ABCC8	TYR	FECH	POMC	GABRA1	CYSLTR2	ABCC2	UQCRC2	PTAFR	AGTR1	MAPK3	HTR2C	IL6	SERPINE1
C0027962	mole	TNF	AGT	EGFR	CACNA1A	PRL	PTGS2	LPL	PAH	AR	TPO	ACE	PPARG	FGFR1	VDR	SLC12A1	SLC6A4	INSR	CYP2E1	SCN5A	MTHFR	HTR2B	GAA	TYMP	SLC12A3	RYR1	HPRT1	KCNJ2	CYP2C19	KCNQ1	ABCC8	CYSLTR2	ABCC2	TLR7	ESR1	LRP2	CRABP1	HTR2A	RHO	HTR1A	DBH	PLAT	GABRA1	UQCRC2	FECH	HTR2C	KCNQ2	IL6	KCNQ3
C0028077	night blindness	CACNA2D1	CACNA1D	CACNA1C	CACNA1H	CACNA1S	CACNG3	CACNG8	CACNG7	CACNG6	CACNA1G	CACNA1I	RYR2	PRKACA	CACNG1	HSPA2	FKBP1B	MAOB	ATP2A1	CALM1	MAOA	CACNA1A	CALM2	CALM3	CA2	CACNA2D4	ADCY2	RYR1	RHO	FYN	ADRB2	MAGEC3	GRIK1	LCK	CACNG4	GRPR	GLA	GRIN3A	HDAC8	HDAC6	GPR119	CACNA2D2	ALB	PYGM	LRP5	NOX1	TSPO	RPS6KA6	GRIN2C
C0028081	night sweats	AGT	TNF	PRL	CACNA1A	ACE	PTGS2	SCN5A	LPL	VDR	INSR	SLC12A3	GAA	CYP2C19	PLAT	HTR2A	CRABP1	SLC6A4	MTHFR	KCNQ1	HTR1A	EGFR	AR	ABCC8	ABCC2	TLR7	KCNJ2	UQCRC2	PPARG	HPRT1	ESR1	CYSLTR2	DBH	SERPINE1	CYP2E1	GABRA1	FECH	PFKP	DRD3	HTR2C	HTR2B	ATP1A2	IL6	KCNA5	TPO	FGFR1	JAK2	ACHE	RYR1
C0028084	nightmares	CACNA1A	AGT	PRL	PTGS2	TNF	ACE	INSR	SCN5A	LPL	VDR	EGFR	GAA	HTR2A	KCNQ1	HTR1A	DBH	UQCRC2	SLC12A3	PLAT	CYP2C19	ABCC8	GABRA1	CYSLTR2	KCNJ2	TLR7	FECH	CRABP1	PFKP	HTR2C	SLC6A4	DRD3	AR	PTAFR	ESR1	HPRT1	ABCC2	ACHE	MTHFR	PPARA	MPO	KCNQ2	ATP1A2	KCNQ3	KCNA5	HTR2B	CYP3A4	ITGA2B	KCNH2
C0028173	NPN increased	TNF	AGT	LPL	CACNA1A	ACE	PRL	INSR	FGFR1	VDR	PTGS2	SCN5A	TPO	KCNQ1	AR	SLC12A3	RYR1	PLAT	HPRT1	ABCC2	CYP2E1	CA2	MTHFR	IL6	JAK2	CACNA1F	PPARG	DBH	HTR1A	TYMP	GAA	EGFR	CRABP1	ABCC8	MPO	SLC6A4	TLR7	CYSLTR2	HTR2A	SHBG	ALOX12B	FECH	CYP2C19	RHO	ITGA2B	UQCRC2	KCNQ2	KCNQ3
C0028242	nocardiosis	PRL	AR	RHO	TNF	AGT	CACNA1A	GAA	MTHFR	VDR	LRP2	ABCC2	HPRT1	INSR	ACE	MPO	LPL	PTGS2	ESR1	FECH	EGFR	PLAT	HTR1A	SLC12A3	SCN5A	PFKP	KCNQ2	KCNQ3	PTGS1	UQCRC2	ACHE	ITGA2B	CYP2E1	KCNQ1	CYP3A4	HTR2A	KCNJ2	CYP2C19	CRABP1	ABCC8	GABRA1	TLR7	SCN1A	CYSLTR2	ALOX12B	PPARG	DBH	SLC6A4
C0028259	nodules	AGT	CACNA1A	PRL	TNF	PTGS2	ACE	LPL	INSR	VDR	SCN5A	SLC12A3	CYP2E1	PLAT	GAA	AR	HTR1A	KCNQ1	EGFR	CRABP1	KCNJ2	HTR2A	MTHFR	ABCC8	CYSLTR2	FECH	TLR7	SLC6A4	TYMP	MPO	ABCC2	CYP2C19	UQCRC2	HPRT1	DBH	GABRA1	PPARG	PFKP	RYR1	ESR1	ALOX12B	HTR2C	ATP1A2	TPO	POLG	PTAFR	SERPINE1	HTR2B	PPARA
C0028432	Disorders Nasal	TNF	PRL	CACNA1A	SLC12A1	HTR1A	SCN5A	SLC6A4	LPL	PTGS2	AGT	PPARG	DRD3	RYR1	CYP2E1	ACE	INSR	CRABP1	CYP2C19	VDR	GAA	KCNQ1	SLC12A3	MTHFR	TLR7	KCNJ2	ABCC8	AR	HPRT1	DBH	CYSLTR2	HTR2A	EGFR	GABRA1	PLAT	FECH	ABCC2	ESR1	LRP2	PTAFR	UQCRC2	ATP1A2	KCNA5	IL6	HTR2C	KCNQ4	SERPINE1	TYR	POMC
C0028643	numbness	AGT	CACNA1A	PRL	ACE	PTGS2	TNF	EGFR	VDR	SCN5A	GAA	INSR	UQCRC2	HTR2A	KCNJ2	HTR1A	KCNQ1	LPL	PFKP	PLAT	CYSLTR2	AR	SLC12A3	DBH	MPO	HTR2C	ACHE	ESR1	GABRA1	ABCC8	DRD3	FECH	MTHFR	ABCC2	KCNQ2	KCNQ3	HPRT1	PPARA	RHO	HTR2B	TLR7	CYP2C19	POLG	CYP3A4	ITGA2B	CRABP1	KCNE1	KCNE2	CYP2E1
C0028734	nocturia	AGT	CACNA1A	PRL	PTGS2	TNF	ACE	INSR	VDR	LPL	SCN5A	SLC12A3	EGFR	HTR2A	PLAT	KCNQ1	HTR1A	DBH	GAA	KCNJ2	CRABP1	CYSLTR2	ABCC8	FECH	GABRA1	UQCRC2	AR	CYP2C19	TLR7	PFKP	HTR2C	HPRT1	ESR1	PTAFR	SLC6A4	ABCC2	ATP1A2	PPARA	MTHFR	RYR1	PTGS1	SERPINE1	MPO	ACHE	KCNA5	HTR2B	CYP3A4	CYP2E1	TPO
C0028738	nystagmus	ATP1A2	RYR1	PRKCG	CACNG1	CACNA2D1	ABCC8	KCNJ11	PRKCB	CACNA2D4	CACNG3	CACNA2D2	UBC	CACNA2D3	CACNA1H	CACNA1G	CACNA1C	CACNG7	CACNG8	CACNA1S	CACNA1D	ATN1	CACNA1F	RYR2	CACNA1I	ATP2A1	GABRG2	CACNG6	HSPA2	FKBP1B	SCN1B	KCNQ2	KCNQ3	HSPA1B	HSPA1A	CA2	KCNH2	SCN1A	CHRNB2	AR	GABRA1	KCNE2	DRD2	ACHE	CALM1	OPRM1	EDNRA	ANXA2	GRIK1
C0028754	obesity	SREBF1	INSR	SLC2A4	AGT	CRABP1	ABCC8	ENPP1	PTGS2	ESR1	IL6	TSPO	LEP	LPL	PPARA	JUN	RXRA	FOS	TP53	APOE	CCND1	NCOA1	VDR	CD36	IL1B	TNF	MAPK8	IL4	SERPINE1	IL2	AKT1	CCL2	ESR2	ICAM1	CREBBP	UBC	REN	NCOA2	ALB	RARA	MAPK1	PPARD	NOS2	HMOX1	APOC3	HDAC1	TNFRSF1A	NR1H2	ADIPOQ
C0028768	OCD	COMT	HTR2C	HTR2B	APP	SLC6A4	AGTR1	CYSLTR2	F2R	TACR1	GNRHR	PTAFR	EDN1	MCHR1	GAST	ADRA1D	EDNRA	RGS2	CHRM1	NTSR1	GCGR	EDNRB	OXTR	CCKAR	TBXA2R	CCKBR	PLCB1	P2RY2	AVPR1A	CHRM3	ADRA1B	LTB4R	PTGFR	GHSR	TACR3	PIK3R3	GRPR	AVPR1B	TACR2	FFAR1	HCRTR1	KISS1R	MLNR	CYSLTR1	HTR3A	GRM2	NTRK3	JAK2	MAOA
C0028778	obstruction	AGT	CACNA1A	ACE	PTGS2	PRL	TNF	INSR	VDR	SCN5A	LPL	SLC12A3	EGFR	KCNQ1	HTR1A	GAA	PLAT	KCNJ2	HTR2A	CYP2C19	ABCC8	UQCRC2	CYSLTR2	DBH	CRABP1	PFKP	HPRT1	FECH	AR	ESR1	GABRA1	TLR7	HTR2C	MTHFR	ABCC2	SERPINE1	SLC6A4	ACHE	KCNQ2	KCNQ3	PTGS1	ATP1A2	KCNA5	PPARA	MPO	PTAFR	CYP2E1	CYP3A4	ITGA2B
C0028817	ochronosis	TLR7	INSR	CACNA1A	AGT	TNF	ABCC8	ACE	PTGS2	VDR	PRL	TYR	KCNQ4	DFNA5	EGFR	PLAT	SCN1A	HTR1A	SCN5A	PFKP	GAA	LPL	PTGS1	ESR1	SLC12A3	RYR1	KCNQ1	UQCRC2	HTR2A	AR	CYP2E1	FGFR1	SLC6A4	KCNJ2	CYP2C19	CYSLTR2	CRABP1	PPARG	TPO	CACNA1F	FECH	RHO	MTHFR	MPO	HTR2B	DBH	ABCC2	HPRT1
C0028840	ocular hypertension	TNF	AGT	SLC6A4	PRL	ACE	GAA	RHO	CACNA1A	SLC12A3	VDR	INSR	PTGS2	MTHFR	TYR	POMC	LPL	SCN5A	ESR1	CYP2C19	ABCC2	TLR7	HTR2A	PLAT	KCNQ1	ABCC8	EGFR	MPO	CYSLTR2	HTR1A	UQCRC2	HTR2C	POLG	PPARA	AR	SLC25A6	SERPINE1	ACHE	KCNA5	KCNJ2	ATP1A2	POLB	CYP3A4	PFKP	PTGS1	RYR1	KCNE1	KCNE2	HTR2B
C0028841	ocular hypotony	CACNA1A	TNF	LPL	HTR1A	SLC12A3	ACE	VDR	PTGS2	AGT	CRABP1	INSR	LRP2	KCNJ2	ABCC8	PRL	DBH	CYSLTR2	FECH	KCNQ4	DFNA5	HTR2A	GABRA1	EGFR	PLAT	SCN5A	PTAFR	ATP1A2	HTR2C	SERPINE1	PFKP	KCNQ1	PPARA	PTGS1	UQCRC2	ESR1	GAA	KCNQ2	KCNQ3	ACHE	AR	ITGA2B	HTR2B	SLC6A4	CYP2E1	ABCC2	CYP2C19	TLR7
C0028850	eye movement disorder	PRL	RYR1	DRD3	AGT	CACNA1A	LPL	SCN5A	ACE	TLR7	TNF	KCNJ2	PTGS2	HTR1A	INSR	DBH	AR	HTR2A	EGFR	VDR	KCNQ1	SLC6A4	HTR2C	PPARG	SERPINE1	KCNQ2	KCNQ3	PFKP	CYP2C19	PPARA	GAA	UQCRC2	GABRA1	CYP2E1	MTHFR	SLC12A3	PLAT	ESR1	CYP3A4	ACHE	CRABP1	ABCC8	KCNE2	KCNE1	ITGA2B	CYSLTR2	CYP1A2	HTR2B	ABCC2
C0028866	oculomotor nerve paralysis	TNF	PRL	FGFR1	AGT	LPL	CACNA1A	CACNA1F	TPO	PTGS2	VDR	SLC6A4	ACE	AR	KCNJ2	INSR	SLC12A3	CYP2E1	SCN5A	GAA	MTHFR	HTR2A	KCNQ2	KCNQ3	EGFR	CYP2C19	KCNQ1	DBH	LRP2	SCN1A	HTR1A	HPRT1	ESR1	PLAT	FECH	GABRA1	ABCC8	ATP1A2	UQCRC2	CYSLTR2	MPO	CHRNA4	PTAFR	PFKP	HTR2C	KCNH2	ACHE	POLG	PTGS1
C0028949	oligomenorrhea	PRL	TNF	CYP2E1	LPL	SCN5A	CACNA1A	HTR1A	AGT	ACE	PTGS2	VDR	TPO	PPARG	FGFR1	RYR1	GAA	GNRHR	SLC6A4	INSR	MTHFR	KCNJ2	ALOX12B	CRABP1	DRD3	EGFR	ABCC2	TLR7	ABCC8	HTR2A	SLC12A3	AR	ESR1	KCNQ1	DBH	CYSLTR2	CYP2C19	PLAT	UQCRC2	GABRA1	KCNQ2	KCNQ3	MPO	HTR2C	HPRT1	LRP2	POLG	SCN1A	PPARA
C0028960	oligospermia	PRL	TNF	AGT	AR	CACNA1A	VDR	ACE	LPL	HTR1A	PTGS2	SLC12A3	INSR	HPRT1	GAA	EGFR	MTHFR	LRP2	PLAT	ABCC2	ALOX12B	SCN5A	CRABP1	RHO	CYP2C19	TYR	POMC	TLR7	ESR1	UQCRC2	FECH	ABCC8	MPO	PFKP	CYSLTR2	DBH	KCNQ1	HTR2C	HTR2A	PTGS1	ITGA2B	ACHE	PPARA	ATP1A2	IL6	CYP3A4	GABRA1	KCNQ2
C0028961	oliguria	AGT	CACNA1A	ACE	PTGS2	PRL	TNF	VDR	INSR	SLC12A3	SCN5A	KCNQ1	LPL	EGFR	GAA	HTR1A	HTR2A	PLAT	ABCC8	CYSLTR2	KCNJ2	DBH	FECH	UQCRC2	LRP2	PFKP	CRABP1	CYP2C19	GABRA1	HPRT1	AR	ABCC2	MPO	ESR1	CYP2E1	TLR7	SLC6A4	KCNQ2	KCNQ3	MTHFR	PTAFR	KCNA5	ACHE	HTR2C	PPARG	PTGS1	CYP3A4	ITGA2B	HTR2B
C0029089	ophthalmoplegia	CDA	DPYD	TK1	CYP2A6	TK2	NT5C1A	PNP	POLG	KDR	FLT1	EGFR	PYGM	CXCL8	TSPO	TP53	ANG	MMP9	FGF1	ERBB2	PTGS2	TNFSF13B	F8	ADA	ANGPT2	TNF	HIF1A	SLC25A4	STAT1	HGF	DHFR	ANGPT1	ESR1	ALB	TCIRG1	ALPP	ALPL	TOP1	HBA1	TGFA	TGFB1	PLAU	IL6	HBA2	AKT1	VWF	PLAUR	MMP2	PTAFR
C0029118	opportunistic infections	TNF	AGT	PRL	PTGS2	CACNA1A	VDR	GAA	ACE	PPARG	LPL	AR	INSR	SLC12A3	MTHFR	HPRT1	PLAT	SCN5A	CYP2E1	RHO	EGFR	TLR7	ABCC2	ESR1	CRABP1	FGFR1	LRP2	HBA2	HBD	UQCRC2	KCNQ1	ALOX12B	FLT3	PFKP	CYP2C19	FECH	CYSLTR2	ABCC8	MPO	HTR1A	HTR2A	HTR2C	ACHE	POLG	KCNJ2	TYR	CYP3A4	PPARA	POMC
C0029124	optic atrophy	TNF	CACNA1A	AGT	VDR	PRL	AR	ACE	SCN1A	PTGS2	RYR1	CACNA1F	TPO	CYP2E1	RHO	SLC12A3	INSR	SCN5A	PLAT	KCNQ1	HPRT1	TYMP	PPARG	GAA	HTR1A	EGFR	KCNJ2	SLC6A4	LPL	ABCC2	ALOX12B	HTR2A	CRABP1	ESR1	POLG	ABCC8	CYSLTR2	TLR7	FECH	POLB	DBH	SLC25A6	PFKP	GABRA1	CYP2C19	KCNQ2	UQCRC2	KCNQ3
C0029132	optic neuropathy	AGT	CACNA1A	TNF	PRL	ACE	PTGS2	INSR	GAA	LPL	AR	VDR	SCN5A	TLR7	SLC12A3	EGFR	HTR1A	ALOX12B	PLAT	KCNQ1	KCNJ2	RHO	CRABP1	CYP2E1	CYP2C19	UQCRC2	MTHFR	HTR2A	ESR1	HPRT1	MPO	DBH	FECH	PFKP	LRP2	KCNQ4	MMP9	DFNA5	HTR2C	POLG	ABCC2	SLC6A4	ABCC8	CYSLTR2	SLC12A1	CA2	ACHE	GABRA1
C0029134	optic neuritis	AGT	PRL	TNF	CACNA1A	ACE	PTGS2	VDR	LPL	SLC12A3	INSR	SCN5A	EGFR	GAA	POLG	POLB	SLC25A6	KCNQ1	CYP2E1	HPRT1	PLAT	HTR1A	ABCC8	TPO	CYSLTR2	AR	HTR2A	MPO	MTHFR	FECH	CRABP1	UQCRC2	ABCC2	LRP2	CACNA1F	KCNJ2	PFKP	PPARG	ESR1	TLR7	SLC6A4	CYP2C19	DBH	GABRA1	ITGA2B	HTR2C	IL6	SCN1A	ATP1A2
C0029163	oral hemorrhage	CA2	TNF	AGT	ACE	PTGS2	FGFR1	PLAT	HTR2B	FLT3	GAA	SCN5A	AR	CACNA1A	PRL	VDR	SLC6A4	SLC12A3	INSR	LPL	HTR1A	KCNQ1	CRABP1	ABCC2	DBH	TLR7	ABCC8	CYP2E1	KCNJ2	EGFR	CYSLTR2	CYP2C19	HTR2A	KCNQ2	KCNQ3	UQCRC2	ESR1	LRP2	HPRT1	SERPINE1	PFKP	IL6	TYR	KCNQ4	ACHE	POMC	MPO	JAK2	DFNA5
C0029191	orchitis	TNF	PRL	CACNA1A	AGT	PTGS2	CYP2E1	TPO	ACE	SCN5A	AR	VDR	INSR	SLC12A3	CRABP1	HTR1A	LPL	SLC6A4	SLC12A1	KCNQ1	ALOX12B	PPARG	CACNA1F	PLAT	RYR1	DRD3	TYMP	GAA	HPRT1	ABCC8	KCNJ2	TLR7	CYP2C19	EGFR	MTHFR	HTR2A	FECH	IL6	CYSLTR2	JAK2	ABCC2	ESR1	DBH	GABRA1	RHO	PTAFR	LRP2	ATP1A2
C0029221	organic brain syndromes	VDR	CACNA1A	AGT	TNF	PLAT	DRD3	HTR1A	INSR	SLC12A3	PTGS2	GAA	ACE	MTHFR	CRABP1	SCN5A	CYP2C19	PRL	EGFR	KCNQ4	DFNA5	LPL	HTR2A	MPO	KCNQ1	ABCC8	UQCRC2	PFKP	DBH	CYSLTR2	GABRA1	ACHE	ESR1	KCNQ2	KCNQ3	PTGS1	AR	PTAFR	KCNA5	HTR2C	SERPINE1	CYP3A4	PPARA	ITGA2B	KCNJ2	HTR2B	SLC6A4	KCNE1	KCNE2
C0029261	orgasmic dysfunction	PRL	TNF	SCN5A	CACNA1A	AGT	PTGS2	DRD3	ACE	HTR1A	SLC6A4	CYP2E1	HTR2A	LPL	VDR	INSR	KCNQ1	PPARG	TPO	CYP2C19	GAA	CRABP1	MAOA	COMT	MTHFR	DBH	ABCC8	ABCC2	EGFR	ESR1	SLC12A3	FECH	RHO	AR	KCNJ2	GABRA1	PLAT	CYSLTR2	TLR7	HPRT1	UQCRC2	SERPINE1	ATP1A2	KCNQ2	KCNQ3	PTAFR	IL6	KCNA5
C0029400	osteitis	LPL	AGT	FGFR1	MTHFR	TNF	ACE	PLAT	AGTR1	MAPK3	CACNA1A	PRL	SCN5A	PTGS2	INSR	CYP2C19	LRP2	TLR7	KCNQ1	KCNQ2	KCNQ3	IL6	SCN1A	VDR	CHRNA4	JAK2	SLC12A3	MPO	ABCC8	FECH	EGFR	KCNQ4	HTR2A	DFNA5	SERPINE1	HTR1A	ATP1A2	UQCRC2	PPARA	HTR2C	AR	ESR1	PFKP	HTR2B	PPARG	GAA	SLC6A4	CYP3A4
C0029408	osteoarthritis	TNF	AGT	CACNA1A	PRL	PTGS2	ACE	SLC6A4	LPL	VDR	SCN5A	INSR	GAA	HTR1A	CYP2C19	AR	CRABP1	SLC12A3	MTHFR	TLR7	PLAT	PPARG	HTR2A	RYR1	KCNQ1	EGFR	KCNJ2	ABCC2	CYSLTR2	LRP2	HPRT1	ABCC8	FGFR1	ESR1	DBH	HTR2B	SLC12A1	UQCRC2	GABRA2	GABRA1	SERPINE1	FECH	CYP2E1	IL6	PFKP	JAK2	KCNQ2	HTR2C
C0029429	osteochondrosis	FGFR1	FLT3	AR	AGT	TNF	PTGS2	ACE	GAA	PRL	CACNA1A	VDR	TLR7	MTHFR	SCN5A	LPL	LRP2	ABCC2	INSR	KCNJ2	TYR	POMC	PLAT	ESR1	HTR1A	ABCC8	EGFR	HTR2A	DBH	CYSLTR2	UQCRC2	KCNQ1	SLC12A3	SLC6A4	PFKP	PTGS1	CYP2C19	SERPINE1	ATP1A2	PPARG	HTR2C	HTR2B	CYP2E1	KCNH2	CRABP1	PPARA	ACHE	GABRA1	RYR1
C0029434	Osteogenesis Imperfecta	VDR	TNF	PTGS2	CYP2C19	ACE	FECH	CACNA1A	AGT	PLAT	PFKP	PRL	ESR1	SLC12A3	LPL	LRP2	EGFR	SCN5A	INSR	CYP2E1	CRABP1	MAN2B1	AR	HSPA4	IL6	HTR1A	HSPA1A	KCNQ1	PPARG	HSPA1B	ALB	CYP3A4	SLC6A4	CYSLTR2	RHO	HSPA5	HSPA2	HSPA6	SIRT1	GAA
C0029442	osteomalacia	CYP27B1	ESR1	SRC	TP53	CREBBP	RXRA	PPARG	NCOA1	NCOA2	MAPK1	PTH	PPARA	CYP3A4	RARA	STAT1	ESR2	BGLAP	THRA	REN	FOS	PPARD	NR4A1	NR1H2	JUN	TGFB1	ABCB1	HGF	AGT	UBC	MAPK3	SIRT1	EGR1	IL6	CDK7	ALPL	ALPP	ALB	CSNK2A1	KDM5A	TSPO	CYP2B6	TNF	COL1A1	CCND1	CYP2C19	ACE	MAPK14	PRL
C0029443	osteomyelitis	TNF	AGT	CACNA1A	PTGS2	PRL	VDR	ACE	SCN5A	SLC12A3	LPL	CYP2E1	AR	INSR	KCNQ1	TPO	SLC6A4	HTR1A	KCNJ2	CYP2C19	HTR2B	GAA	CRABP1	HPRT1	PLAT	EGFR	ABCC8	CYSLTR2	TLR7	ESR1	DBH	ABCC2	HTR2A	IL6	FECH	JAK2	PPARG	SLC12A1	RYR1	GABRA1	LRP2	MPO	CACNA1F	UQCRC2	PFKP	KCNA5	KCNQ2	KCNQ3
C0029445	osteonecrosis	TNF	AGT	CACNA1A	VDR	PRL	ACE	PTGS2	LPL	SCN5A	SLC12A3	INSR	AR	CYP2E1	GAA	KCNQ1	CRABP1	HTR1A	LRP2	SLC6A4	KCNJ2	EGFR	HTR2A	PPARG	ESR1	MTHFR	HPRT1	CYSLTR2	ABCC8	ABCC2	CYP2C19	PLAT	DBH	FECH	TLR7	HTR2B	FGFR1	GABRA1	KCNQ2	KCNQ3	UQCRC2	CFTR	RHO	PFKP	RYR1	TPO	MPO	SLC12A1
C0029453	Bone loss	TNF	AGT	PRL	ACE	VDR	HTR1A	CACNA1A	PPARG	PTGS2	LPL	SLC6A4	MTHFR	INSR	GAA	TYMP	PLAT	CFTR	FGFR1	HTR2A	AR	SCN5A	ESR1	SLC12A1	CACNA1H	SERPINE1	CRABP1	SLC12A3	TLR7	EGFR	CYP2C19	KCNJ2	RYR1	COMT	HTR2C	HPRT1	ABCC2	KCNQ1	ABCC8	IL6	CYP11B2	JAK2	RHO	UQCRC2	CYSLTR2	DRD3	CYP2E1	LRP2	MPO
C0029456	osteoporosis	AR	PTGS2	ESR2	UGT1A1	CYP27B1	UGT1A6	CYP3A4	PPARG	PRL	TP53	SRC	UGT1A9	FOS	CYP11B1	UGT2B15	NCOA1	IL6	CYP2B6	CREBBP	JUN	TSPO	PGR	PPARA	UBC	CYP2C19	SHBG	CYP2A6	TGFB1	TNF	CYP3A5	CYP3A43	ALB	NR4A1	AKT1	MAPK1	CCND1	CYP1A1	ERBB2	EGFR	LEP	RXRA	CYP2D6	ALPP	HRAS	NCOA2	ALPL	POMC	COMT
C0029463	osteosarcoma	PTGS2	VDR	HPRT1	ACE	CACNA1A	EGFR	PLAT	AGT	PTGS1	TNF	HTR1A	PRL	ESR1	SCN5A	HTR2B	KCNQ1	UQCRC2	HTR2A	HTR2C	HTR3A	SLC6A4	AR	SLC12A3	TPO	KCNH2	CYSLTR2	KCNE1	KCNE2	ADCY1	INSR	MAN2B1	AQP2	LPL	RHO	GAA	PAH	IL6	POMC	DRD3	AOC1	MTHFR	PTAFR	CYP2E1	APP	POLG	ADCY2	KCNJ2	EDN1
C0029464	osteosclerosis	TNF	PRL	TPO	AGT	CYP2E1	CACNA1A	DRD3	ACE	PTGS2	SCN5A	MTHFR	VDR	INSR	KCNQ1	CRABP1	CYP2C19	LPL	ABCC2	HPRT1	KCNJ2	SLC12A3	IL6	AR	JAK2	ABCC8	ESR1	HTR2A	HTR1A	DBH	CYSLTR2	EGFR	PLAT	FECH	GABRA1	GAA	POLG	SLC25A6	PTAFR	PPARG	CYP3A4	RYR1	KCNA5	ATP1A2	KCNH2	SLC6A4	POLB	SERPINE1
C0029877	otitis	AGT	CACNA1A	PTGS2	PRL	TNF	ACE	INSR	VDR	LPL	SCN5A	SLC12A3	EGFR	PLAT	GAA	TLR7	HTR1A	CYSLTR2	KCNQ1	HTR2A	CRABP1	KCNJ2	ABCC8	DBH	FECH	CYP2C19	ABCC2	GABRA1	PFKP	UQCRC2	AR	HPRT1	CYP2E1	HTR2C	ESR1	SLC6A4	ATP1A2	PTAFR	MTHFR	PPARA	PPARG	PTGS1	MPO	RYR1	TPO	SERPINE1	ACHE	HTR2B	KCNQ2
C0029878	otitis externa	TNF	CACNA1A	AGT	PRL	PTGS2	ACE	VDR	LPL	INSR	HTR1A	CRABP1	SLC12A3	SCN5A	SLC6A4	PLAT	AR	KCNQ1	GAA	RYR1	TPO	KCNJ2	PPARG	CYP2E1	ABCC8	ABCC2	HTR2A	TLR7	CYP2C19	CYSLTR2	EGFR	DBH	ESR1	FECH	HPRT1	MTHFR	GABRA1	CACNA1F	HTR2B	UQCRC2	ATP1A2	IL6	PTAFR	PFKP	HTR2C	DRD3	LRP2	KCNQ2
C0029882	otitis media	AGT	CACNA1A	PRL	PTGS2	TNF	ACE	INSR	VDR	LPL	SCN5A	SLC12A3	TLR7	EGFR	PLAT	GAA	HTR1A	CYSLTR2	KCNQ1	HTR2A	CRABP1	KCNJ2	DBH	ABCC8	CYP2C19	FECH	ABCC2	GABRA1	SLC6A4	PFKP	UQCRC2	CYP2E1	HPRT1	ESR1	AR	MTHFR	HTR2C	ATP1A2	PTAFR	PPARG	PPARA	PTGS1	MPO	RYR1	TPO	SERPINE1	LRP2	KCNQ2	KCNQ3
C0029883	middle ear effusion	TNF	HTR2B	AGT	PPARG	AR	CACNA1A	RYR1	ACE	SLC6A4	PTGS2	LPL	RHO	PRL	MTHFR	INSR	AGTR1	MAPK3	VDR	SCN5A	CYP2C19	GAA	TLR7	ABCC2	LRP2	KCNQ1	SLC12A3	HPRT1	KCNJ2	HTR1A	ABCC8	EGFR	ESR1	HTR2A	CYSLTR2	DBH	PLAT	FECH	GABRA1	UQCRC2	KCNQ4	CRABP1	PTAFR	HTR2C	DFNA5	CYP2E1	ATP1A2	SERPINE1	TPO
C0029925	ovarian carcinoma	EGFR	PAH	CACNA1A	AGT	PTGS2	AR	TNF	PRL	ACE	GAA	VDR	INSR	KCNQ1	KCNJ2	LPL	CYSLTR2	PLAT	TLR7	SCN5A	HTR2A	HTR1A	POLG	ATP1A2	GABRA1	PFKP	HTR2C	UQCRC2	SLC25A6	POLB	DBH	PTAFR	PPARA	KCNA5	FECH	SLC12A3	SERPINE1	ESR1	TPO	RYR1	PTGS1	HTR2B	CYP3A4	ITGA2B	SLC6A4	CYP2E1	KCNE1	KCNE2	PPARG
C0029927	ovarian cyst	PRL	AGT	TNF	CACNA1A	PTGS2	LPL	ACE	VDR	SCN5A	INSR	SLC6A4	CYP2C19	MTHFR	HTR1A	GAA	CRABP1	AR	TPO	KCNQ1	PLAT	KCNJ2	HTR2A	SLC12A3	CYP2E1	TLR7	EGFR	CYSLTR2	ESR1	PPARG	FGFR1	ABCC8	HPRT1	DRD3	CACNA1F	RHO	DBH	FECH	ATP1A2	ABCC2	HTR2C	UQCRC2	LRP2	IL6	GABRA1	HTR2B	SERPINE1	RYR1	KCNQ2
C0029928	ovary	TNF	PRL	AGT	CACNA1A	PTGS2	ACE	VDR	LPL	TPO	SCN5A	INSR	HTR1A	PPARG	CYP2E1	AR	DRD3	PLAT	CACNA1F	HTR2A	SLC6A4	RHO	KCNQ1	GAA	TLR7	SLC12A3	CRABP1	EGFR	ESR1	FECH	KCNJ2	MMP9	CYSLTR2	ABCC8	CYP2C19	DBH	RYR1	ABCC2	MPO	HPRT1	GABRA1	IL6	UQCRC2	TYMP	JAK2	ATP1A2	PFKP	HTR2C	PTAFR
C0030193	pain	AGT	EGFR	ACE	PTGS2	CACNA1A	TNF	PRL	PFKP	UQCRC2	VDR	INSR	PLAT	SCN5A	HTR1A	HTR2A	LPL	ESR1	KCNQ1	SLC12A3	CYSLTR2	GAA	FECH	ITGA2B	KCNJ2	DBH	ACHE	ABCC8	AOC1	HTR2C	HTR3A	MAN2B1	GABRA1	HTR2B	POLG	POLB	MPO	PTGS1	CYP3A4	KCNQ2	KCNQ3	KCNE1	KCNE2	CYP2C19	PPARA	BCHE	TLR7	ADCY1	ABCC2
C0030196	Pain in extremity	AGT	CACNA1A	PRL	ACE	PTGS2	TNF	SCN5A	INSR	VDR	LPL	SLC12A3	EGFR	GAA	HTR1A	PLAT	HTR2A	CYP2C19	KCNQ1	KCNJ2	TLR7	UQCRC2	ABCC8	CYSLTR2	CRABP1	PFKP	DBH	MTHFR	AR	ESR1	SERPINE1	ABCC2	HPRT1	GABRA1	SLC6A4	FECH	HTR2C	CYP2E1	ATP1A2	ACHE	PTGS1	PTAFR	KCNQ2	KCNQ3	KCNA5	PPARG	DRD3	PPARA	RYR1
C0030200	intractable pain	AGT	TNF	PTGS2	ACE	CACNA1A	VDR	GAA	PRL	CYP2C19	SCN5A	DBH	SLC12A3	HTR2A	LPL	TYR	POMC	INSR	ABCC8	EGFR	HTR1A	CYSLTR2	AR	HTR2C	PLAT	UQCRC2	PFKP	PPARA	KCNQ1	MTHFR	PTGS1	CYP3A4	SLC6A4	GABRA1	SERPINE1	ESR1	KCNQ2	ACHE	KCNQ3	KCNJ2	SCN1A	CYP1A2	ADRB1	CRABP1	PPARG	RYR1	TLR7	HTR2B	CYP2E1
C0030201	postoperative pain	AGT	TNF	ACE	CACNA1A	PRL	PTGS2	RHO	SLC12A3	HTR1A	VDR	AR	SCN5A	KCNQ1	LPL	GAA	MTHFR	INSR	HTR2A	KCNJ2	CYP2C19	EGFR	PLAT	CYP2E1	KCNQ2	KCNQ3	UQCRC2	PFKP	FECH	GABRA1	MPO	CYSLTR2	ACHE	LRP2	KCNH2	TLR7	PTAFR	KCNA5	ABCC8	SCN1A	KCNQ4	ESR1	HTR2C	IL6	DFNA5	CYP3A4	DBH	KCNE1	KCNE2
C0030232	pallor	AGT	CACNA1A	PRL	TNF	PTGS2	ACE	SCN5A	VDR	INSR	SLC12A3	GAA	HTR1A	LPL	EGFR	KCNQ1	HTR2A	KCNJ2	PLAT	CYSLTR2	DBH	CYP2C19	UQCRC2	TLR7	ABCC8	PFKP	AR	CRABP1	GABRA1	FECH	HPRT1	ESR1	SLC6A4	ABCC2	MTHFR	ACHE	RYR1	PPARG	HTR2C	KCNQ2	KCNQ3	PTAFR	DRD3	SERPINE1	MPO	ATP1A2	CYP2E1	PTGS1	CYP3A4
C0030252	palpitations	AGT	CACNA1A	ACE	PTGS2	PRL	EGFR	TNF	HTR2A	INSR	SCN5A	VDR	UQCRC2	LPL	KCNQ1	PLAT	HTR1A	PFKP	FECH	SLC12A3	CYSLTR2	DBH	GAA	ESR1	HTR2C	KCNJ2	GABRA1	ABCC8	TLR7	ACHE	CYP2C19	PPARA	MPO	ATP1A2	KCNE1	KCNE2	ITGA2B	HTR2B	PTGS1	HTR3A	AR	CYP3A4	KCNQ2	KCNQ3	CRABP1	HPRT1	KCNH2	SLC6A4
C0030286	Pancreas	AGT	TNF	CACNA1A	PRL	ACE	VDR	PTGS2	AR	LPL	SLC12A3	HTR1A	INSR	PLAT	EGFR	HPRT1	ABCC2	GAA	SCN5A	TPO	MPO	CYP2E1	KCNJ2	KCNQ1	HTR2A	RHO	MTHFR	ESR1	ALOX12B	UQCRC2	LRP2	CYP2C19	CA2	PFKP	FECH	RYR1	CRABP1	TLR7	ITGA2B	CYSLTR2	HTR2C	TYR	ABCC8	KCNQ2	KCNQ3	POMC	PPARG	GABRA1
C0030299	pancreatic pseudocyst	FGFR1	FLT3	CACNA1A	HTR2B	AGT	CYP2E1	AR	PTGS2	TNF	ACE	PRL	GAA	VDR	SCN5A	SLC12A3	INSR	ABCC2	LPL	KCNJ2	KCNQ1	CRABP1	ABCC8	CYP2C19	TLR7	CYSLTR2	DBH	LRP2	HTR1A	HTR2A	HPRT1	PLAT	EGFR	ESR1	TYR	POMC	UQCRC2	FECH	ATP1A2	SERPINE1	GABRA1	SLC6A4	PFKP	PPARG	KCNQ4	MTHFR	PTGS1	PTAFR	KCNQ2
C0030305	pancreatitis	TNF	PPARG	LEP	APOE	APOB	AGT	ACE	APOC3	AKT1	FOS	ALB	CREBBP	RXRA	LRP1	CETP	NCOA1	NCOA2	ANGPTL4	IL1A	PNLIP	LPA	ANGPTL3	PPARA	MTOR	FASN	LRP2	INSR	IL6	CD36	GOT2	MTHFR	TSPO	MTTP	CRP	SERPINE1	SREBF1	IRS1	ADIPOQ	PRL	CPT1A	HMGCR	PLG	AGTR1	PLA2G1B	CFD	SREBF2	ESR1	PTGS2
C0030312	pancytopenia	AGT	CACNA1A	ACE	PTGS2	TNF	PRL	VDR	EGFR	LPL	INSR	SLC12A3	SCN5A	PLAT	FECH	HTR2A	GAA	KCNQ1	CYSLTR2	HTR1A	UQCRC2	PFKP	MPO	ABCC8	ABCC2	KCNJ2	LRP2	AR	ITGA2B	ESR1	DBH	GABRA1	CYP2C19	CYP2E1	TLR7	HPRT1	HTR2C	ACHE	PTGS1	CYP3A4	KCNQ2	CRABP1	KCNQ3	MTHFR	SERPINE1	ATP1A2	PPARA	PTAFR
C0030318	panic	CACNA1A	TNF	AGT	PRL	PTGS2	HTR1A	ACE	LPL	SCN5A	INSR	HTR2A	VDR	CYP2C19	GAA	KCNQ1	AR	SLC6A4	EGFR	PPARG	SLC12A3	FECH	RYR1	KCNJ2	DBH	TLR7	PLAT	MTHFR	ABCC8	CYSLTR2	CRABP1	UQCRC2	DRD3	TPO	GABRA1	ESR1	HPRT1	CACNA1F	HTR2B	ABCC2	ATP1A2	PFKP	HTR2C	TYR	KCNA5	LRP2	RHO	KCNQ2	KCNQ3
C0030319	panic disorder	MAOA	HTR3A	ADCY1	POMC	ADCY2	NPY	DRD2	SST	SLC6A4	GAL	HTR1B	DRD3	OPRM1	DRD4	S1PR1	APP	PENK	ADORA1	CHRM2	ADCY8	MCHR1	ADRA2A	CCR5	HRH3	ADCY7	ADCY6	CXCR2	ADCY9	ADCY5	HCAR2	ADCY4	OPRD1	CCR7	OPRK1	CHRM4	GPER1	SSTR5	SSTR2	CXCR1	C5AR1	CCR1	NPY1R	CCL21	NPY5R	SSTR1	GPR55	CCR3	NPY2R
C0030326	panniculitis	TLR7	MTHFR	AGT	PRL	PTGS2	ACE	VDR	LPL	SCN5A	LRP2	GAA	TNF	HPRT1	CACNA1A	SLC12A3	KCNQ1	EGFR	CYSLTR2	HTR2A	AR	FECH	POLG	PLAT	SLC25A6	GABRA1	UQCRC2	HTR1A	POLB	PTAFR	KCNA5	KCNH2	INSR	SERPINE1	HTR2C	CYP3A4	PFKP	ACHE	ITGA2B	PPARA	RYR2	PTGS1	KCNJ2	ESR1	CYP2C19	RYR1	KCNQ2	TPO	HTR2B
C0030343	panuveitis	MPO	LPL	VDR	GABRA2	PRL	EGFR	AGT	TNF	PLAT	PFKP	CACNA1A	ACE	PTGS2	ITGA2B	AR	INSR	CYP2E1	HTR1A	SLC12A3	SCN5A	ESR1	GAA	ABCC2	POLG	HPRT1	KCNQ1	POLB	HTR2A	UQCRC2	GNRHR	MTHFR	CYSLTR2	FECH	HTR3A	KCNJ2	TLR7	RHO	HTR2C	CYP2C19	ABCC8	LRP2	BCHE	ADCY1	CRABP1	ACHE	HTR2B	RYR1
C0030353	papilledema	TNF	AGT	PRL	CACNA1A	ACE	VDR	PTGS2	LPL	INSR	GAA	TPO	SLC12A3	PLAT	SCN5A	AR	CYP2E1	EGFR	ESR1	KCNQ1	MPO	HTR1A	HPRT1	KCNJ2	HTR2A	FECH	CACNA1F	UQCRC2	POLG	TYMP	CRABP1	ABCC8	TYR	HTR2C	TLR7	KCNQ2	KCNQ3	POMC	ACHE	SLC25A6	RYR1	FGFR1	ABCC2	RHO	PPARG	PFKP	CYP2C19	POLB
C0030354	papilloma	TNF	CACNA1A	AGT	PRL	PTGS2	ACE	HTR2B	LPL	AR	FGFR1	FLT3	SLC12A1	SLC6A4	SCN5A	VDR	GAA	INSR	PPARG	CYP2C19	TLR7	PLAT	RYR1	KCNJ2	SLC12A3	MTHFR	CYSLTR2	KCNQ1	ABCC2	EGFR	LRP2	CRABP1	ABCC8	HTR2A	RHO	HTR1A	CYP2E1	TYR	HPRT1	ESR1	POMC	FECH	DBH	UQCRC2	PFKP	GABRA1	ATP1A2	HTR2C	SERPINE1
C0030446	paralytic ileus	PRL	CACNA1A	AGT	ACE	DRD3	PTGS2	TNF	GAA	LPL	RHO	HTR2A	AR	VDR	INSR	SCN5A	CACNA1H	EGFR	KCNQ1	DBH	SLC12A3	KCNJ2	MTHFR	HTR1A	UQCRC2	CYP2C19	FECH	PFKP	CYSLTR2	ABCC8	HPRT1	GABRA1	ACHE	HTR2C	CYP2E1	ALOX12B	KCNQ2	KCNQ3	PLAT	SLC6A4	PPARA	ESR1	MPO	GABRA2	KCNH2	CA2	KCNA5	CYP3A4	CACNA1F
C0030455	pelvic cellulitis	TLR7	AGT	PTGS2	EGFR	PLAT	PFKP	ACE	PRL	HTR1A	TNF	CACNA1A	SCN5A	KCNQ1	HTR3A	UQCRC2	HTR2A	SLC6A4	KCNH2	KCNE1	HTR2B	KCNE2	HTR2C	VDR	LPL	ESR1	AOC1	INSR	TPO	POLG	POLB	SLC12A3	CYP2E1	BCHE	ADCY1	FGFR1	GAA	PPARG	CYSLTR2	MTHFR	KCNJ2	HSPA4	ACHE	AR	ABCC8	TDP2	DBH	LRP2	CYP2C19
C0030469	sinus disorder	HTR1A	CACNA1A	TNF	PRL	AGT	HTR2A	DRD3	ACE	PTGS2	COMT	SCN5A	KCNQ1	RHO	GAA	INSR	CYP2C19	VDR	LPL	FECH	ABCC8	EGFR	DBH	AR	CRABP1	UQCRC2	KCNJ2	CYSLTR2	PLAT	TLR7	GABRA1	ESR1	ATP1A2	SLC12A3	HPRT1	PFKP	HTR2C	SERPINE1	KCNH2	MPO	SLC6A4	PTAFR	KCNA5	PPARA	CYP3A4	KCNE1	KCNE2	MTHFR	KCNQ2
C0030481	HAM	PRL	CACNA1A	TNF	AGT	TLR7	GAA	ACE	PTGS2	VDR	AR	DBH	CYSLTR2	HTR1A	HTR2A	EGFR	GABRA1	PLAT	PTAFR	LPL	ATP1A2	SCN5A	INSR	HTR2C	UQCRC2	PFKP	SLC6A4	PPARA	KCNQ1	SLC12A3	ESR1	CRABP1	RYR1	PPARG	ITGA2B	ABCC8	HTR2B	KCNJ2	CYP2C19	ACHE	CYP2E1	MTHFR	FECH	ABCC2	CYP3A4	DRD3	MPO	ADRB1
C0030486	paraplegia	AGT	TNF	ACE	PRL	RHO	CACNA1A	GAA	CA2	VDR	SLC12A3	PTGS2	SCN5A	INSR	LPL	KCNJ2	KCNQ1	AR	MTHFR	MPO	HTR1A	PLAT	ESR1	EGFR	HTR2A	UQCRC2	TYR	ABCC2	POMC	HPRT1	ACHE	POLG	CYP2C19	DBH	TLR7	HTR2C	KCNQ2	KCNQ3	SLC25A6	CYP2E1	PFKP	SERPINE1	POLB	PPARA	KCNH2	CRABP1	GABRA1	CYP3A4	IL6
C0030491	parapsoriasis	LRP2	CACNA1A	MPO	ABCC8	TNF	LPL	PTGS2	AGT	KCNQ4	DFNA5	VDR	EGFR	PRL	ACE	PFKP	KCNQ2	KCNQ3	SCN5A	ACHE	HTR1A	ITGA2B	INSR	SLC12A3	KCNQ1	ESR1	GAA	RHO	UQCRC2	AR	PLAT	KCNJ2	CYP2E1	HTR2A	FECH	CYSLTR2	ALOX12B	MAN2B1	ABCC2	HPRT1	DBH	MTHFR	POLG	CYP2C19	TPO	CACNA1F	POLB	CRABP1
C0030508	parasomnia	SLC12A1	TNF	CACNA1A	PTGS2	SLC6A4	PRL	AGT	LPL	CRABP1	SCN5A	VDR	ACE	GAA	PPARG	TLR7	MTHFR	INSR	KCNJ2	KCNQ1	CYP2C19	SREBF1	SLC2A4	HTR1A	DBH	LRP2	SLC12A3	HTR2A	AR	KCNQ2	KCNQ3	HPRT1	EGFR	ESR1	ABCC8	TYR	IL6	POMC	SCN1A	PLAT	CYSLTR2	JAK2	CHRNA4	GABRA1	FECH	SERPINE1	RYR1	PFKP	KCNQ4
C0030517	parathyroid	TNF	VDR	AGT	CACNA1A	PRL	AR	PTGS2	ACE	TPO	SLC12A3	INSR	CRABP1	CYP2E1	SCN5A	HTR1A	KCNQ1	PPARG	GAA	LPL	CACNA1F	TYMP	PLAT	RYR1	EGFR	ABCC2	ALOX12B	CYSLTR2	ESR1	LRP2	KCNJ2	HPRT1	HTR2A	CYP2C19	RHO	DBH	ABCC8	TLR7	MTHFR	MPO	KCNA5	PFKP	FECH	POLG	HTR2C	UQCRC2	KCNQ2	KCNQ3
C0030521	parathyroid neoplasm	AGT	PTGS2	KCNQ1	CRABP1	SCN5A	CYP2C19	PRL	CACNA1A	KCNJ2	ACE	INSR	HTR1A	VDR	MMP9	CYSLTR2	TNF	FECH	HTR2A	EGFR	POLG	POLB	PLAT	KCNH2	KCNA5	SLC25A6	LPL	AR	RYR2	PFKP	MTHFR	PTGS1	GABRA1	KCNQ2	KCNQ3	GAA	ESR1	CYP3A4	ACHE	UQCRC2	ITGA2B	SLC12A3	SLC6A4	CYP1A2	ABCC8	TLR7	HTR2B	HTR2C	ADCY1
C0030552	paresis	CACNA1A	TNF	AGT	PRL	PTGS2	ACE	LPL	CYP2E1	VDR	GAA	SCN5A	KCNJ2	INSR	RHO	KCNQ1	PLAT	AR	EGFR	HTR2A	ALOX12B	TYMP	SLC12A3	HTR1A	TLR7	GABRA1	HPRT1	FECH	UQCRC2	CYSLTR2	CRABP1	SLC6A4	PFKP	CYP2C19	DBH	ABCC2	HTR2B	ESR1	ABCC8	PTAFR	PPARG	MTHFR	MPO	RYR1	ACHE	KCNQ2	KCNQ3	HTR2C	CYP3A4
C0030554	paresthesia	AGT	CACNA1A	ACE	PTGS2	EGFR	TNF	PRL	VDR	INSR	HTR2A	SCN5A	UQCRC2	LPL	PFKP	PLAT	HTR1A	KCNQ1	SLC12A3	FECH	ESR1	CYSLTR2	DBH	GAA	KCNJ2	HTR2C	ACHE	GABRA1	ABCC8	MPO	ITGA2B	HTR3A	HTR2B	KCNQ2	KCNQ3	PPARA	TLR7	CYP3A4	KCNE1	KCNE2	PTGS1	POLG	CYP2C19	AR	MAN2B1	ATP1A2	SERPINE1	CRABP1	POLB
C0030563	para	TNF	PRL	PTGS2	CACNA1A	AGT	ACE	FGFR1	FLT3	PPARG	SCN5A	PLAT	CYP2E1	GAA	MTHFR	CYP2C19	LPL	KCNQ1	VDR	DRD3	INSR	SLC12A3	ITGA2B	EGFR	ABCC2	TLR7	HTR1A	UQCRC2	ABCC8	F9	GP9	KCNJ2	AR	DBH	ESR1	HPRT1	FECH	PFKP	SERPINE1	HTR2A	GABRA1	KCNA5	CYSLTR2	MPO	PTGS1	KCNH2	ACHE	HTR2C	PTAFR
C0030569	symptomatic parkinsonism	AGT	HTR2B	TNF	CACNA1A	EGFR	MPO	ABCC8	DBH	PTGS2	SCN5A	VDR	PRL	KCNQ1	ACE	PLAT	KCNH2	HTR2A	LPL	RYR2	PAH	INSR	HTR1A	PFKP	AR	ESR1	UQCRC2	KCNJ2	SLC12A3	KCNE1	KCNE2	PPARG	HTR2C	KCNQ2	KCNQ3	MTHFR	IL6	AGTR1	GAA	SLC6A4	CYP2C19	SCN1A	HTR3A	SERPINE1	CYSLTR2	CTSG	SCN2A	TPO	CYP2E1
C0030578	paronychia	TNF	AGT	CACNA1A	PTGS2	PRL	LPL	ACE	VDR	SLC12A1	GAA	SLC6A4	INSR	SLC12A3	SCN5A	AR	CYP2E1	MTHFR	TYMP	FGFR1	FLT3	HTR1A	CRABP1	TYR	KCNJ2	POMC	KCNQ1	LRP2	ALOX12B	ABCC2	EGFR	TLR7	PLAT	HPRT1	CYP2C19	CYSLTR2	DBH	ITGA2B	ABCC8	HTR2A	IL6	ESR1	JAK2	MPO	FECH	UQCRC2	PFKP	GABRA1	PTGS1
C0030583	parotitis	TNF	AGT	PRL	TPO	CACNA1A	CYP2E1	ACE	PTGS2	DRD3	SCN5A	VDR	MTHFR	HPRT1	KCNQ1	INSR	CRABP1	CYP2C19	EGFR	LPL	DBH	AR	CYSLTR2	ABCC2	KCNJ2	HTR2A	SLC12A3	HTR1A	ESR1	UQCRC2	TYR	ABCC8	POLG	IL6	POMC	GABRA1	JAK2	SLC25A6	POLB	PLAT	PFKP	CYP3A4	GAA	FECH	HTR2C	PTGS1	PPARA	ACHE
C0030587	Pat	PLAT	CRABP1	TNF	AGT	PRL	ACE	GAA	CACNA1A	INSR	KCNQ1	SCN5A	PTGS2	LRP2	HPRT1	KCNJ2	VDR	SLC12A3	EGFR	CYSLTR2	HTR2A	FECH	GABRA1	HTR1A	UQCRC2	KCNH2	ITGA2B	PTAFR	KCNA5	HTR2C	LPL	SERPINE1	PFKP	ESR1	RYR2	PPARA	PTGS1	KCNE2	KCNE1	TPO	HTR2B	SLC6A4	AR	ACHE	HTR3A	PPARG	CYP2E1	ABCC8
C0030591	paroxysmal ventricular tachycardia	TNF	AGT	CYP2E1	CACNA1A	PRL	ACE	GAA	MPO	PTGS2	LPL	VDR	POLG	FECH	KCNQ1	SLC25A6	EGFR	HTR2A	PLAT	POLB	UQCRC2	KCNA5	SCN5A	CYP3A4	INSR	HTR1A	PFKP	SLC12A3	RYR1	AR	ESR1	TPO	ITGA2B	ACHE	MTHFR	PARP1	ABCC8	HMGCR	SDHB	KCNJ2	CRABP1	GRIN1	GABRA1	CYSLTR2	PPARG	LRP2	ABCC2	CYP2C19
C0030662	pathological gambling	TNF	AGT	CACNA1A	HTR2B	PTGS2	PRL	AR	ACE	VDR	SLC6A4	SLC12A1	GAA	SCN5A	HTR2A	INSR	LPL	KCNQ1	PPARG	RYR1	DBH	TLR7	EGFR	KCNJ2	MTHFR	COMT	CRABP1	ABCC8	SLC12A3	CYSLTR2	CYP2C19	RHO	ESR1	GABRA1	HTR1A	DRD3	PLAT	ABCC2	LRP2	HPRT1	FECH	PTAFR	UQCRC2	IL6	ATP1A2	PFKP	HTR2C	JAK2	KCNA5
C0030781	peliosis hepatis	PRL	AR	GABRA2	AGT	HTR1A	LPL	CYP2E1	TNF	VDR	ACE	ALOX12B	MTHFR	CRABP1	PLAT	CACNA1A	PTGS2	SCN5A	EGFR	MPO	INSR	CYP2C19	ESR1	HTR2C	ABCC2	HPRT1	SLC12A3	UQCRC2	PPARA	HTR2A	CYSLTR2	GABRA1	FECH	POLG	POLB	KCNQ1	PFKP	HTR2B	SLC6A4	ITGA2B	ACHE	GAA	HTR3A	SERPINE1	PTAFR	ATP1A2	KCNQ2	KCNQ3
C0030783	pellagra	ABCC2	INSR	PRL	AR	MPO	POLG	POLB	SLC25A6	ABCC8	TNF	DBH	FECH	EGFR	AGT	ACHE	ITGA2B	ACE	UQCRC2	CACNA1A	KCNQ2	KCNQ3	PTGS2	GLUD1	ADRB1	HTR1A	ESR1	VDR	GAA	HTR3A	LPL	BCHE	ADCY1	SCN5A	AOC1	CYP2E1	SLC12A3	KCNQ1	HTR2A	TDP2	KCNJ2	PLAT	HTR2B	PFKP	CYP2D6	CYSLTR2	CYP2C19	HSPA4
C0030785	pelvic abscess	PTGS2	AGT	HTR1A	CYP2E1	SCN5A	TNF	CACNA1A	ACE	KCNQ1	IL6	JAK2	LPL	MPO	PRL	ABCC8	CYSLTR2	HTR2A	EGFR	PLAT	VDR	KCNA5	KCNH2	SLC12A3	INSR	UQCRC2	SERPINE1	GAA	PFKP	RYR2	PTGS1	SLC6A4	KCNJ2	ITGA2B	AR	SCN1A	ESR1	HTR2B	CYP2C19	KCNQ2	KCNQ3	MTHFR	KCNE1	KCNE2	ABCC2	CRABP1	GABRA1	HPRT1
C0030790	pelvic infections	HTR2A	COMT	TNF	PRL	CACNA1A	PTGS2	AGT	RHO	DRD3	ACE	VDR	CYP2C19	SCN5A	GAA	TLR7	LPL	INSR	AR	ABCC8	HTR1A	ESR1	DBH	CYSLTR2	EGFR	GABRA1	FECH	PLAT	SLC6A4	KCNQ1	UQCRC2	PTAFR	HTR2C	SLC12A3	ATP1A2	MTHFR	PPARG	SERPINE1	KCNJ2	PFKP	CRABP1	PPARA	HTR2B	PTGS1	RYR1	CYP2E1	CYP3A4	TPO	ABCC2
C0030793	pelvic tumors	VDR	CYP27B1	CA2	AGT	TNF	LRP2	TYR	POMC	INSR	LPL	ACE	PRL	PTH	CACNA1A	PTGS2	ESR1	PLAT	CYP3A4	EGFR	AR	PPARG	CYP2C19	SCN5A	PFKP	IL6	CYP2E1	HTR1A	KCNQ1	REN	ALPP	BGLAP	CYP2B6	ALPL	ALB	SLC12A3	LEP	TSPO	CYP2D6	MAPK1	TGFB1	NCOA1	CYP2A6	ITGA2B	KCNJ2	CYP3A43	RXRA
C0030794	pelvic pain	AGT	PRL	CACNA1A	TNF	ACE	PTGS2	VDR	INSR	LPL	SCN5A	SLC12A3	HTR1A	EGFR	PLAT	CRABP1	KCNQ1	CYSLTR2	ABCC8	MTHFR	HTR2A	GAA	AR	CYP2E1	KCNJ2	FECH	DBH	ABCC2	ESR1	CYP2C19	TLR7	RYR1	PFKP	UQCRC2	GABRA1	SLC6A4	PPARG	HPRT1	HTR2C	ATP1A2	PTAFR	SERPINE1	PTGS1	KCNQ2	KCNQ3	PPARA	DRD3	MPO	POLG
C0030805	pemphigoid	CACNA1A	AGT	TNF	ACE	PRL	SLC12A1	PTGS2	ALOX12B	VDR	MTHFR	LPL	MPO	SERPINE1	AR	GAA	TPO	LRP2	SCN5A	EGFR	CYP2E1	HTR1A	DBH	KCNQ1	INSR	FECH	CRABP1	CYSLTR2	ABCC8	PLAT	UQCRC2	ESR1	HTR2A	GABRA1	PFKP	KCNJ2	SLC12A3	HTR2C	POLG	KCNQ4	PTAFR	CYP3A4	DFNA5	TLR7	HPRT1	ITGA2B	POLB	PPARA
C0030807	pemphigus	AGT	ACE	TNF	CACNA1A	PRL	LRP2	VDR	TPO	PTGS2	DBH	LPL	MPO	HTR2A	SCN5A	FECH	EGFR	GAA	TLR7	KCNQ1	CYSLTR2	INSR	CA2	HTR1A	PPARG	FGFR1	ABCC8	MTHFR	UQCRC2	ALOX12B	CYP11B2	CRABP1	PFKP	ESR1	GABRA1	COMT	PLAT	HPRT1	KCNJ2	HTR2C	KCNQ4	ITGA2B	PTAFR	DFNA5	SLC12A3	CYP2C19	IL6	CYP3A4
C0030824	penicillin allergy	CACNA1A	TNF	AGT	ACE	SLC12A3	PTGS2	ALOX12B	LPL	HTR1A	VDR	PRL	LRP2	INSR	GAA	CRABP1	ABCC8	SCN5A	ABCC2	EGFR	HPRT1	PLAT	TLR7	TYR	POMC	KCNQ1	IL6	JAK2	UQCRC2	HTR2A	DBH	CYSLTR2	FECH	POLG	PFKP	CYP3A4	SLC25A6	ESR1	HTR2C	POLB	AR	ITGA2B	ACHE	KCNQ2	KCNQ3	KCNA5	KCNJ2	ATP1A2	SERPINE1
C0030846	penis	TNF	AGT	CACNA1A	PRL	PTGS2	ACE	AR	PPARG	SCN5A	HTR1A	INSR	LPL	TPO	VDR	RYR1	SLC6A4	PLAT	SLC12A3	ABCC2	CRABP1	HTR2B	ABCC8	GAA	TYMP	MTHFR	KCNQ1	KCNJ2	CYSLTR2	EGFR	HTR2A	FGFR1	CYP2E1	FECH	CYP2C19	TLR7	HPRT1	GABRA1	RHO	DBH	ESR1	UQCRC2	CACNA1F	PTAFR	ATP1A2	SERPINE1	HTR2C	IL6
C0030848	Penile fibrosis	AGT	HTR1A	ACE	ABCC2	SCN5A	KCNQ1	SLC12A3	ABCC8	CACNA1A	TNF	PRL	PTGS2	EGFR	PLAT	UQCRC2	SERPINE1	LPL	PFKP	VDR	INSR	AR	HTR2A	GAA	ITGA2B	KCNQ2	KCNQ3	ACHE	ESR1	SLC6A4	KCNJ2	CRABP1	CYP2C19	SCN1A	CYP2E1	GLUD1	KCNH2	RYR1	ADRB1	MTHFR	SCN2A	CYSLTR2	HTR2B	KCNE1	KCNE2	HCAR2	PPARG
C0030920	peptic ulcer	AGT	PRL	TNF	PTGS2	CACNA1A	ACE	INSR	VDR	LPL	SCN5A	PLAT	GAA	AR	EGFR	HTR1A	MPO	KCNQ1	CYSLTR2	KCNJ2	HTR2A	ABCC8	SLC12A3	FECH	LRP2	ESR1	UQCRC2	HPRT1	CYP2E1	ABCC2	DBH	PFKP	TLR7	SLC6A4	RYR1	CYP2C19	PTGS1	PPARG	GABRA1	HTR2C	CRABP1	ACHE	KCNQ2	KCNQ3	ATP1A2	PPARA	TPO	POLG	CYP3A4
C0030922	peptic ulcer bleeding	TNF	CYP2E1	AGT	PRL	MTHFR	PTGS2	TYR	POMC	SLC12A3	LPL	ACE	VDR	CACNA1A	EGFR	PLAT	SCN5A	PFKP	PTGS1	KCNQ1	HTR1A	INSR	ESR1	ITGA2B	KCNJ2	GAA	KCNE1	KCNE2	HTR2A	UQCRC2	CYP3A4	AR	SLC6A4	HTR3A	CRABP1	HTR2B	HTR2C	KCNH2	ABCC2	ANPEP	DPP6	CYP2C19	AKR1A1	HPRT1	ABCC8	ALOX12B	MAN2B1	TLR7	MPO
C0030925	perforated peptic ulcer	MMP9	TNF	AGT	PRL	CACNA1A	VDR	PTGS2	LPL	AR	DRD3	ACE	SLC12A3	INSR	LRP2	SCN5A	CYSLTR2	KCNQ1	HTR2A	KCNJ2	PLAT	IL6	ESR1	EGFR	JAK2	DBH	HTR1A	KCNA5	ATP1A2	FECH	HTR2C	GAA	GABRA1	POLG	PFKP	UQCRC2	PPARA	SLC6A4	CYP3A4	SLC25A6	PTAFR	SERPINE1	POLB	RYR1	PPARG	HTR2B	MTHFR	CYP2E1	ITGA2B
C0030976	perceptual distortion	TNF	AGT	ACE	LRP2	TLR7	CACNA1A	MPO	PTGS2	LPL	DBH	CYSLTR2	PRL	VDR	HTR2A	GABRA1	EGFR	PTAFR	PLAT	ATP1A2	SCN5A	UQCRC2	PFKP	KCNQ1	HTR1A	INSR	ESR1	CYP3A4	ITGA2B	KCNJ2	KCNE1	KCNE2	GAA	SLC12A3	AR	SLC6A4	HTR2C	HTR2B	TPO	CRABP1	FECH	ABCC8	CYP2E1	MTHFR	HTR3A	KCNH2	CYP2C19	PDE5A
C0031024	Periapical abscess	AGT	CYP11B2	ACE	PTGS2	TNF	FECH	EGFR	PRL	CACNA1A	VDR	HTR1A	PTGS1	LPL	SLC12A3	INSR	ESR1	SCN5A	HTR2A	UQCRC2	ITGA2B	GAA	SLC6A4	CYP2C19	HTR2B	PLAT	TPO	POMC	MTHFR	AR	KCNQ1	HSD11B2	CYP2E1	FGFR1	TLR7	CYSLTR2	HTR2C	HTR3A	PPARG	LRP2	SERPINE1	ABCC8	CYP3A4	REN	KCNJ2	IL6	CALM1	ABCC2
C0031036	periarteritis nodosa	CACNA1A	AGT	TNF	PTGS2	VDR	ACE	PRL	LPL	CACNA1F	SLC6A4	INSR	SCN5A	EGFR	ABCC8	CYP2C19	GAA	SLC12A3	MPO	KCNQ1	FECH	LRP2	HTR2A	KCNJ2	KCNQ2	KCNQ3	DBH	UQCRC2	CYSLTR2	PFKP	AR	PLAT	ESR1	HTR1A	CRABP1	PPARG	POLG	KCNQ4	ACHE	DFNA5	ABCC2	HPRT1	POLB	SLC25A6	HTR2C	ITGA2B	SREBF1	SCN1A
C0031037	periarthritis	TNF	SLC6A4	RHO	AGT	CACNA1A	GAA	PRL	SLC12A3	ACE	MTHFR	VDR	PTGS2	CYP2C19	SCN5A	LPL	ABCC2	INSR	TLR7	HTR2A	TYR	POMC	ESR1	ABCC8	KCNQ1	CYSLTR2	PLAT	EGFR	HTR1A	UQCRC2	KCNA5	AR	SERPINE1	HTR2C	ATP1A2	PFKP	KCNJ2	PPARA	PTGS1	PPARG	CRABP1	CA2	FGFR1	CYP2E1	CYP3A4	HTR2B	ITGA2B	HPRT1	ACHE
C0031039	pericardial effusion	AGT	TNF	CACNA1A	PTGS2	PRL	ACE	VDR	SLC12A3	LPL	SCN5A	INSR	PLAT	GAA	KCNQ1	AR	HPRT1	MTHFR	EGFR	ABCC2	HTR1A	TLR7	CYP2E1	KCNJ2	CRABP1	CYSLTR2	DBH	HTR2A	FECH	UQCRC2	HTR2B	PFKP	ESR1	LRP2	ABCC8	CYP2C19	GABRA1	KCNA5	HTR2C	MPO	ITGA2B	PPARA	SERPINE1	ATP1A2	PTGS1	JAK2	PTAFR	SLC6A4	TYR
C0031046	pericarditis	AGT	TNF	CACNA1A	PRL	PTGS2	ACE	VDR	LPL	SCN5A	INSR	SLC12A3	GAA	EGFR	KCNQ1	PLAT	HTR1A	AR	HPRT1	FECH	MPO	CRABP1	ABCC2	UQCRC2	HTR2A	DBH	KCNJ2	TPO	TLR7	CYSLTR2	PFKP	LRP2	HTR2B	CYP2C19	ABCC8	ESR1	ITGA2B	HTR2C	SLC6A4	MTHFR	GABRA1	ALOX12B	CYP2E1	PPARA	PTGS1	SERPINE1	ACHE	TYR
C0031048	constrictive pericarditis	AGT	HTR2B	TNF	PRL	VDR	AR	CACNA1A	SCN5A	PTGS2	SLC12A3	ACE	GAA	DBH	EGFR	LRP2	LPL	KCNQ1	IL6	HTR2A	PLAT	JAK2	ABCC8	MPO	CYSLTR2	HTR2C	HTR1A	INSR	FECH	UQCRC2	PFKP	PPARA	ESR1	KCNH2	SERPINE1	KCNJ2	SLC6A4	KCNA5	ATP1A2	PPARG	CYP3A4	CYP2E1	PTGS1	KCNE1	KCNE2	MTHFR	HTR3A	CYP2C19	GABRA1
C0031085	periodontal abscess	AGT	TNF	CACNA1A	PRL	PTGS2	ACE	INSR	VDR	HTR1A	LPL	SLC12A3	PLAT	RYR1	SCN5A	AR	CRABP1	CYSLTR2	CYP2E1	ABCC8	KCNJ2	TPO	EGFR	KCNQ1	GAA	TLR7	FECH	HTR2A	ABCC2	SLC6A4	HPRT1	DBH	CACNA1F	MTHFR	DRD3	ESR1	PPARG	GABRA1	ALOX12B	ATP1A2	UQCRC2	KCNQ2	MPO	KCNQ3	PFKP	HTR2C	HTR2B	PTAFR	SERPINE1
C0031090	periodontal disease	AGT	CYP11B2	VDR	SLC12A3	ACE	TNF	LPL	LRP2	PTGS2	CACNA1A	EGFR	KCNQ2	KCNQ3	SCN5A	KCNQ1	PRL	SCN1A	CHRNA4	UQCRC2	KCNA5	CYSLTR2	HTR1A	FECH	PLAT	PFKP	INSR	PTGS1	ESR1	ITGA2B	SERPINE1	HTR2A	HTR2B	CYP3A4	GAA	SLC6A4	ACHE	CYP2C19	AR	CYP2E1	HTR3A	CRABP1	HTR2C	GABRA1	MTHFR	ABCC2	ABCC8
C0031099	periodontitis	LPL	AGT	IL1B	IL6	AKT1	CD40	ALB	PTGS2	NFKB1	NOS2	ICAM1	NFKB2	IL1A	CCL2	CSF2	MAPK14	AR	CCNA2	CXCR4	ALPP	AKT2	SELE	IRS1	AQP2	SELP	AKT3	IL15	KDR	MAPK11	LDHA	IRS2	BIRC2	PLA2G2A	EIF2AK2	DPP4	NRF1	GSK3A	GP1BA	PDE4B	CCND1	LEP	NOTCH1	MMP9	FOS	PRL	ESR1	TGFB1	NOS3
C0031111	periostitis	VDR	TNF	CACNA1F	AGT	PTGS2	ACE	CACNA1A	SLC12A3	CYP2E1	PRL	KCNQ1	INSR	SCN5A	ABCC2	HPRT1	LPL	ESR1	ABCC8	DBH	FECH	EGFR	POLG	PLAT	HTR2A	KCNQ4	GABRA1	SLC25A6	DFNA5	HTR1A	GAA	POLB	PTAFR	KCNA5	KCNH2	CYP3A4	AR	RYR1	TPO	RYR2	PFKP	KCNJ2	UQCRC2	PTGS1	CRABP1	KCNQ2	KCNQ3	PPARG
C0031117	peripheral neuropathy	AGT	CACNA1A	ACE	PTGS2	TNF	PRL	VDR	LPL	INSR	EGFR	SLC12A3	GAA	SCN5A	PLAT	HTR2A	UQCRC2	HTR1A	KCNQ1	PFKP	KCNJ2	ABCC8	AR	FECH	CYP2C19	CYP2E1	ABCC2	DBH	CRABP1	HPRT1	TLR7	CYSLTR2	MPO	ACHE	ESR1	ITGA2B	LRP2	HTR2C	GABRA1	MTHFR	HTR2B	KCNQ2	KCNQ3	PPARG	SERPINE1	CYP3A4	POLG	PTGS1	PPARA
C0031154	peritonitis	AGT	TNF	PTGS2	CACNA1A	VDR	ACE	PRL	SLC12A3	INSR	SCN5A	LPL	GAA	KCNQ1	HTR1A	ABCC2	CYP2E1	CRABP1	HTR2B	CYP2C19	HPRT1	EGFR	PLAT	CACNA1F	ABCC8	ESR1	AR	DBH	HTR2A	KCNJ2	MPO	CYSLTR2	RHO	KCNA5	TLR7	FECH	PFKP	UQCRC2	PPARG	CA2	TPO	MTHFR	RYR1	GABRA1	SERPINE1	ITGA2B	IL6	FGFR1	KCNQ2
C0031157	peritonsillar abscess	HTR2B	PLAT	CACNA1A	TNF	ACE	LPL	HTR1A	AGT	INSR	VDR	PTGS2	CYP2E1	PPARG	CRABP1	SREBF1	SLC2A4	CYP2C19	GAA	SCN5A	ABCC2	CYSLTR2	PRL	SLC12A3	EGFR	ABCC8	HTR2A	FECH	GABRA1	KCNQ4	UQCRC2	DFNA5	HTR2C	PTAFR	KCNQ1	KCNQ2	KCNQ3	ESR1	AR	SERPINE1	SLC6A4	CYP3A4	PFKP	ACHE	RYR1	PPARA	KCNJ2	PTGS1	POLG
C0031212	personality disorder	CACNA1A	AGT	PRL	TNF	PTGS2	ACE	INSR	HTR1A	VDR	SCN5A	LPL	AR	CRABP1	PLAT	SLC12A3	KCNJ2	HTR2A	GAA	KCNQ1	EGFR	DBH	GABRA1	CYSLTR2	ABCC8	TLR7	SLC6A4	RYR1	FECH	TPO	MTHFR	PTAFR	ESR1	CYP2C19	PPARG	UQCRC2	CYP2E1	DRD3	HPRT1	ATP1A2	PFKP	ABCC2	HTR2C	KCNQ2	KCNQ3	IL6	SERPINE1	PPARA	JAK2
C0031256	petechiae	AGT	CACNA1A	PRL	TNF	ACE	PTGS2	VDR	INSR	SCN5A	SLC12A3	LPL	GAA	PLAT	KCNQ1	EGFR	HTR1A	HTR2A	KCNJ2	UQCRC2	DBH	AR	CYSLTR2	FECH	HPRT1	MPO	ABCC2	ABCC8	ESR1	PFKP	GABRA1	CYP2E1	CRABP1	TLR7	CYP2C19	HTR2C	ACHE	LRP2	MTHFR	KCNQ2	KCNQ3	SLC6A4	PTAFR	PPARA	SERPINE1	CYP3A4	POLG	KCNA5	ITGA2B
C0031315	phantom limb pain	SCN5A	ACE	AGT	CACNA1A	PTGS2	TNF	VDR	KCNQ1	SLC12A3	PRL	INSR	ABCC8	HTR2A	HTR1A	EGFR	LPL	PLAT	KCNH2	KCNA5	UQCRC2	SLC6A4	RYR2	GAA	AR	PFKP	MMP9	KCNJ2	PTGS1	PPARG	ESR1	CYP2C19	MTHFR	CYP2E1	CRABP1	RYR1	FGFR1	KCNE2	KCNE1	HTR2B	ABCC2	ACHE	GABRA1	CYSLTR2	DBH	TLR7	FECH	HTR2C	CYP3A4
C0031345	pharynx disorder	AGT	PRL	PTGS2	CYP2E1	CACNA1A	SLC12A3	FGFR1	TNF	LPL	SLC6A4	ALOX12B	VDR	ACE	GAA	INSR	ABCC2	TLR7	HPRT1	MTHFR	SCN5A	EGFR	HTR2A	KCNQ1	CRABP1	PLAT	GABRA1	UQCRC2	DBH	CYSLTR2	KCNJ2	LRP2	ATP1A2	ESR1	HTR1A	FECH	HTR2C	PTAFR	ABCC8	PFKP	AR	PPARA	POLG	POLB	PTGS1	KCNA5	SLC25A6	CYP2C19	HTR2B
C0031350	pharyngitis	AGT	PTGS2	ACE	CACNA1A	PRL	TNF	EGFR	INSR	VDR	LPL	SCN5A	HTR2A	PLAT	SLC12A3	PFKP	UQCRC2	KCNQ1	HTR1A	CYSLTR2	FECH	GAA	DBH	ESR1	ABCC8	KCNJ2	TLR7	HTR2C	GABRA1	CYP2C19	PTGS1	CRABP1	ATP1A2	ABCC2	HPRT1	MPO	PPARA	ACHE	ITGA2B	SERPINE1	HTR2B	AR	CYP3A4	PTAFR	CYP2E1	SLC6A4	KCNE1	KCNE2
C0031485	Phenylketonuria	PPARG	INSR	HPRT1	TNF	LPL	ABCC8	AGT	VDR	POLG	PTGS2	SLC25A6	EGFR	POLB	ACE	CACNA1A	PRL	GAA	HTR2C	CYP3A4	PPARA	PFKP	HTR1A	PLAT	CRABP1	RYR1	SLC12A3	HTR2B	AR	SCN5A	CYP2E1	PARP1	UQCRC2	ITGA2B	HMGCR	SDHB	GRIN1	ABCC2	TPO	ESR1	SREBF1	CYP2C19	SLC2A4	KCNQ1	HTR2A	RHO	FECH	ANPEP
C0031511	pheochromocytoma	CACNA1H	RHO	PRL	DRD3	ACE	AGT	CACNA1A	HTR1A	GAA	CYSLTR2	PTGS2	ABCC8	FECH	CYP2E1	TNF	AR	HTR2A	INSR	KCNJ2	VDR	EGFR	PFKP	GABRA1	KCNQ2	KCNQ3	DBH	SCN5A	IL6	HTR2C	UQCRC2	JAK2	PPARA	ACHE	KCNQ1	LPL	PLAT	ESR1	CYP2C19	CYP3A4	PTAFR	MTHFR	SLC12A3	ADRB1	CACNA1F	SCN1A	ADCY1	BCHE	MAN2B1
C0031538	phimosis	AGT	HTR1A	ACE	ABCC2	SCN5A	KCNQ1	SLC12A3	ABCC8	CACNA1A	TNF	PRL	PTGS2	EGFR	PLAT	UQCRC2	SERPINE1	LPL	PFKP	VDR	INSR	AR	HTR2A	GAA	ITGA2B	KCNQ2	KCNQ3	ACHE	ESR1	SLC6A4	KCNJ2	CRABP1	CYP2C19	SCN1A	CYP2E1	GLUD1	KCNH2	RYR1	ADRB1	MTHFR	SCN2A	CYSLTR2	HTR2B	KCNE1	KCNE2	HCAR2	PPARG
C0031542	phlebitis	AGT	CACNA1A	PTGS2	ACE	TNF	PRL	SCN5A	VDR	INSR	SLC12A3	EGFR	LPL	KCNQ1	PLAT	HTR1A	HTR2A	KCNJ2	GAA	UQCRC2	PFKP	CYSLTR2	ABCC8	CRABP1	DBH	FECH	HPRT1	MTHFR	ESR1	CYP2C19	ABCC2	CYP2E1	AR	GABRA1	TLR7	SLC6A4	ACHE	KCNQ2	KCNQ3	ITGA2B	MPO	HTR2C	IL6	SERPINE1	KCNA5	ATP1A2	JAK2	LRP2
C0031575	phocomelia	EGFR	PAH	TNF	AGT	PRL	ALOX12B	CACNA1A	PTGS2	ACE	VDR	SLC12A3	INSR	CRABP1	ABCC2	LRP2	TLR7	LPL	HPRT1	GAA	AR	KCNQ1	ABCC8	SCN5A	UQCRC2	HTR1A	ATP1A2	HTR2A	HTR2C	FECH	PPARA	GABRA1	PFKP	POLG	ESR1	TPO	POLB	PTAFR	KCNQ2	KCNQ3	PLAT	KCNA5	ACHE	SLC25A6	KCNJ2	SERPINE1	CYP2E1	CYP2C19	PTGS1
C0031873	PICA	ALOX12B	TNF	ACE	CRABP1	AGT	SCN5A	CACNA1A	VDR	HPRT1	PRL	MPO	PTGS2	LPL	DBH	INSR	KCNQ1	FECH	EGFR	KCNH2	ATP1A2	HTR1A	RYR2	PFKP	UQCRC2	SLC12A3	KCNJ2	ESR1	AR	HTR2A	SLC6A4	CYP2C19	KCNE1	KCNE2	ITGA2B	GAA	HTR2B	CYP2E1	PLAT	CYP3A4	PPARG	RYR1	TPO	ABCC8	CYSLTR2	HTR2C	MTHFR
C0031911	pigmentation	PRL	AGT	TNF	CACNA1A	ACE	PTGS2	VDR	INSR	LPL	GAA	EGFR	HTR1A	PLAT	SCN5A	AR	SLC12A3	FECH	HTR2A	RHO	HPRT1	UQCRC2	KCNQ1	CYSLTR2	KCNJ2	TLR7	PFKP	DRD3	ABCC2	TYR	ESR1	POMC	HTR2C	CYP2C19	ABCC8	MPO	DBH	CYP2E1	ALOX12B	CACNA1H	TPO	PPARA	CRABP1	POLG	MTHFR	ACHE	TYMP	KCNQ4	PTGS1
C0031924	piloerection	AGT	TNF	CACNA1A	SLC6A4	PTGS2	HTR2A	ACE	CACNA1F	PRL	VDR	SCN5A	FGFR1	COMT	LPL	GAA	CYP2C19	INSR	SLC12A3	KCNQ1	DBH	MTHFR	HPRT1	EGFR	UQCRC2	PLAT	CRABP1	HTR1A	KCNJ2	AR	SERPINE1	ESR1	TLR7	LRP2	FECH	PFKP	ABCC8	KCNQ2	GABRA1	KCNQ3	CYSLTR2	IL6	ACHE	CYP3A4	HTR2C	JAK2	PTGS1	KCNH2	ATP1A2
C0031925	pilonidal cyst	SLC6A4	AGT	CRABP1	ACE	PPARG	SREBF1	SLC2A4	PTGS2	TNF	CACNA1A	VDR	CYP2C19	TLR7	SCN5A	PRL	GAA	KCNJ2	SLC12A3	ABCC8	ESR1	LPL	CYSLTR2	HTR2A	FECH	EGFR	PLAT	HTR1A	INSR	UQCRC2	SERPINE1	HTR2C	ATP1A2	AR	KCNQ1	PFKP	PPARA	KCNQ2	KCNQ3	ACHE	PTGS1	MTHFR	CYP2E1	HTR2B	GABRA1	RYR1	TPO	ABCC2	DBH
C0032000	pituitary adenomas	PRL	TYMP	TNF	PPARG	SCN5A	HTR1A	AGT	AR	CACNA1A	LPL	PTGS2	RHO	CYP2E1	FGFR1	RYR1	GNRHR	VDR	INSR	SLC6A4	MTHFR	ACE	HPRT1	CRABP1	DRD3	EGFR	KCNJ2	HTR2A	PLAT	KCNQ1	GAA	ABCC8	CYP2C19	HTR2C	FECH	ATP1A2	ESR1	SLC12A3	UQCRC2	SERPINE1	CYSLTR2	GABRA1	PPARA	TLR7	ABCC2	PTAFR	PFKP	IL6	DBH
C0032001	pituitary apoplexy	PRL	TYMP	AR	AGT	CYP2E1	GNRHR	PPARG	FGFR1	TNF	VDR	INSR	CACNA1A	PTGS2	MTHFR	ACE	RHO	LPL	SCN5A	HPRT1	KCNJ2	EGFR	CRABP1	HTR2A	ABCC8	HTR2C	ESR1	ABCC2	TLR7	HTR1A	PPARA	UQCRC2	PLAT	ATP1A2	IL6	KCNQ4	SERPINE1	DFNA5	JAK2	GABRA1	KCNQ1	CYSLTR2	PTAFR	PFKP	GAA	FECH	POLG	SLC12A3	PTGS1
C0032019	neoplasm of pituitary	EGFR	HTR1A	PAH	MMP9	PRL	AR	AGT	CACNA1A	TYMP	LPL	ACE	MTHFR	TNF	VDR	SCN5A	PTGS2	INSR	RHO	CRABP1	CYP2C19	CYP2E1	KCNQ1	HTR2A	KCNJ2	HTR2C	UQCRC2	ESR1	CYSLTR2	SLC12A3	TLR7	MAPK3	ATP1A2	AGTR1	HPRT1	PLAT	PPARA	SERPINE1	ABCC8	MPO	GAA	PFKP	GABRA1	FECH	CYP3A4	POLG	ACHE	SLC6A4	PTGS1
C0032045	placental disorder	CACNA1A	HTR1A	PTGS2	AGT	SLC12A3	ACE	VDR	CYP2C19	TNF	GAA	KCNJ2	LPL	MPO	ABCC8	PRL	INSR	CYSLTR2	KCNQ1	FECH	EGFR	KCNQ4	HTR2A	DFNA5	PLAT	SCN1A	UQCRC2	KCNA5	SCN5A	ATP1A2	HTR2C	PFKP	PPARA	PTGS1	SLC6A4	ESR1	AR	RYR1	CYP3A4	HTR2B	ITGA2B	MTHFR	TPO	ACHE	GABRA1	CRABP1	CYP2E1	PPARG
C0032226	pleural	AGT	CACNA1A	TNF	PTGS2	ACE	PRL	SLC12A3	VDR	SCN5A	INSR	LPL	KCNQ1	GAA	EGFR	PLAT	HTR1A	HTR2A	UQCRC2	CYSLTR2	ABCC8	DBH	ABCC2	PFKP	KCNJ2	AR	FECH	HPRT1	CYP2C19	CRABP1	ESR1	TLR7	GABRA1	MPO	KCNA5	HTR2C	SERPINE1	LRP2	MTHFR	HTR2B	CYP2E1	ITGA2B	PTGS1	IL6	ACHE	KCNQ2	KCNQ3	JAK2	SLC6A4
C0032227	pleural effusion	AGT	TNF	CACNA1A	PTGS2	ACE	PRL	SLC12A3	VDR	SCN5A	INSR	LPL	KCNQ1	GAA	EGFR	PLAT	HTR1A	ABCC2	HTR2A	DBH	UQCRC2	ABCC8	CYSLTR2	PFKP	KCNJ2	AR	FECH	HPRT1	CYP2C19	CRABP1	ESR1	KCNA5	TLR7	GABRA1	MPO	CYP2E1	LRP2	HTR2C	SERPINE1	HTR2B	MTHFR	ITGA2B	PTGS1	ACHE	IL6	KCNQ2	KCNQ3	CYP3A4	PPARA
C0032230	Pleural rub	TYMP	PPARG	AR	FGFR1	PRL	AGT	TNF	MTHFR	PTGS2	CACNA1A	INSR	ACE	HPRT1	KCNJ2	VDR	IL6	JAK2	ABCC8	HTR2A	SCN5A	CYSLTR2	EGFR	LPL	FECH	PLAT	HTR1A	KCNQ4	GAA	DFNA5	GABRA1	PTAFR	UQCRC2	KCNQ1	SERPINE1	ATP1A2	HTR2C	SLC12A3	ESR1	PFKP	PPARA	SLC6A4	RYR1	CYP2E1	ACHE	TPO	PTGS1	CYP2C19	POLG
C0032231	pleurisy	TNF	AGT	CACNA1A	PRL	PTGS2	ACE	VDR	INSR	LPL	SCN5A	TPO	SLC6A4	GAA	SLC12A3	AR	KCNQ1	CYP2C19	PLAT	CRABP1	TLR7	HTR1A	HTR2B	KCNJ2	FGFR1	ABCC8	CYSLTR2	EGFR	HTR2A	LRP2	TYR	DBH	ABCC2	MTHFR	FECH	ESR1	HPRT1	IL6	JAK2	CYP2E1	UQCRC2	PPARG	ATP1A2	GABRA1	PFKP	SLC12A1	RYR1	HTR2C	MPO
C0032266	pneumatosis cystoides intestinalis	AGT	PTGS2	VDR	ABCC2	HPRT1	GAA	TNF	SCN5A	ACE	SLC12A3	MPO	LPL	INSR	CACNA1A	KCNQ4	DFNA5	HTR2A	PRL	EGFR	PLAT	POLG	POLB	SLC25A6	HTR2C	UQCRC2	SERPINE1	HTR1A	KCNQ2	PFKP	KCNQ3	ACHE	PPARA	KCNQ1	PTGS1	AR	ESR1	ITGA2B	CYP3A4	TPO	SCN1A	CYP2E1	CYP2C19	HTR2B	KCNJ2	GABRA1	SCN2A	SLC6A4	CRABP1
C0032273	pneumoconiosis	TNF	SLC12A3	AGT	GAA	ACE	SCN5A	LPL	VDR	KCNQ1	PTGS2	EGFR	PLAT	KCNA5	SERPINE1	CACNA1A	PRL	PFKP	PTGS1	ITGA2B	HTR1A	ESR1	INSR	KCNJ2	KCNE1	AR	KCNE2	HTR2A	MAN2B1	UQCRC2	MTHFR	CYP2C19	HPRT1	ABCC2	SLC6A4	RYR1	HBA2	DBH	ABCC8	HBD	CYSLTR2	HSPA4	CYP2E1	POLG	HSPA1A	HSPA1B	FECH
C0032285	pneumonia	AGT	CACNA1A	ACE	PTGS2	TNF	PRL	EGFR	VDR	INSR	LPL	SCN5A	PLAT	SLC12A3	PFKP	HTR2A	KCNQ1	HTR1A	UQCRC2	GAA	CYSLTR2	FECH	DBH	KCNJ2	ESR1	ABCC8	TLR7	HTR2C	HPRT1	GABRA1	CYP2C19	MPO	ITGA2B	CRABP1	PTGS1	ABCC2	ACHE	AR	MTHFR	PPARA	SERPINE1	CYP3A4	ATP1A2	CYP2E1	HTR2B	KCNQ2	KCNQ3	LRP2
C0032290	aspiration pneumonia	TNF	CACNA1A	AGT	PRL	ACE	HTR1A	PTGS2	VDR	RYR1	LPL	AR	SCN5A	INSR	PLAT	GAA	SLC6A4	SLC12A3	PPARG	DRD3	KCNJ2	MTHFR	CYP2E1	KCNQ1	TLR7	DBH	CRABP1	CYP2C19	TPO	ABCC8	HTR2A	EGFR	ABCC2	CYSLTR2	HPRT1	GABRA1	ESR1	KCNQ2	KCNQ3	RHO	SLC12A1	FECH	LRP2	UQCRC2	CA2	PTAFR	IL6	CACNA1F	PFKP
C0032300	lobar pneumonia	TNF	CACNA1A	AGT	SLC12A1	AR	PRL	GAA	SLC6A4	PTGS2	FGFR1	ACE	FLT3	VDR	SCN5A	LPL	INSR	SLC12A3	HTR1A	MTHFR	KCNQ1	TLR7	RHO	CRABP1	KCNJ2	CYP2C19	TYR	ABCC2	HTR2A	POMC	ESR1	CYSLTR2	ABCC8	LRP2	EGFR	PLAT	DBH	HPRT1	UQCRC2	GABRA1	ATP1A2	FECH	SERPINE1	PFKP	KCNA5	IL6	HTR2C	PPARG	JAK2
C0032305	Pneumocystis	TNF	AGT	PRL	LPL	CACNA1A	PTGS2	ACE	VDR	SLC12A3	AR	INSR	GAA	PLAT	CRABP1	HTR1A	PPARG	ALOX12B	ABCC2	CYP2E1	RHO	MTHFR	TLR7	SCN5A	EGFR	LRP2	HPRT1	FGFR1	FECH	KCNQ1	MPO	HTR2A	ESR1	KCNJ2	CYP2C19	UQCRC2	DBH	ABCC8	PFKP	GABRA1	CYSLTR2	PTGS1	SREBF1	SLC2A4	ACHE	PTAFR	HTR2C	KCNQ2	KCNQ3
C0032326	pneumothorax	CACNA1A	AGT	TNF	PTGS2	PRL	ACE	VDR	LPL	INSR	SLC12A3	SCN5A	GAA	HTR1A	AR	KCNJ2	KCNQ1	CYP2E1	PLAT	CRABP1	DBH	CYSLTR2	EGFR	ABCC8	ABCC2	HTR2A	HPRT1	ESR1	TPO	ALOX12B	GABRA1	FECH	TLR7	CYP2C19	PPARG	UQCRC2	SLC6A4	RYR1	KCNQ2	KCNQ3	PFKP	PTAFR	LRP2	IL6	MTHFR	ATP1A2	HTR2B	JAK2	SERPINE1
C0032371	poliomyelitis	TNF	HTR2B	AGT	CACNA1A	PPARG	ACE	AR	LPL	RYR1	PTGS2	SLC6A4	PRL	PLAT	VDR	INSR	RHO	SCN5A	CYP2C19	GAA	CYP2E1	ABCC2	MTHFR	CRABP1	SLC12A3	AGTR1	MAPK3	ABCC8	SREBF1	SLC2A4	HTR2A	HTR1A	KCNQ1	CYSLTR2	TLR7	EGFR	KCNJ2	HPRT1	LRP2	FECH	ESR1	GABRA1	KCNQ4	UQCRC2	DBH	DFNA5	PTAFR	HTR2C	SERPINE1
C0032460	polycystic ovary	PRL	LEP	AGT	ALB	ESR1	IGFBP1	PPARG	AR	SULT2A1	POMC	CRP	ENPP1	IL6	SERPINA6	AKT1	IRS1	LPL	ACLY	ALPP	ALPL	TNF	TSPO	APOB	PTH	F2	PGR	ACPP	IRS2	PLG	CYP3A4	SERPINE1	JAK2	SRC	SST	CTSD	FOS	ABCC8	CYP2B6	MAPK1	ESR2	REN	GOT2	DES	ACE	CYP3A5	MAPK3	IGF1R	CYP3A43
C0032461	polycythemia	TNF	AGT	PRL	CACNA1A	ACE	AR	PTGS2	VDR	SLC12A3	HTR1A	TPO	CYP2E1	INSR	LPL	PPARG	SCN5A	CRABP1	GAA	HTR2B	HPRT1	ABCC2	HTR2A	KCNQ1	PLAT	MTHFR	RYR1	SLC6A4	CYP2C19	RHO	ABCC8	KCNJ2	EGFR	ESR1	CYSLTR2	TLR7	DBH	JAK2	GABRA1	FECH	HTR2C	CA2	CACNA1F	IL6	UQCRC2	TYMP	SERPINE1	LRP2	PPARA
C0032463	polycythemia vera	TNF	JAK2	BCR	ABL1	AGT	PRL	TPO	CYP2E1	CACNA1A	ACE	PTGS2	DRD3	SCN5A	KCNQ1	VDR	MTHFR	INSR	LPL	CRABP1	CYP2C19	EGFR	DBH	ABCC2	CYSLTR2	KCNJ2	HPRT1	SLC12A3	FECH	ESR1	IL6	GABRA1	HTR1A	AR	PLAT	ABCC8	HTR2A	PTAFR	KCNA5	ATP1A2	GAA	SERPINE1	HTR2C	POLG	CYP3A4	PFKP	UQCRC2	PPARA
C0032519	polymenorrhea	PRL	SCN5A	CYP2E1	GNRHR	AGT	TNF	CACNA1A	PTGS2	ACE	SLC6A4	INSR	LPL	HTR1A	VDR	KCNQ1	KCNJ2	CRABP1	ABCC8	AR	GAA	EGFR	CYSLTR2	ABCC2	TLR7	SLC12A3	HTR2A	HPRT1	ESR1	PLAT	GABRA1	IL6	POLG	DBH	JAK2	MPO	PTAFR	SLC25A6	PFKP	FECH	UQCRC2	ATP1A2	POLB	HTR2C	PTGS1	PPARG	KCNH2	PPARA	TPO
C0032533	polymyalgia rheumatica	TYMP	CYP2E1	ALOX12B	TNF	AGT	CACNA1A	PTGS2	ACE	VDR	PRL	SLC6A4	AR	CPT2	GAA	HTR2B	LPL	KCNJ2	RYR1	PPARG	TPO	EGFR	SCN5A	KCNQ1	FECH	HTR2A	MPO	SLC12A3	TLR7	INSR	GABRA1	HPRT1	ABCC8	UQCRC2	RHO	CYSLTR2	PLAT	PFKP	ABCC2	HTR1A	LRP2	CYP3A4	PTAFR	KCNQ2	KCNQ3	CYP2C19	ESR1	ATP1A2	KCNQ4
C0032541	polyneuritis	AGT	PRL	TNF	CACNA1A	CACNA1F	VDR	FGFR1	SLC6A4	ACE	ITGA2B	SCN5A	PTGS2	CYP2E1	LPL	KCNQ1	F9	GP9	DBH	INSR	MPO	FECH	ABCC8	KCNQ4	DFNA5	EGFR	GAA	ABCC2	KCNJ2	LRP2	UQCRC2	HPRT1	HTR2A	HTR1A	POLG	TYR	PLAT	POMC	IL6	JAK2	POLB	SLC25A6	AR	CYSLTR2	ACHE	KCNQ2	KCNQ3	GABRA1	SLC12A3
C0032584	polyps	AGT	TNF	PRL	CACNA1A	PTGS2	ACE	VDR	LPL	SCN5A	INSR	GAA	SLC12A3	MTHFR	HTR1A	AR	TLR7	SLC6A4	PLAT	CYP2C19	HTR2A	EGFR	CYSLTR2	CRABP1	KCNJ2	ABCC2	KCNQ1	FGFR1	ABCC8	PPARG	ESR1	CYP2E1	LRP2	HPRT1	UQCRC2	DBH	HTR2B	GABRA1	HTR2C	PFKP	SERPINE1	FECH	ATP1A2	PPARA	RHO	TPO	PTGS1	PTAFR	KCNQ2
C0032617	polyuria	AGT	CACNA1A	PRL	PTGS2	ACE	TNF	INSR	VDR	LPL	SCN5A	EGFR	HTR2A	SLC12A3	KCNQ1	FECH	GAA	KCNJ2	HTR1A	DBH	PLAT	CYSLTR2	ABCC8	UQCRC2	GABRA1	CRABP1	AR	TLR7	PFKP	CYP2C19	ABCC2	HPRT1	ESR1	MPO	PTAFR	ATP1A2	SLC6A4	HTR2C	LRP2	ACHE	CYP2E1	PTGS1	PPARG	KCNQ2	KCNQ3	SERPINE1	CYP3A4	MTHFR	PPARA
C0032633	dyshidrotic eczema	EGFR	AGT	CACNA1A	TNF	PRL	ACE	PTGS2	VDR	INSR	LPL	SCN5A	HTR1A	PLAT	GAA	SLC12A3	KCNQ1	HTR2A	KCNJ2	CYSLTR2	TLR7	ABCC8	UQCRC2	AR	CYP2C19	FECH	TYR	SLC6A4	ESR1	MPO	CRABP1	PFKP	POMC	CYP2E1	TPO	DBH	PPARG	ABCC2	GABRA1	HPRT1	HTR2C	LRP2	MTHFR	PTGS1	ACHE	KCNQ2	KCNQ3	ATP1A2	RYR1
C0032708	porphyria	PRL	AGT	CACNA1A	TNF	LPL	ACE	VDR	PTGS2	INSR	TPO	HTR1A	EGFR	SCN5A	ABCC8	GAA	HTR2A	PPARG	FECH	SLC12A3	RYR1	CYSLTR2	CYP2E1	DRD3	PLAT	KCNJ2	MPO	AR	TLR7	MTHFR	KCNQ1	UQCRC2	ESR1	LRP2	CRABP1	SHBG	CYP2C19	GABRA1	POLG	ABCC2	DBH	HTR2C	PFKP	ITGA2B	KCNQ2	KCNQ3	HPRT1	CACNA1F	POLB
C0032739	positive tuberculin	HTR1A	TNF	VDR	PRL	AGT	PPARG	RYR1	SLC6A4	CACNA1A	PTGS2	ACE	PLAT	DRD3	LPL	GAA	MTHFR	SCN5A	INSR	CRABP1	CYP2C19	ABCC2	LRP2	SLC12A3	KCNQ2	KCNQ3	KCNQ1	HPRT1	KCNJ2	AR	HTR2A	ABCC8	ESR1	SCN1A	IL6	JAK2	DBH	CYSLTR2	EGFR	CHRNA4	GABRA1	FECH	UQCRC2	CYP3A4	PTAFR	HTR2C	SERPINE1	CYP2E1	ATP1A2
C0032768	postherpetic neuralgia	CA2	PRL	RHO	AGT	ACE	AR	CACNA1A	SLC12A3	GAA	VDR	MTHFR	PTGS2	TNF	SCN5A	CYP2C19	ABCC2	HPRT1	TLR7	KCNJ2	KCNQ1	LPL	INSR	MPO	DBH	PLAT	EGFR	KCNQ4	HTR1A	DFNA5	UQCRC2	KCNA5	KCNH2	SERPINE1	KCNQ2	PFKP	KCNQ3	HTR2A	ACHE	ESR1	RYR2	SLC6A4	CYP2E1	CYP3A4	HTR2B	ITGA2B	CRABP1	ABCC8	KCNE1
C0032776	postmenopausal bleeding	TNF	PRL	AGT	CACNA1A	SCN5A	ACE	AR	PTGS2	SLC12A1	LPL	SLC6A4	VDR	HTR2B	HTR1A	INSR	PPARG	GAA	RYR1	HTR2A	KCNQ1	CYP2E1	HTR2C	SLC12A3	TLR7	KCNJ2	CRABP1	ESR1	RHO	CYP2C19	EGFR	COMT	CYSLTR2	GABRA1	PLAT	HTR6	HPRT1	MPO	DBH	MTHFR	ABCC8	FECH	PTAFR	IL6	ABCC2	KCNQ2	KCNQ3	UQCRC2	JAK2
C0032781	post nasal drip	TNF	AGT	CACNA1A	ACE	PTGS2	PRL	CA2	SLC12A3	PLAT	VDR	LPL	HTR1A	SCN5A	SLC6A4	MTHFR	INSR	GAA	SLC12A1	CYP2C19	CRABP1	KCNQ1	TLR7	TPO	CACNA1F	EGFR	KCNJ2	HTR2A	ABCC8	DBH	ESR1	ABCC2	CYP11B2	CYSLTR2	IL6	JAK2	UQCRC2	GABRA1	TYR	LRP2	HPRT1	POMC	SERPINE1	MPO	KCNA5	PFKP	HTR2C	FECH	AR
C0032787	postoperative complications	HTR1A	AGT	TNF	SLC12A3	PRL	CACNA1A	LPL	PTGS2	ACE	INSR	CYP2E1	ALOX12B	VDR	MTHFR	KCNQ1	RHO	SCN5A	KCNJ2	AR	TLR7	EGFR	PLAT	HTR2A	GABRA1	GAA	CYP2C19	PTAFR	DBH	UQCRC2	ABCC2	ESR1	FECH	KCNA5	ABCC8	PFKP	ATP1A2	IL6	MPO	JAK2	CYSLTR2	HTR2C	PTGS1	ACHE	ITGA2B	CYP3A4	SLC6A4	HTR2B
C0032788	postoperative bleeding	TNF	AGT	PRL	CACNA1A	PTGS2	ACE	VDR	SLC6A4	PLAT	SLC12A3	SCN5A	HTR1A	LPL	GAA	AR	INSR	KCNJ2	KCNQ1	CYP2C19	TLR7	MTHFR	CYSLTR2	CRABP1	EGFR	ABCC8	HTR2A	MPO	DBH	HPRT1	LRP2	ESR1	FECH	GABRA1	UQCRC2	PFKP	KCNQ4	IL6	TYR	DFNA5	POMC	JAK2	PTAFR	HTR2C	KCNA5	SERPINE1	PTGS1	CYP3A4	KCNQ2
C0032797	Postpartum hemorrhage	AGT	RHO	HTR1A	SLC12A3	MTHFR	KCNQ1	ACE	SCN5A	KCNJ2	CACNA1A	VDR	IL6	JAK2	HTR2A	EGFR	PTGS2	ABCC8	PLAT	INSR	TNF	DBH	PRL	UQCRC2	KCNQ4	DFNA5	PFKP	GABRA1	KCNH2	PTAFR	KCNA5	ACHE	SERPINE1	LPL	KCNE1	KCNE2	RYR2	GAA	AR	KCNQ2	KCNQ3	ESR1	GLUD1	ADRB1	HTR2B	ITGA2B	SLC6A4	CYP2E1
C0032827	potassium deficiency	SLC12A1	CA2	TNF	AGT	ACE	HTR2A	HTR2C	COMT	HTR6	LPL	PRL	MTHFR	VDR	SLC12A3	CACNA1A	INSR	GAA	AGTR1	MAPK3	PTGS2	SCN5A	MPO	CRABP1	CYP2C19	ABCC2	KCNQ1	HPRT1	TLR7	ESR1	EGFR	PLAT	IL6	GABRA1	HTR1A	JAK2	PTAFR	DBH	UQCRC2	POLG	KCNQ4	PPARA	ACHE	AR	PFKP	SLC25A6	DFNA5	KCNJ2	SLC6A4
C0032914	toxemia of pregnancy	ACE	CYP11B2	AGTR1	REN	IL6	TGFB1	SERPINE1	MAPK1	F2	AGTR2	INSR	CTSG	LEP	ACE2	ALB	SERPINC1	TP53	PRCP	CMA1	CTF1	NOS3	APOB	TNF	PPARG	LPL	PLG	IGFBP1	PTGS2	SERPIND1	APOC3	AKT1	FOS	EDN1	FN1	APOE	VDR	MTHFR	JUN	APOH	SELE	TYR	ICAM1	CRP	STAT3	IRS1	PPARA	CCL2	F3
C0032961	gestation	PRL	AGT	TNF	CACNA1A	HTR1A	VDR	CACNA1F	PTGS2	ACE	TPO	LPL	PPARG	AR	SCN5A	FGFR1	ITGA2B	SLC6A4	CYP2E1	KCNQ1	F9	GP9	INSR	RHO	GAA	CYP2C19	ABCC2	ABCC8	EGFR	DBH	CYSLTR2	IL6	HTR2A	JAK2	SLC12A3	KCNJ2	HPRT1	ESR1	TLR7	UQCRC2	PLAT	FECH	POLG	KCNH2	KCNA5	ATP1A2	TYR	SERPINE1	MPO
C0032962	Pregnancy Complication	AGT	INSR	HTR2B	ACE	TNF	EGFR	PTGS2	PRL	LPL	CACNA1A	VDR	PLAT	SERPINE1	CTSG	PPARG	ABCC8	IL6	AGTR1	CYP11B2	REN	UQCRC2	MTHFR	TGFB1	AR	MAPK1	ALB	F2	HSD11B2	LEP	AGTR2	ESR1	TP53	ARG1	ACE2	SERPINC1	SCN5A	PRCP	RYR1	SLC12A3	NOS3	APOB	CMA1	CYP2C19	CTF1	AQP2	AKT1	LRP2	TYR
C0032987	ectopic pregnancy	PRL	AGT	TNF	TPO	FGFR1	LPL	CACNA1A	CYP2E1	ACE	VDR	MTHFR	PTGS2	EGFR	KCNQ2	KCNQ3	LRP2	SCN5A	TLR7	CYSLTR2	GAA	SCN1A	INSR	KCNJ2	SLC12A3	ESR1	HTR2A	ABCC8	CHRNA4	HTR1A	PLAT	DBH	PFKP	HTR2C	ATP1A2	SERPINE1	UQCRC2	GABRA1	PPARA	POLG	KCNQ1	POLB	AR	ACHE	SLC6A4	PTAFR	SLC25A6	HTR2B	CYP2C19
C0032989	multiple pregnancies	AGT	CACNA1A	INSR	TLR7	ACE	PTGS2	SLC12A3	KCNQ1	CYSLTR2	HTR2A	TNF	PRL	EGFR	KCNA5	VDR	SCN5A	ATP1A2	UQCRC2	HTR1A	PFKP	CACNA1F	PTGS1	LPL	KCNJ2	GAA	HTR2B	ESR1	KCNE1	KCNE2	KCNQ2	KCNQ3	ACHE	PLAT	SCN1A	SLC6A4	GLUD1	KCNH2	ABCC8	ADRB1	CYP2C19	SCN2A	HTR2C	HTR3A	AR	PPARG	PDE5A	HCAR2
C0032994	tubal pregnancy	EGFR	PAH	CACNA1A	AGT	TNF	PRL	VDR	PTGS2	POLG	POLB	ACE	SLC25A6	INSR	TPO	ATP1A2	SCN5A	PPARA	AR	UQCRC2	HTR2C	HTR1A	LPL	TYR	ESR1	KCNQ1	PFKP	SCN1A	HTR2B	F2	ALB	IL6	GOT2	CYP2C19	GOT1	TAT	PPARG	TH	KCNJ2	PLAT	DDC	SLC6A4	HTR2A	RHO	TSPO	CALM1	GAA	ACHE	CYP2E1
C0033036	supraventricular extrasystoles	CACNA1A	AGT	TNF	PRL	PTGS2	SCN5A	ACE	VDR	LPL	INSR	HTR1A	KCNQ1	SLC12A3	GAA	PPARG	RYR1	AR	PLAT	CRABP1	ABCC2	SLC6A4	KCNJ2	ABCC8	CYP2C19	EGFR	CYP2E1	TLR7	HTR2A	DBH	MTHFR	ESR1	TPO	CYSLTR2	CACNA1F	HPRT1	UQCRC2	DRD3	GABRA1	MMP9	KCNA5	PFKP	FECH	KCNH2	RHO	KCNQ2	HTR2B	KCNQ3	LRP2
C0033038	Ejaculation Premature	TNF	HTR1A	AGT	PRL	PPARG	CACNA1A	VDR	SLC6A4	PTGS2	CA2	ACE	HTR2A	CACNA1F	TPO	INSR	RYR1	GAA	COMT	CYP2C19	PLAT	CRABP1	LPL	MTHFR	SLC12A3	SCN5A	DRD3	HPRT1	KCNJ2	DBH	CYP2E1	EGFR	KCNQ1	FECH	ESR1	ABCC8	AR	IL6	GABRA1	KCNQ2	KCNQ3	JAK2	CYSLTR2	UQCRC2	ABCC2	TLR7	LRP2	PTAFR	SCN1A
C0033046	pms	PRL	TNF	CACNA1A	AGT	HTR1A	PTGS2	PPARG	ACE	RYR1	LPL	VDR	MAOA	DRD3	SCN5A	GAA	SLC6A4	HTR2A	RHO	AR	INSR	GABRA2	CYP2C19	HTR2B	TLR7	PLAT	MTHFR	KCNQ1	CYSLTR2	SLC12A3	EGFR	GABRA1	ABCC8	DBH	ESR1	KCNJ2	ABCC2	KCNQ2	KCNQ3	CRABP1	FECH	COMT	UQCRC2	PTAFR	GNRHR	HTR2C	ATP1A2	SERPINE1	PFKP
C0033117	priapism	PRL	CACNA1A	AGT	TNF	PTGS2	ACE	HTR1A	SCN5A	DRD3	INSR	LPL	VDR	AR	KCNQ1	DBH	CRABP1	SLC12A3	EGFR	KCNJ2	HTR2A	FECH	GAA	CYP2E1	ABCC8	CYSLTR2	CYP2C19	PPARG	RYR1	PLAT	GABRA1	MTHFR	SLC6A4	HPRT1	ESR1	UQCRC2	PTAFR	TLR7	PFKP	ABCC2	HTR2C	TPO	CACNA1H	ATP1A2	MPO	PPARA	IL6	KCNH2	SERPINE1
C0033139	primary insomnia	HTR1A	MAOA	CACNA1A	AGT	PRL	CRABP1	TNF	SCN5A	CYP2C19	PTGS2	ABCC2	ACE	GAA	INSR	DBH	HTR2A	KCNQ1	FECH	EGFR	GABRA1	PLAT	LPL	UQCRC2	POLG	VDR	PTAFR	POLB	ATP1A2	KCNH2	SLC25A6	SLC6A4	AR	PFKP	RYR2	KCNJ2	SLC12A3	PTGS1	ESR1	CYP3A4	HTR2B	PPARG	RYR1	ACHE	TLR7	ABCC8	MTHFR	HTR2C	CYSLTR2
C0033246	proctitis	AGT	CACNA1A	TNF	PRL	ACE	PTGS2	VDR	INSR	SLC12A3	LPL	SCN5A	CRABP1	GAA	PLAT	AR	HTR1A	CYP2E1	KCNQ1	EGFR	ABCC8	ABCC2	TPO	CACNA1F	SLC6A4	HTR2A	KCNJ2	CYSLTR2	HPRT1	FECH	MTHFR	DBH	ESR1	GABRA1	UQCRC2	RHO	MPO	TLR7	LRP2	CYP2C19	POLG	PFKP	PPARG	RYR1	ATP1A2	HTR2C	POLB	PTAFR
C0033247	proctocolitis	ABCC8	FECH	TNF	EGFR	LPL	AGT	ITGA2B	PRL	CACNA1A	ACE	HTR1A	PTGS2	UQCRC2	VDR	AOC1	ESR1	INSR	POLG	SCN5A	POLB	AR	HTR3A	MPO	HTR2A	BCHE	ADCY1	PLAT	SLC12A3	CYP2C19	CRABP1	TLR7	GAA	CYSLTR2	KCNQ1	ACHE	HTR2B	KCNJ2	PPARG	TDP2	HSPA4	PFKP	HSPA1A	HSPA1B	SLC6A4	HSPA5
C0033375	prolactinomas	EGFR	AGT	PAH	HTR2B	TNF	CACNA1A	PRL	VDR	PTGS2	SCN5A	MPO	ABCC8	ACE	KCNQ1	DBH	LPL	HTR1A	INSR	PLAT	PFKP	UQCRC2	POLG	KCNH2	POLB	HTR2C	AR	HTR2A	ESR1	SLC25A6	ATP1A2	PPARA	TPO	SCN1A	KCNJ2	KCNE1	KCNE2	RYR2	KCNQ2	SLC12A3	KCNQ3	TYR	SLC6A4	PPARG	GAA	CYP2C19	IL6	MTHFR	CYP2E1
C0033377	ptosis	CACNA1A	AGT	PRL	TNF	PTGS2	ACE	VDR	INSR	HTR1A	SCN5A	GAA	AR	LPL	KCNJ2	KCNQ1	SLC12A3	PLAT	HTR2A	ABCC8	TLR7	EGFR	TPO	PPARG	SLC6A4	CYSLTR2	MTHFR	DBH	CRABP1	RYR1	GABRA1	CYP2C19	ESR1	FECH	ABCC2	UQCRC2	PTAFR	HPRT1	PFKP	LRP2	DRD3	RHO	ATP1A2	HTR2C	CYP2E1	KCNQ2	KCNQ3	PTGS1
C0033575	prostate	AGT	TNF	CACNA1A	PRL	PTGS2	ACE	INSR	VDR	LPL	SCN5A	SLC12A3	CRABP1	KCNQ1	PLAT	HTR1A	GAA	HTR2A	CYP2C19	EGFR	HPRT1	TLR7	CYSLTR2	AR	ABCC8	DBH	FECH	SLC6A4	KCNJ2	ABCC2	PPARG	MTHFR	CYP2E1	ESR1	GABRA1	TPO	HTR2B	UQCRC2	ATP1A2	PFKP	HTR2C	PTAFR	SERPINE1	LRP2	KCNA5	MPO	RYR1	PPARA	DRD3
C0033578	neoplasm prostate	TNF	AR	CACNA1A	PRL	AGT	SLC12A1	TPO	HTR1A	PTGS2	ACE	CACNA1F	TYMP	LPL	PPARG	VDR	RYR1	SLC6A4	SCN5A	CYP2E1	INSR	CRABP1	SLC12A3	PLAT	ALOX12B	MTHFR	KCNQ1	RHO	GAA	CYP2C19	TLR7	KCNJ2	HPRT1	EGFR	ESR1	DBH	CYSLTR2	ABCC8	IL6	HTR2A	GABRA1	JAK2	ABCC2	KCNQ2	FECH	KCNQ3	LRP2	PTAFR
C0033581	prostatitis	TNF	PRL	AGT	CACNA1A	HTR1A	ACE	PTGS2	LPL	VDR	SLC6A4	SCN5A	PPARG	INSR	AR	GAA	MTHFR	CYP2C19	TPO	RYR1	HTR2A	CRABP1	KCNQ1	ABCC2	SLC12A3	CYP2E1	KCNJ2	PLAT	HPRT1	SLC12A1	HTR2B	EGFR	LRP2	ABCC8	DRD3	ESR1	CYSLTR2	GABRA1	IL6	TLR7	CACNA1F	JAK2	DBH	FECH	FGFR1	UQCRC2	PTAFR	KCNQ2	KCNQ3
C0033687	proteinuria	ALB	APOE	CLU	PLAU	LCN2	AKT1	SLC9A3R1	LEP	LPL	CTSB	APOB	MAPK8IP1	SERPINE1	LPA	APOH	TTR	GIF	PTH	ATN1	TSPO	SCN3A	TLN1	AGT	VDR	MMP9	AQP2	DPP4	CYP27B1	ACE	PLAT	ALPP	ALPL	REN	MME	CACNA1D	ATP4A	CFTR	ATP12A	LYZ	SHBG	ABL1	PLG	MPO	SMO	TGFB1	SRC	LRP3	CTSD
C0033771	pruritic rash	AGT	TNF	PRL	CACNA1A	ACE	PTGS2	VDR	LPL	SCN5A	SLC12A3	INSR	GAA	SLC6A4	CYP2C19	KCNQ1	CRABP1	MTHFR	PLAT	HTR2A	EGFR	HPRT1	AR	CYP2E1	CA2	ABCC2	HTR1A	RHO	ABCC8	DBH	HTR2B	LRP2	CYSLTR2	FECH	KCNJ2	TLR7	UQCRC2	TPO	ESR1	GABRA1	IL6	PPARG	PFKP	FGFR1	JAK2	SERPINE1	KCNA5	MPO	POLG
C0033774	pruritus	AGT	ACE	PTGS2	EGFR	CACNA1A	TNF	PRL	VDR	UQCRC2	PFKP	INSR	SCN5A	PLAT	HTR2A	HTR1A	LPL	ESR1	KCNQ1	SLC12A3	FECH	CYSLTR2	GAA	ITGA2B	KCNJ2	DBH	ACHE	ABCC8	HTR2C	GABRA1	HTR3A	MAN2B1	AOC1	MPO	POLG	HTR2B	PTGS1	KCNQ2	KCNQ3	CYP3A4	POLB	KCNE1	KCNE2	PPARA	CYP2C19	AR	ABCC2	SERPINE1
C0033775	pruritus ani	AGT	PRL	ACE	TNF	CACNA1A	PTGS2	SCN5A	LPL	VDR	SLC6A4	GAA	ABCC2	INSR	PPARG	HTR2B	AR	PLAT	TPO	EGFR	SLC12A3	LRP2	FGFR1	CYSLTR2	CYP2E1	CYP2C19	HTR2A	ABCC8	FLT3	TLR7	KCNQ1	HTR1A	FECH	DRD3	UQCRC2	KCNJ2	IL6	MTHFR	JAK2	PFKP	GABRA1	ESR1	KCNQ2	KCNQ3	CRABP1	HTR2C	DBH	TYR	PTGS1
C0033777	genital pruritus	PRL	AGT	CACNA1A	TNF	PTGS2	ACE	LPL	SCN5A	VDR	HTR1A	SLC6A4	INSR	GAA	PLAT	SLC12A3	CYP2E1	EGFR	HTR2A	KCNQ1	TLR7	CYP2C19	CYSLTR2	FGFR1	KCNJ2	RYR1	ABCC2	AR	ABCC8	CRABP1	DBH	UQCRC2	MTHFR	HPRT1	PPARG	GABRA1	FECH	ESR1	ATP1A2	IL6	TYR	KCNQ2	KCNQ3	LRP2	PFKP	JAK2	HTR2C	SERPINE1	DRD3
C0033778	vulvar pruritus	TNF	PRL	LPL	TPO	CYP2E1	AGT	FGFR1	SLC6A4	ALOX12B	CACNA1A	VDR	ACE	MTHFR	PTGS2	SCN5A	EGFR	ESR1	CRABP1	MPO	KCNQ2	KCNQ3	GAA	LRP2	INSR	SCN1A	HTR2A	PLAT	SLC12A3	KCNJ2	HTR1A	ABCC8	IL6	JAK2	POLG	POLB	CYSLTR2	DBH	CHRNA4	UQCRC2	SLC25A6	HTR2C	AR	KCNQ1	GABRA1	ITGA2B	PPARA	PTGS1
C0033817	pseudomonas infections	TNF	SLC6A4	AGT	RHO	SLC12A3	ACE	CACNA1A	GAA	PRL	PTGS2	MTHFR	VDR	TLR7	LPL	SCN5A	CYP2C19	ABCC2	INSR	HTR2A	TYR	POMC	EGFR	ESR1	PLAT	KCNQ1	ABCC8	CYSLTR2	HTR1A	UQCRC2	PFKP	HTR2C	KCNA5	SERPINE1	AR	ATP1A2	ITGA2B	KCNJ2	PPARA	PTGS1	HTR2B	FGFR1	CRABP1	CYP3A4	CYP2E1	PPARG	KCNE1	KCNE2
C0033844	pseudotumor	TNF	AGT	ACE	PRL	GAA	VDR	CACNA1A	INSR	LPL	PTGS2	MPO	SLC12A3	TPO	TYR	POMC	ESR1	EGFR	SCN5A	SLC12A1	HTR1A	PLAT	HTR2A	KCNQ1	UQCRC2	FECH	HTR2C	TYMP	POLG	LRP2	TLR7	ACHE	AR	FGFR1	SLC25A6	CRABP1	CYP2C19	RHO	ABCC8	PFKP	ABCC2	CYP3A4	ITGA2B	IL6	KCNQ2	POLB	KCNQ3	KCNQ4	CYP2E1
C0033845	pseudotumor cerebri	TNF	AGT	PRL	ACE	CACNA1A	LPL	VDR	GAA	INSR	PTGS2	SLC12A3	MPO	TPO	FGFR1	SCN5A	ESR1	EGFR	AR	HTR2A	TYR	TLR7	POMC	FECH	PLAT	UQCRC2	HTR1A	KCNQ1	LRP2	HTR2C	HTR2B	ABCC8	RHO	ABCC2	RYR1	ACHE	POLG	CRABP1	KCNJ2	CYP2C19	CYP2E1	SLC12A1	SLC6A4	PFKP	PPARG	KCNQ2	KCNQ3	CYSLTR2	PPARA
C0033860	psoriasis	LPL	AGT	IL1B	IL6	AKT1	PTGS2	CD40	ALB	NFKB1	NOS2	ICAM1	NFKB2	IL1A	CCL2	CSF2	MAPK14	CCNA2	AR	CXCR4	ALPP	AKT2	SELE	IRS1	AQP2	SELP	AKT3	IL15	KDR	MAPK11	LDHA	IRS2	BIRC2	PLA2G2A	EIF2AK2	DPP4	NRF1	GSK3A	GP1BA	PDE4B	PRL	CCND1	LEP	NOTCH1	MMP9	FOS	ESR1	TGFB1	NOS3
C0033893	tension headache	TNF	PRL	AGT	CACNA1A	PTGS2	ACE	LPL	SCN5A	SLC6A4	HTR1A	PPARG	RYR1	VDR	INSR	DRD3	CYP2E1	CYP2C19	HTR2A	AR	SLC12A1	GAA	TLR7	HTR2B	RHO	MTHFR	KCNQ1	EGFR	ABCC8	KCNJ2	CYSLTR2	HPRT1	SLC12A3	FECH	ESR1	ABCC2	CRABP1	DBH	CYP11B2	GABRA1	COMT	PLAT	UQCRC2	ATP1A2	IL6	LRP2	SERPINE1	PTAFR	JAK2
C0033931	Psychosomatic disorder	SLC6A4	CACNA1F	TNF	AGT	CACNA1A	PTGS2	PRL	GAA	RHO	ACE	SLC12A3	VDR	INSR	CYP2C19	MTHFR	SCN5A	LPL	HTR2A	ABCC2	KCNQ1	TLR7	KCNJ2	HPRT1	EGFR	PLAT	ESR1	TYR	HTR1A	AR	ABCC8	POMC	CYSLTR2	UQCRC2	DBH	ATP1A2	HTR2C	FECH	PFKP	PPARA	PTGS1	RYR1	KCNA5	KCNH2	ACHE	CYP3A4	SERPINE1	PPARG	CRABP1
C0033953	psychosexual disorder	TNF	AGT	ACE	LRP2	TLR7	CACNA1A	MPO	PTGS2	LPL	DBH	CYSLTR2	PRL	VDR	HTR2A	GABRA1	EGFR	PTAFR	PLAT	ATP1A2	SCN5A	UQCRC2	PFKP	KCNQ1	HTR1A	INSR	ESR1	CYP3A4	ITGA2B	KCNJ2	KCNE1	KCNE2	GAA	SLC12A3	AR	SLC6A4	HTR2C	HTR2B	TPO	CRABP1	FECH	ABCC8	CYP2E1	MTHFR	HTR3A	KCNH2	CYP2C19	PDE5A
C0033975	psychosis	CACNA1A	AGT	PRL	PTGS2	TNF	ACE	VDR	INSR	LPL	SCN5A	EGFR	HTR2A	SLC12A3	HTR1A	GAA	KCNQ1	PLAT	UQCRC2	DBH	KCNJ2	FECH	CYSLTR2	GABRA1	ABCC8	AR	PFKP	ESR1	CYP2C19	HTR2C	CRABP1	ACHE	TLR7	MPO	KCNQ2	ABCC2	KCNQ3	PTAFR	HTR2B	CYP2E1	HPRT1	PPARA	ATP1A2	CYP3A4	DRD3	ITGA2B	SLC6A4	PTGS1	LRP2
C0034011	puberty	PRL	SCN1A	TNF	CACNA1A	RYR1	HTR1A	SCN5A	LPL	AGT	CYP2E1	PTGS2	ACE	VDR	PPARG	SLC6A4	AR	GAA	ALOX12B	MTHFR	TLR7	RHO	DRD3	CRABP1	INSR	CYP2C19	EGFR	KCNJ2	HPRT1	HTR2A	CYSLTR2	PLAT	GABRA1	KCNQ1	SLC12A3	ESR1	KCNQ2	DBH	KCNQ3	HTR2C	ABCC2	UQCRC2	PFKP	POLG	PPARA	ABCC8	ATP1A2	PTAFR	POLB
C0034012	delayed puberty	SCN1A	RYR1	CACNA1A	TNF	RHO	GAA	CYP2C19	TLR7	ACE	GABRA1	KCNQ2	KCNQ3	AGT	PTGS2	GABRG2	PRL	SCN1B	SCN5A	SCN2A	EGFR	ATP1A2	HTR2A	SCN2B	HTR1A	POLG	SCN4B	CHRNA4	PLAT	POLB	PTAFR	SCN3B	SLC25A6	KCNQ1	VDR	ESR1	HTR2C	KCNH2	CHRNB2	MTHFR	CALM1	INSR	SCN8A	SCN3A	CALM2	CALM3	SCN4A	LPL	PFKP
C0034013	precocious puberty	PRL	HTR1A	AR	LPL	TNF	AGT	CACNA1A	SCN5A	CYP2E1	PTGS2	ACE	VDR	PPARG	MTHFR	RYR1	SLC6A4	CRABP1	ALOX12B	INSR	DRD3	CYP2C19	EGFR	GAA	CYSLTR2	TLR7	SLC12A3	PLAT	KCNQ1	HTR2A	GABRA1	ESR1	UQCRC2	HTR2C	DBH	KCNJ2	ABCC2	ATP1A2	KCNQ2	HPRT1	KCNQ3	PPARA	ABCC8	PTAFR	PFKP	SCN1A	MPO	POLG	FECH
C0034040	puerperal disorders	PRL	CACNA1F	TPO	PPARG	TNF	AGT	CACNA1A	PTGS2	LPL	VDR	HTR1A	ACE	ITGA2B	F9	GP9	SCN5A	INSR	KCNQ1	CYP2C19	ABCC2	KCNJ2	SLC12A3	IL6	ABCC8	JAK2	ESR1	DBH	CYSLTR2	EGFR	HTR2A	FECH	AR	GABRA1	POLG	GAA	SLC25A6	PLAT	RYR1	SERPINE1	CYP2E1	PTAFR	ATP1A2	KCNA5	KCNH2	POLB	CRABP1	CYP3A4	UQCRC2
C0034050	alveolar proteinosis	FGFR1	FLT3	TNF	AGT	ACE	PTGS2	SLC12A3	PRL	LPL	VDR	CACNA1A	MTHFR	INSR	CRABP1	CYP2C19	SCN5A	ABCC2	LRP2	HPRT1	TLR7	EGFR	ESR1	PLAT	MPO	ABCC8	AR	KCNQ1	DBH	CYSLTR2	HTR2A	SERPINE1	FECH	HTR1A	UQCRC2	HTR2C	PFKP	GAA	PPARA	PTGS1	CYP2E1	KCNA5	ATP1A2	ITGA2B	HTR2B	ACHE	SLC6A4	TPO
C0034063	pulmonary edema	AGT	CACNA1A	ACE	TNF	PTGS2	PRL	VDR	SCN5A	INSR	SLC12A3	KCNQ1	EGFR	LPL	PLAT	GAA	HTR2A	HTR1A	UQCRC2	CYSLTR2	KCNJ2	ABCC8	PFKP	ESR1	FECH	ABCC2	DBH	MPO	CYP2C19	CRABP1	HPRT1	GABRA1	KCNA5	TLR7	ACHE	AR	KCNQ2	KCNQ3	CYP2E1	HTR2C	SLC6A4	MTHFR	SERPINE1	LRP2	CYP3A4	HTR2B	ITGA2B	KCNH2	KCNE1
C0034065	pulmonary embolism	AGT	CACNA1A	PRL	PTGS2	ACE	TNF	VDR	INSR	SCN5A	LPL	SLC12A3	EGFR	MTHFR	KCNQ1	PLAT	HTR1A	GAA	HTR2A	KCNJ2	CYSLTR2	ABCC8	CYP2C19	UQCRC2	PFKP	DBH	FECH	ESR1	TLR7	AR	HPRT1	GABRA1	ABCC2	CRABP1	CYP2E1	HTR2C	SERPINE1	SLC6A4	ATP1A2	PTAFR	KCNQ2	MPO	KCNQ3	KCNA5	ACHE	PTGS1	PPARA	CYP3A4	ITGA2B
C0034067	emphysema	TNF	PRL	AGT	CACNA1A	PTGS2	AR	ACE	VDR	SCN5A	INSR	HTR1A	TPO	PPARG	LPL	SLC12A3	CYP2E1	KCNQ1	HTR2B	CACNA1F	TYMP	PLAT	CRABP1	HTR2A	KCNJ2	FGFR1	HPRT1	GAA	ABCC8	ALOX12B	CYP2C19	ABCC2	ESR1	EGFR	IL6	TLR7	DBH	JAK2	RYR1	CYSLTR2	GABRA1	FECH	SLC6A4	MPO	PTAFR	ATP1A2	KCNQ2	KCNQ3	UQCRC2
C0034068	eosinophilic pneumonitis	AGT	TNF	ACE	PRL	AR	CACNA1A	PTGS2	LRP2	VDR	LPL	SCN5A	DBH	KCNQ1	MPO	FECH	INSR	EGFR	SLC12A3	CYSLTR2	ABCC8	GAA	PLAT	HTR2A	TLR7	TPO	CYP2E1	UQCRC2	FGFR1	PFKP	HPRT1	GABRA1	KCNJ2	CRABP1	HTR1A	ALOX12B	ESR1	CYP11B2	IL6	DRD3	HTR2C	JAK2	PTAFR	MTHFR	KCNA5	CYP3A4	ITGA2B	KCNH2
C0034069	pulmonary fibrosis	LPL	AGT	IL1B	IL6	AKT1	CD40	PTGS2	ALB	NFKB1	NOS2	ICAM1	NFKB2	IL1A	AR	CCL2	CSF2	MAPK14	CCNA2	CXCR4	ALPP	AKT2	SELE	IRS1	AQP2	SELP	AKT3	IL15	KDR	MAPK11	LDHA	IRS2	BIRC2	PLA2G2A	EIF2AK2	DPP4	NRF1	GSK3A	GP1BA	PDE4B	CCND1	PRL	LEP	NOTCH1	MMP9	FOS	ESR1	TGFB1	NOS3
C0034072	cor pulmonale	TNF	TPO	CACNA1A	AR	CACNA1F	AGT	PRL	PTGS2	ACE	VDR	TYMP	HTR1A	PPARG	SCN5A	RYR1	SLC12A3	CYP2E1	KCNQ1	PLAT	CRABP1	INSR	ALOX12B	LPL	GAA	TLR7	RHO	KCNJ2	ESR1	CYSLTR2	HPRT1	MTHFR	HTR2A	EGFR	FECH	GABRA1	ABCC8	CYP2C19	DBH	ABCC2	KCNQ2	KCNQ3	PTAFR	KCNA5	LRP2	POLG	SERPINE1	UQCRC2
C0034074	pulmonary infarction	TNF	AGT	VDR	HTR1A	CACNA1A	HTR2B	MAOA	PRL	PTGS2	PPARG	RYR1	ACE	INSR	DRD3	CRABP1	ITGA2B	LPL	TLR7	SCN5A	KCNQ1	HPRT1	F9	GP9	SLC12A3	FECH	MPO	HTR2A	CYP2C19	KCNJ2	CYSLTR2	EGFR	LRP2	ESR1	PLAT	GABRA1	ABCC8	ATP1A2	DBH	PTAFR	PFKP	UQCRC2	HTR2C	GAA	PTGS1	SERPINE1	CYP3A4	AR	POLG
C0034079	pulmonary nodule	PRL	GNRHR	TNF	CYP2E1	AGT	PTGS2	ACE	INSR	TLR7	CACNA1A	SCN5A	ABCC2	VDR	KCNJ2	LPL	KCNQ1	GABRA1	ABCC8	PTAFR	EGFR	AR	CYSLTR2	DBH	HTR2A	HTR2C	FECH	KCNQ4	PLAT	PFKP	PPARA	DFNA5	POLG	PTGS1	HTR1A	POLB	UQCRC2	KCNA5	SLC12A3	ESR1	ATP1A2	SLC25A6	SERPINE1	GAA	KCNE1	KCNE2	KCNQ2	KCNQ3	SLC6A4
C0034088	pulmonary insufficiency	HBA2	HBD	PRL	AR	AGT	TNF	SLC12A3	GAA	VDR	ABCC2	HPRT1	TYR	ACE	POMC	PTGS2	LPL	INSR	CACNA1A	CYSLTR2	KCNQ1	EGFR	PLAT	HTR1A	UQCRC2	SCN5A	KCNA5	SERPINE1	HTR2C	PFKP	PPARA	CA2	HTR2B	ESR1	SCN2A	ITGA2B	HTR2A	CYP2E1	TPO	KCNJ2	FECH	CYP2C19	ABCC8	ACHE	KCNQ2	KCNQ3	HBA1	IL6
C0034103	pulpitis	AGT	CYP11B2	ACE	PTGS2	TNF	FECH	EGFR	PRL	CACNA1A	VDR	HTR1A	PTGS1	LPL	SLC12A3	INSR	ESR1	SCN5A	HTR2A	UQCRC2	ITGA2B	GAA	SLC6A4	CYP2C19	HTR2B	PLAT	TPO	POMC	MTHFR	AR	KCNQ1	HSD11B2	CYP2E1	FGFR1	TLR7	CYSLTR2	HTR2C	HTR3A	PPARG	LRP2	SERPINE1	ABCC8	CYP3A4	REN	KCNJ2	IL6	CALM1	ABCC2
C0034124	pupillary disorder	TNF	PRL	AR	ACE	AGT	PTGS2	LRP2	CACNA1A	MPO	SLC12A3	LPL	INSR	SCN5A	CYSLTR2	VDR	KCNQ1	KCNQ4	FECH	DFNA5	PLAT	HTR2A	EGFR	KCNH2	HTR2C	UQCRC2	HTR1A	PFKP	RYR2	PPARA	PTGS1	ESR1	ACHE	KCNQ2	KCNJ2	KCNQ3	GAA	CYP3A4	ITGA2B	KCNE1	KCNE2	SLC6A4	HTR2B	GABRA1	ABCC8	CYP2C19	CRABP1	HTR3A
C0034150	purpura	AGT	CACNA1A	ACE	PTGS2	PRL	TNF	EGFR	VDR	INSR	LPL	SCN5A	HTR2A	PLAT	KCNQ1	FECH	SLC12A3	UQCRC2	GAA	HTR1A	PFKP	MPO	ABCC8	DBH	CYSLTR2	KCNJ2	ESR1	HPRT1	GABRA1	AR	HTR2C	ITGA2B	CRABP1	ACHE	CYP2C19	ABCC2	LRP2	CYP2E1	TLR7	PPARA	PTGS1	KCNQ2	KCNQ3	CYP3A4	PTAFR	ATP1A2	SLC6A4	POLG
C0034152	anaphylactoid purpura	TPO	AGT	PTGS2	TNF	CACNA1F	CYP11B2	ACE	CYP2E1	PLAT	CACNA1A	FECH	ITGA2B	EGFR	LPL	MPO	ABCC2	INSR	PRL	VDR	F9	GP9	SCN5A	PTGS1	CYSLTR2	LRP2	TLR7	HPRT1	HTR1A	KCNQ1	TYR	KCNQ4	DFNA5	POMC	ABCC8	UQCRC2	ESR1	HTR2A	SLC12A3	SERPINE1	PFKP	POLG	CYP3A4	POLB	GAA	AR	HTR2B	ACHE	CYP2C19
C0034155	thrombotic thrombocytopenic purpura	AGT	CACNA1A	TNF	PRL	ACE	PTGS2	LPL	CYP2E1	VDR	SLC12A3	SCN5A	PLAT	INSR	HTR1A	TPO	ABCC2	MTHFR	KCNQ1	FGFR1	CRABP1	ABCC8	GAA	PPARG	EGFR	CACNA1F	SLC6A4	HPRT1	RYR1	DRD3	MPO	CYP2C19	DBH	CYSLTR2	HTR2A	KCNJ2	HTR2B	LRP2	ESR1	TLR7	CA2	UQCRC2	PFKP	GABRA1	FECH	KCNA5	KCNQ4	ITGA2B	DFNA5
C0034183	pyelitis	AGT	PTGS2	KCNQ1	CRABP1	SCN5A	CYP2C19	PRL	CACNA1A	KCNJ2	ACE	INSR	HTR1A	VDR	MMP9	CYSLTR2	TNF	FECH	HTR2A	EGFR	POLG	POLB	PLAT	KCNH2	KCNA5	SLC25A6	LPL	AR	RYR2	PFKP	MTHFR	PTGS1	GABRA1	KCNQ2	KCNQ3	GAA	ESR1	CYP3A4	ACHE	UQCRC2	ITGA2B	SLC12A3	SLC6A4	CYP1A2	ABCC8	TLR7	HTR2B	HTR2C	ADCY1
C0034186	pyelonephritis	TNF	AGT	CACNA1A	PRL	PTGS2	ACE	VDR	INSR	SCN5A	LPL	CRABP1	SLC12A3	HTR1A	KCNQ1	AR	PLAT	SLC6A4	GAA	KCNJ2	HPRT1	DBH	EGFR	ABCC8	CYSLTR2	HTR2A	ABCC2	RYR1	CYP2E1	TLR7	CYP2C19	ESR1	PPARG	FECH	MTHFR	TPO	GABRA1	UQCRC2	PFKP	ATP1A2	HTR2B	HTR2C	SERPINE1	DRD3	MPO	PTAFR	IL6	KCNA5	PTGS1
C0034194	pyloric stenosis	PTGS2	AGT	HTR1A	CYP2E1	ACE	SCN5A	CACNA1A	TNF	MPO	LPL	KCNQ1	CYSLTR2	PRL	IL6	EGFR	JAK2	ABCC8	PLAT	KCNH2	HTR2A	VDR	FECH	RYR2	KCNQ4	INSR	UQCRC2	DFNA5	SLC12A3	KCNA5	KCNQ2	KCNQ3	GAA	SERPINE1	PFKP	KCNJ2	ESR1	ITGA2B	SLC6A4	KCNE1	KCNE2	HTR2B	SCN1A	PTGS1	AR	ACHE	CYP2C19	PPARG	ABCC2
C0034212	pyoderma	TNF	AGT	SLC12A1	PRL	CACNA1A	CA2	VDR	PTGS2	SLC6A4	LPL	PLAT	ACE	SCN5A	AR	SLC12A3	GAA	INSR	KCNQ1	LRP2	MTHFR	DBH	TYR	POMC	HTR2A	CRABP1	EGFR	CYP2C19	IL6	HTR1A	JAK2	TLR7	CYSLTR2	KCNJ2	ESR1	HPRT1	FECH	ABCC8	KCNA5	SERPINE1	UQCRC2	GABRA1	PFKP	HTR2C	ATP1A2	CYP3A4	PPARG	HTR2B	PPARA
C0034359	pyuria	AGT	TNF	CACNA1A	PRL	PTGS2	ACE	INSR	VDR	SCN5A	LPL	SLC12A3	PLAT	HTR1A	KCNQ1	SLC6A4	AR	CRABP1	HPRT1	KCNJ2	CYP2E1	ABCC8	GAA	ABCC2	HTR2A	TLR7	EGFR	PPARG	CYSLTR2	ESR1	CYP2C19	RYR1	TPO	HTR2B	DBH	GABRA1	FECH	MTHFR	IL6	FGFR1	JAK2	LRP2	CACNA1F	ATP1A2	UQCRC2	MPO	PTAFR	PFKP	HTR2C
C0034372	quadriplegia	TNF	HTR2B	CACNA1A	CYP2E1	AGT	PRL	ACE	PTGS2	VDR	RHO	GAA	SLC12A3	INSR	SCN5A	LPL	KCNQ1	CRABP1	ESR1	CYP2C19	ABCC2	KCNJ2	HPRT1	EGFR	HTR2A	FECH	TYR	PLAT	POMC	HTR1A	MPO	ABCC8	CYSLTR2	DBH	HTR2C	SERPINE1	UQCRC2	POLG	AR	GABRA1	PFKP	PPARA	KCNQ4	SLC25A6	KCNQ2	DFNA5	ACHE	KCNQ3	PTAFR
C0034634	rage	CACNA1A	PRL	HTR1A	GAA	MAOA	AGT	ACE	TNF	GABRA1	PTGS2	EGFR	PTAFR	HTR2A	SCN5A	UQCRC2	VDR	KCNQ2	KCNQ3	DBH	CYSLTR2	AR	TLR7	PLAT	KCNJ2	ACHE	SCN1A	PFKP	IL6	KCNQ1	JAK2	INSR	LPL	CHRNA4	CYP3A4	ADRB1	ESR1	HTR2C	CYP2C19	PPARA	GLUD1	CYP1A2	SLC12A3	ATP1A2	MTHFR	SLC6A4	BCHE	ADCY1	KCNE2
C0034642	rales	AGT	TNF	ACE	PRL	PTGS2	CACNA1A	SCN5A	SLC12A3	VDR	LPL	INSR	GAA	HTR1A	KCNQ1	AR	EGFR	ABCC2	PLAT	HPRT1	CYP2C19	MTHFR	HTR2A	CRABP1	UQCRC2	KCNJ2	ABCC8	SLC6A4	PFKP	TLR7	CYP2E1	CYSLTR2	DBH	GABRA1	LRP2	KCNA5	FECH	ESR1	IL6	HTR2C	ALOX12B	PPARG	JAK2	RHO	PTGS1	CA2	MPO	SERPINE1	PTAFR
C0034734	Raynaud	AGT	TNF	PRL	CACNA1A	PTGS2	ACE	VDR	SCN5A	HTR1A	INSR	LPL	EGFR	AR	KCNQ1	DBH	ABCC8	SLC12A3	MPO	GAA	HTR2A	UQCRC2	FECH	PFKP	KCNJ2	LRP2	FGFR1	CYSLTR2	GABRA1	ALOX12B	HTR2B	HTR2C	TYR	POMC	TLR7	HPRT1	ESR1	KCNQ4	MMP9	SLC6A4	DFNA5	PPARA	PLAT	SLC12A1	CYP2C19	GNRHR	CYP2E1	MTHFR	CRABP1
C0034880	hyperacusis	CACNA1A	PRL	AGT	TNF	PTGS2	ACE	HTR1A	VDR	SCN5A	INSR	LPL	KCNQ1	KCNJ2	HTR2A	PPARG	SLC12A3	RYR1	GAA	AR	FECH	TPO	PLAT	CRABP1	DBH	EGFR	CYSLTR2	SLC6A4	ABCC8	GABRA1	CYP2C19	CYP2E1	ESR1	DRD3	ABCC2	CACNA1F	HPRT1	PTAFR	TLR7	UQCRC2	ATP1A2	PFKP	KCNQ2	MTHFR	KCNQ3	RHO	HTR2C	KCNH2	ACHE
C0034882	rectal disorder	AGT	CACNA1A	TNF	PRL	PTGS2	ACE	VDR	INSR	SLC12A3	LPL	SCN5A	GAA	PLAT	KCNQ1	CYSLTR2	HTR1A	EGFR	KCNJ2	CYP2E1	CRABP1	HTR2A	ABCC8	AR	ABCC2	TLR7	HPRT1	CYP2C19	SLC6A4	DBH	GABRA1	FECH	TPO	ESR1	UQCRC2	HTR2B	PFKP	MTHFR	ATP1A2	PTAFR	PPARG	HTR2C	SERPINE1	LRP2	PTGS1	KCNA5	KCNQ2	KCNQ3
C0034884	Rectal fistula	TYMP	PPARG	AR	FGFR1	PRL	AGT	TNF	MTHFR	PTGS2	CACNA1A	INSR	ACE	HPRT1	KCNJ2	VDR	IL6	JAK2	ABCC8	HTR2A	SCN5A	CYSLTR2	EGFR	LPL	FECH	PLAT	HTR1A	KCNQ4	GAA	DFNA5	GABRA1	PTAFR	UQCRC2	KCNQ1	SERPINE1	ATP1A2	HTR2C	SLC12A3	ESR1	PFKP	PPARA	SLC6A4	RYR1	CYP2E1	ACHE	TPO	PTGS1	CYP2C19	POLG
C0034886	Rectal Pain	AGT	TNF	CACNA1A	PRL	ACE	VDR	PTGS2	SLC12A3	LPL	GAA	INSR	AR	SCN5A	ABCC2	MTHFR	CYP2C19	CA2	CYP2E1	ABCC8	KCNJ2	HTR1A	FGFR1	HTR2A	EGFR	KCNQ1	DBH	PLAT	CYSLTR2	FLT3	LRP2	ALOX12B	CRABP1	RHO	UQCRC2	TLR7	HPRT1	GABRA1	PFKP	PPARG	FECH	ATP1A2	SERPINE1	IL6	TYR	KCNA5	HTR2C	ESR1	POMC
C0034887	rectal polyp	TNF	PRL	AGT	AR	TYMP	PPARG	FGFR1	VDR	CACNA1A	PTGS2	ACE	SLC12A3	MTHFR	INSR	IL6	JAK2	SCN5A	LPL	LRP2	CYSLTR2	HPRT1	KCNJ2	HTR2A	FECH	PLAT	EGFR	ABCC8	KCNQ1	HTR1A	DBH	GAA	SERPINE1	ATP1A2	HTR2C	UQCRC2	GABRA1	PFKP	PPARA	KCNQ4	ESR1	DFNA5	SLC6A4	PTAFR	CYP2E1	CYP3A4	KCNA5	TPO	CYP2C19
C0034888	rectal prolapse	HTR2A	COMT	FGFR1	TNF	AGT	SLC6A4	CACNA1A	LPL	ACE	PRL	VDR	MTHFR	PTGS2	INSR	CRABP1	CYP2C19	SCN5A	GAA	LRP2	TLR7	HPRT1	SLC12A3	IL6	AR	JAK2	ESR1	KCNQ1	HTR1A	DBH	CYSLTR2	EGFR	PLAT	GABRA1	FECH	UQCRC2	PTAFR	ATP1A2	RYR1	PPARG	KCNA5	SERPINE1	CYP3A4	KCNJ2	PFKP	KCNQ2	KCNQ3	ACHE	ABCC8
C0034902	pure red cell aplasia	AGT	VDR	CACNA1A	CYP2E1	PTGS2	PRL	TPO	HTR1A	ACE	LPL	TNF	GAA	HTR2A	SLC12A3	HTR2B	AR	INSR	SCN5A	ABCC2	HPRT1	COMT	KCNQ1	EGFR	CRABP1	RHO	CYP2C19	ESR1	CYSLTR2	KCNJ2	LRP2	ABCC8	TLR7	PLAT	MTHFR	KCNQ4	UQCRC2	DFNA5	FECH	PFKP	MPO	GABRA1	DBH	HTR2C	PTGS1	ACHE	POLG	PTAFR	KCNQ2
C0034931	reflex sympathetic dystrophy	LPL	MTHFR	CRABP1	ACE	SCN5A	TNF	INSR	AGT	PTGS2	EGFR	CACNA1A	PRL	PFKP	PTGS1	VDR	ACHE	HTR1A	KCNQ2	KCNQ3	ITGA2B	ESR1	SLC12A3	UQCRC2	PLAT	GAA	CYP3A4	KCNQ1	HTR2A	CYP2C19	DPP6	SERPINE1	TPO	ANPEP	AR	AKR1A1	ABCC8	ABCC2	HPRT1	HTR2B	KCNJ2	MAN2B1	SLC6A4	CYSLTR2	LRP2	CYP2E1	TLR7	PPARG	FECH
C0034933	abnormal reflexes	VDR	HTR2A	TPO	COMT	AGT	CACNA1A	PRL	HTR1A	GAA	PTGS2	SCN5A	TNF	ACE	KCNJ2	SLC12A3	MPO	INSR	LPL	KCNQ1	ABCC2	CYP2C19	HPRT1	EGFR	ESR1	KCNQ4	DFNA5	GABRA1	UQCRC2	PLAT	POLG	ABCC8	AR	POLB	PTAFR	HTR2C	PFKP	SLC25A6	FECH	ACHE	KCNQ2	KCNQ3	PPARA	KCNH2	PTGS1	CYP3A4	SERPINE1	SLC6A4	HTR2B
C0034935	Babinski sign	CACNA1A	TNF	AGT	VDR	INSR	PRL	RYR1	LPL	ACE	SLC6A4	PLAT	PTGS2	KCNJ2	ABCC8	PPARG	SCN5A	CYSLTR2	SLC12A3	KCNQ1	ENPP1	ESR1	HTR2A	CRABP1	FECH	KCNQ2	KCNQ3	EGFR	GABRA1	DBH	TLR7	PTAFR	HTR1A	AR	ATP1A2	SCN1A	GAA	UQCRC2	CYP3A4	CHRNA4	ACHE	PFKP	KCNQ4	KCNA5	DFNA5	HTR2C	POLG	CYP2E1	ITGA2B
C0034951	refraction disorder	TNF	AGT	CACNA1A	ACE	PPARG	PTGS2	TPO	CRABP1	AR	PRL	RYR1	CYP2E1	VDR	ABCC8	SLC12A3	HTR1A	CACNA1F	INSR	TYMP	SREBF1	SLC2A4	PLAT	LPL	SLC6A4	KCNJ2	ALOX12B	SCN5A	EGFR	RHO	CYSLTR2	KCNQ1	GAA	FECH	TLR7	ESR1	HPRT1	HTR2C	DBH	MTHFR	HTR2A	PPARA	CYP2C19	PFKP	ATP1A2	GABRA1	ABCC2	UQCRC2
C0035021	Relapsing fever	ITGA2B	F9	GP9	ACE	LRP2	PTGS2	AGT	PLAT	KCNQ2	KCNQ3	EGFR	UQCRC2	ACHE	CACNA1A	SCN5A	TNF	PRL	ESR1	KCNQ1	SCN1A	HTR1A	SCN2A	KCNJ2	LPL	PDE5A	HCAR2	KCNE1	KCNE2	VDR	INSR	MAN2B1	SLC12A3	AOC1	HTR2A	GAA	CYSLTR2	HTR3A	POLG	F2	MPO	POLB	F8	GP1BA	CYP2C19	BCHE	AR	PFKP
C0035067	renal artery stenosis	TNF	AGT	ACE	CACNA1A	PRL	LPL	PTGS2	INSR	CYP11B2	SLC12A1	LRP2	SCN5A	KCNQ1	DBH	VDR	GAA	HPRT1	FECH	EGFR	MPO	SLC6A4	RYR1	TLR7	FGFR1	CYSLTR2	ABCC8	SLC12A3	HTR2A	ALOX12B	CRABP1	UQCRC2	PFKP	HTR1A	KCNA5	MTHFR	GABRA1	ESR1	PLAT	KCNJ2	HTR2C	KCNQ4	CYP2C19	KCNH2	AR	DFNA5	ATP1A2	CYP3A4	ITGA2B
C0035078	renal failure	SCN5A	KCNE2	TP53	DPP4	ADA	KCNH2	MAOA	MAOB	GOT2	ALB	ALDH1A3	CALM1	KCNQ1	CALM2	CALM3	CA2	KCNE1	ADM2	SOD1	CBR3	CD86	KCND3	FN1	GGT1	CYP2B6	KCNA5	IL1A	REN	GOT1	CYP2C19	MME	LAP3	KCNQ2	TH	ALPP	CYP3A5	IL6	ALPL	CYP2A6	MYB	GLO1	GRIK1	TSPO	TYR	CYP1A2	KCNAB2	ACE2	GGT7
C0035085	renal infarct	TNF	PRL	TYMP	LPL	TPO	FGFR1	AGT	CACNA1A	VDR	ACE	HTR1A	ITGA2B	PTGS2	LRP2	CYP2E1	F9	GP9	MTHFR	INSR	CRABP1	SCN5A	GAA	KCNQ2	KCNQ3	SCN1A	CYSLTR2	EGFR	SLC12A3	KCNJ2	HPRT1	ESR1	TYR	HTR2A	POMC	IL6	ABCC8	MPO	JAK2	POLG	CHRNA4	PLAT	POLB	DBH	UQCRC2	SLC25A6	KCNQ1	HTR2C	FECH
C0035127	overuse syndrome	AGT	FGFR1	CACNA1A	VDR	TNF	SLC6A4	ITGA2B	ACE	PRL	F9	GP9	SCN5A	CYP2E1	PTGS2	KCNQ1	ABCC2	GAA	HPRT1	LPL	TYR	INSR	POMC	IL6	JAK2	ABCC8	MPO	DBH	AR	CYSLTR2	HTR2A	FECH	HTR1A	PLAT	KCNQ4	EGFR	DFNA5	SLC12A3	UQCRC2	POLG	POLB	KCNA5	KCNH2	ATP1A2	SLC25A6	KCNQ2	KCNQ3	KCNJ2	ACHE
C0035204	respiratory disorder	AGT	CACNA1A	ACE	PTGS2	PRL	TNF	INSR	SCN5A	VDR	SLC12A3	EGFR	LPL	HTR2A	PLAT	GAA	KCNQ1	HTR1A	CYSLTR2	TLR7	ABCC8	UQCRC2	KCNJ2	PFKP	DBH	CYP2C19	GABRA1	FECH	CRABP1	CYP2E1	ABCC2	ESR1	HPRT1	AR	HTR2C	PTAFR	SERPINE1	HTR2B	ATP1A2	ACHE	SLC6A4	KCNQ2	KCNQ3	MTHFR	PTGS1	MPO	PPARA	KCNA5	TPO
C0035222	ARDS	AGT	ACE	SLC12A3	TNF	CACNA1A	VDR	GAA	PTGS2	PRL	LPL	SCN5A	MTHFR	CYP2E1	ABCC2	INSR	KCNQ1	EGFR	HPRT1	PLAT	LRP2	KCNJ2	MPO	FGFR1	PFKP	AR	UQCRC2	ESR1	CFTR	HTR2A	HTR2B	ABCC8	KCNQ2	KCNQ3	TLR7	CRABP1	CYP2C19	HTR1A	CYSLTR2	SERPINE1	CA2	KCNQ4	CACNA1H	PPARG	POLG	TPO	DBH	DFNA5	ACHE
C0035229	respiratory insufficiency	AGT	TNF	CACNA1A	ACE	PTGS2	SLC12A3	PRL	VDR	HTR1A	GAA	LPL	INSR	SCN5A	HTR2B	CA2	KCNQ1	CYP2C19	AR	MTHFR	KCNJ2	PLAT	EGFR	RHO	CRABP1	RYR1	ABCC8	ABCC2	HTR2A	TLR7	DBH	FGFR1	UQCRC2	CYSLTR2	HPRT1	MPO	GABRA1	SLC6A4	LRP2	FECH	KCNA5	GABRA2	PPARG	ESR1	PFKP	IL6	KCNQ4	KCNQ2	KCNQ3
C0035232	respiratory paralysis	RHO	AGT	HTR1A	KCNJ2	ACE	CACNA1A	SCN5A	KCNQ1	GAA	SLC12A3	CYP2E1	MTHFR	HTR2A	UQCRC2	VDR	PTGS2	EGFR	TNF	PRL	ACHE	PLAT	INSR	KCNQ2	PFKP	KCNQ3	KCNH2	ABCC8	IL6	JAK2	GABRA1	DBH	CYSLTR2	ESR1	KCNE2	KCNE1	RYR2	LPL	GLUD1	ADRB1	HTR2B	KCNA5	PTAFR	HTR3A	SLC6A4	CYP3A4	SERPINE1	AR	SCN1A
C0035243	respiratory tract infection	AGT	ACE	CACNA1A	PTGS2	PRL	TNF	EGFR	INSR	VDR	SCN5A	LPL	HTR2A	SLC12A3	PLAT	UQCRC2	GAA	KCNQ1	HTR1A	PFKP	TLR7	CYSLTR2	ABCC8	CYP2C19	DBH	FECH	ESR1	KCNJ2	HTR2C	GABRA1	MPO	CRABP1	HPRT1	SERPINE1	ATP1A2	MTHFR	PPARA	ACHE	PTGS1	ABCC2	ITGA2B	AR	LRP2	SLC6A4	CYP3A4	HTR2B	KCNQ2	KCNA5
C0035258	restless legs	PRL	AGT	CACNA1A	TNF	PTGS2	ACE	HTR1A	SCN5A	LPL	PPARG	VDR	SLC6A4	INSR	GAA	CRABP1	SLC12A3	DRD3	CYP2C19	PLAT	KCNQ1	CACNA1F	TPO	MTHFR	RYR1	ABCC8	ABCC2	AR	HTR2A	DBH	TLR7	EGFR	KCNJ2	CYSLTR2	GABRA1	ESR1	CA2	UQCRC2	FECH	IL6	SERPINE1	JAK2	ATP1A2	PFKP	KCNQ2	KCNQ3	KCNA5	HTR2C	FGFR1
C0035302	retinal artery occlusion	TNF	LPL	AGT	PRL	HTR1A	CACNA1A	HTR2A	AR	MMP9	SCN5A	ACE	PTGS2	TPO	PPARG	RYR1	CYP2E1	VDR	INSR	CACNA1F	TYMP	CRABP1	DRD3	KCNQ1	PLAT	CYP2C19	MTHFR	SLC6A4	SLC12A3	TLR7	ALOX12B	KCNJ2	ABCC2	ABCC8	RHO	EGFR	DBH	CYSLTR2	GAA	HPRT1	ESR1	AGTR1	FECH	MAPK3	GABRA1	KCNQ2	KCNQ3	UQCRC2
C0035304	retinal degeneration	TNF	CACNA1A	AGT	PRL	AR	CACNA1F	PTGS2	TPO	PPARG	RYR1	SLC6A4	CYP2E1	ACE	SLC12A3	VDR	PLAT	HTR2A	INSR	TYMP	CRABP1	SCN5A	HTR1A	KCNQ1	COMT	LPL	ALOX12B	CYSLTR2	TLR7	KCNJ2	RHO	EGFR	ABCC8	ABCC2	IL6	GABRA1	JAK2	ESR1	MTHFR	FECH	PTAFR	DBH	KCNQ2	ATP1A2	KCNQ3	POLG	MPO	HPRT1
C0035305	retinal detachment	CACNA1A	TNF	AGT	PRL	PTGS2	ACE	VDR	SCN5A	INSR	LPL	AR	HTR1A	PLAT	SLC12A3	TPO	KCNQ1	CRABP1	KCNJ2	SLC6A4	HTR2A	CYP2E1	ABCC8	CYSLTR2	TLR7	DBH	EGFR	GAA	FECH	PPARG	HPRT1	RYR1	ABCC2	ESR1	DRD3	GABRA1	ATP1A2	FGFR1	HTR2B	UQCRC2	PTAFR	CYP2C19	IL6	PFKP	JAK2	MTHFR	MPO	PTGS1
C0035309	retinopathy	AGT	TNF	CACNA1A	PRL	ACE	PTGS2	VDR	INSR	LPL	SCN5A	PLAT	CRABP1	AR	SLC12A3	ABCC8	GAA	EGFR	HTR1A	CYP2E1	KCNJ2	FECH	SLC6A4	KCNQ1	RHO	HTR2A	TLR7	CYSLTR2	CACNA1F	ESR1	MPO	CYP2C19	DBH	PPARG	RYR1	UQCRC2	CACNA1H	TPO	PFKP	HTR2C	GABRA1	ABCC2	SERPINE1	HPRT1	MTHFR	PPARA	DRD3	ALOX12B
C0035317	retinal hemorrhage	TNF	AGT	CACNA1A	PRL	PTGS2	ACE	VDR	SCN5A	INSR	PLAT	LPL	EGFR	CRABP1	AR	HTR1A	KCNQ1	CYP2E1	SLC12A3	TPO	HTR2A	FECH	CACNA1F	SLC6A4	KCNJ2	CYP2C19	HPRT1	CYSLTR2	ABCC8	ABCC2	ITGA2B	PPARG	ESR1	DBH	IL6	JAK2	UQCRC2	GAA	GABRA1	TYMP	PFKP	MPO	MTHFR	POLG	TLR7	KCNQ4	PTGS1	ATP1A2
C0035321	Retinal tear	FGFR1	FLT3	AR	AGT	TNF	ACE	GAA	CACNA1A	PRL	PTGS2	VDR	SCN5A	LPL	LRP2	ABCC2	TLR7	INSR	KCNJ2	TYR	POMC	ABCC8	HTR1A	HTR2A	DBH	CYSLTR2	PLAT	KCNQ1	EGFR	SLC12A3	SLC6A4	UQCRC2	CYP2C19	ATP1A2	MTHFR	SERPINE1	PPARG	ESR1	PFKP	CYP2E1	KCNH2	CRABP1	HTR2B	RYR1	PTGS1	RYR2	GABRA1	ITGA2B	HPRT1
C0035326	retinal vascular occlusion	MMP9	HTR1A	CACNA1A	AR	AGT	ACE	TNF	PRL	LPL	MTHFR	SCN5A	MAPK3	AGTR1	KCNQ1	PTGS2	CYP2C19	TLR7	KCNJ2	INSR	ABCC8	MPO	EGFR	CYSLTR2	HTR2A	VDR	FECH	PLAT	GAA	KCNQ4	DFNA5	CYP3A4	UQCRC2	KCNH2	KCNA5	SERPINE1	HTR2C	RYR1	KCNQ2	KCNQ3	ESR1	ACHE	PFKP	PPARG	PPARA	SLC12A3	SLC6A4	RYR2	GABRA1
C0035328	retinal vein occlusion	PRL	TNF	TPO	AGT	FGFR1	CACNA1A	LPL	ACE	MTHFR	INSR	CRABP1	PTGS2	VDR	CYP2C19	SCN5A	CYP2E1	EGFR	DBH	KCNQ2	KCNQ3	LRP2	GABRA1	GAA	SCN1A	KCNJ2	ESR1	PLAT	SLC12A3	PTAFR	UQCRC2	HTR1A	KCNQ4	ATP1A2	HTR2A	DFNA5	ABCC8	KCNQ1	CYSLTR2	CHRNA4	HTR2C	FECH	PFKP	POLG	PPARA	POLB	SLC6A4	AR	SERPINE1
C0035333	retinitis	TNF	SCN1A	AGT	VDR	CACNA1A	ACE	PRL	PTGS2	SLC12A3	RYR1	ALOX12B	LPL	HTR2B	GAA	INSR	CACNA1F	CRABP1	ABCC2	PLAT	CYP2E1	SCN5A	AR	HTR1A	KCNQ1	HPRT1	TLR7	RHO	ABCC8	EGFR	CYP2C19	HTR2A	GABRA1	FECH	PPARG	POLG	UQCRC2	PTAFR	SLC25A6	ESR1	KCNJ2	CYSLTR2	DBH	HTR2C	PFKP	POLB	LRP2	KCNQ2	KCNQ3
C0035334	cord	UBC	EGFR	RAC1	STAT3	ADCY2	ALB	TSPO	TYR	CALM1	CALM2	CALM3	GUCY2C	NPR1	GRIK1	SCTR	MIF	PTH	ATP12A	ATP4A	GLA	GRM1	ALPP	ALPL	CA2	FOS	SST	BDNF	PTH2R	SRC	IMPDH1	PPIA	GCGR	RAC2	POMC	CFTR	LYZ	AKT1	JUN	CASP3	NPY	VIM	NOTCH1	TBXA2R	CXCL8	INSR	HRAS	PLA2G1B	HTR3A
C0035344	Retinopathy of Prematurity	TNF	AGT	PLAT	ACE	PRL	CACNA1A	INSR	GAA	PTGS2	MPO	ABCC8	VDR	LRP2	KCNQ2	KCNQ3	TYR	POMC	LPL	ESR1	SCN1A	SLC12A3	EGFR	CHRNA4	AR	CYSLTR2	SCN5A	UQCRC2	HTR2C	POLG	ACHE	SLC25A6	PPARA	KCNQ1	HTR1A	POLB	CYP3A4	HTR2A	KCNJ2	PFKP	KCNE1	KCNE2	HTR2B	PTGS1	RYR1	ITGA2B	SLC6A4	GLUD1	ADRB1
C0035357	retroperitoneal fibrosis	AGT	TNF	CACNA1A	TPO	AR	PRL	PTGS2	ACE	HTR2B	CACNA1F	TYMP	PPARG	VDR	RYR1	GAA	CYP2E1	SCN5A	ALOX12B	PLAT	HTR1A	INSR	KCNQ1	SLC12A3	RHO	EGFR	ABCC8	DBH	LPL	CRABP1	KCNJ2	HTR2A	ESR1	MPO	UQCRC2	ABCC2	PFKP	TLR7	HPRT1	GABRA1	FECH	KCNQ2	KCNQ3	KCNH2	HTR2C	IL6	CYSLTR2	SCN1A
C0035400	Reye syndrome	AGT	ACE	GAA	PRL	LRP2	VDR	CYP2C19	CACNA1A	TNF	PTGS2	SLC12A3	IL6	JAK2	MPO	LPL	ABCC8	INSR	AR	KCNQ1	FECH	KCNQ4	HTR2A	DFNA5	SCN5A	POLG	POLB	EGFR	SLC25A6	KCNA5	PLAT	SCN1A	KCNQ2	HTR1A	KCNQ3	SCN2A	KCNJ2	UQCRC2	ESR1	ACHE	ITGA2B	CYP3A4	TPO	PPARG	KCNE1	KCNE2	CYP2E1	HTR2B	CA2
C0035410	rhabdomyolysis	AGT	CACNA1A	ACE	PRL	TNF	PTGS2	LPL	INSR	VDR	GAA	SCN5A	EGFR	HTR1A	SLC12A3	KCNQ1	CYP2E1	HPRT1	HTR2A	FECH	AR	KCNJ2	PLAT	CRABP1	UQCRC2	ABCC8	CYP2C19	MPO	DBH	CYSLTR2	RYR1	TLR7	PFKP	ABCC2	MTHFR	PPARG	GABRA1	ESR1	CYP3A4	ITGA2B	LRP2	KCNA5	ATP1A2	HTR2C	ACHE	POLG	DRD3	SLC6A4	TYMP
C0035435	rheumatism	HTR1A	CACNA1F	AGT	PTGS2	TNF	ACE	CACNA1A	TLR7	INSR	SCN5A	PRL	KCNQ1	VDR	KCNJ2	EGFR	MPO	CRABP1	HTR2A	CYP2C19	LPL	CYSLTR2	PLAT	LRP2	ESR1	FECH	ATP1A2	ABCC8	POLG	POLB	PFKP	UQCRC2	KCNA5	KCNH2	SLC25A6	PTGS1	AR	GAA	SLC12A3	HTR2C	KCNQ4	RYR2	SLC6A4	DFNA5	HTR2B	ITGA2B	KCNQ2	ACHE	KCNQ3
C0035436	rheumatic fever	MPO	CYSLTR2	HTR2A	HTR1A	PFKP	EGFR	AGT	TNF	PRL	AR	CACNA1A	PTGS2	ACE	ITGA2B	ACHE	KCNQ2	KCNQ3	UQCRC2	LPL	RHO	SLC6A4	VDR	HTR3A	GAA	INSR	CYP3A4	GABRA1	SCN5A	HTR2C	HTR2B	CYP2D6	ESR1	SLC12A3	CYP1A2	AOC1	HSPA4	LRP2	ABCC8	KCNQ1	HSPA1A	POLG	HSPA1B	MTHFR	HSPA5
C0035439	rheumatic carditis	HPRT1	ABCC8	LPL	INSR	CACNA1A	EGFR	TNF	PLAT	PFKP	AGT	ACHE	PRL	KCNQ2	KCNQ3	ITGA2B	UQCRC2	HTR1A	ACE	PTGS2	CYP2D6	GABRA1	CYP3A4	CYP1A2	AOC1	ESR1	POLG	POLB	LRP2	HTR3A	VDR	SCN5A	KCNJ2	BCHE	ADCY1	KCNQ1	SLC12A3	HTR2A	FECH	DBH	GAA	TDP2	KCNQ4	HTR2B	AR	GLUD1	DFNA5	CYSLTR2
C0035455	rhinitis	AGT	CACNA1A	PTGS2	ACE	PRL	TNF	EGFR	INSR	VDR	SCN5A	LPL	HTR2A	PLAT	KCNQ1	UQCRC2	SLC12A3	HTR1A	CYSLTR2	PFKP	DBH	GAA	FECH	KCNJ2	ABCC8	ESR1	HTR2C	GABRA1	TLR7	CRABP1	PTGS1	HPRT1	ATP1A2	MPO	CYP2C19	PPARA	ABCC2	AR	ACHE	ITGA2B	PTAFR	HTR2B	SERPINE1	KCNE1	KCNE2	CYP3A4	SLC6A4	KCNQ2
C0035457	perennial allergic rhinitis	HTR1A	ACE	TNF	PTGS2	TLR7	AGT	VDR	INSR	CACNA1A	EGFR	KCNJ2	ESR1	KCNQ1	PRL	MPO	HTR2C	PLAT	PPARA	PFKP	KCNA5	UQCRC2	SCN5A	PTGS1	LPL	ATP1A2	HTR2A	SERPINE1	SLC12A3	GAA	HTR2B	AR	SLC6A4	HTR3A	FGFR1	AOC1	MAN2B1	ITGA2B	KCNQ2	KCNE1	KCNE2	CYP2E1	KCNQ3	CYP2C19	CYSLTR2	ABCC8	MTHFR	POLG
C0035459	atrophic rhinitis	INSR	SHBG	FGFR1	TNF	AGT	LPL	PTGS2	CACNA1A	KCNQ1	SCN5A	ACE	CRABP1	ABCC2	HPRT1	PRL	SLC12A3	IL6	JAK2	MPO	DBH	CYSLTR2	FECH	EGFR	VDR	PLAT	HTR2A	GABRA1	HTR1A	SERPINE1	PTAFR	AR	KCNA5	KCNH2	ATP1A2	HTR2C	GAA	TPO	PFKP	ESR1	PPARA	KCNJ2	UQCRC2	RYR2	PPARG	CYP2E1	PTGS1	ABCC8	CYP3A4
C0035508	rhonchi	AGT	TNF	CACNA1A	ACE	PRL	PTGS2	HTR1A	VDR	GAA	SCN5A	LPL	PPARG	SLC12A3	PLAT	INSR	SLC6A4	FGFR1	HTR2A	KCNQ1	AR	MTHFR	CA2	CYP2C19	RYR1	ABCC8	EGFR	TYMP	CRABP1	KCNJ2	HPRT1	UQCRC2	CYSLTR2	IL6	JAK2	COMT	GABRA1	DBH	ESR1	DRD3	KCNQ2	ABCC2	KCNQ3	PFKP	LRP2	CYP2E1	SERPINE1	FECH	KCNA5
C0035579	rickets	PTH	ESR1	LRP2	BGLAP	CYP3A4	CYP2B6	CYP2C19	NCOA1	REN	ALPP	ALPL	PPARG	CYP2A6	LEP	RXRA	MAPK1	CYP3A43	DNMT1	TGFB1	IL6	TSPO	ALB	CYP3A5	MTDH	TNF	COL1A1	MAPK14	TNFSF11	AR	CYP2C9	CASP9	TLR9	CYP1A1	CYP2D6	ACE	CCND1	CD4	ANGPT1	TLR4	IL1B	IFNG	PRL	CYP2C8	CSF2	SRC	CXCR3	IL2RB
C0035854	rosacea	TNF	AGT	CACNA1A	PRL	PTGS2	ACE	VDR	LPL	SLC6A4	GAA	HTR1A	INSR	CYP2E1	SCN5A	SLC12A3	MTHFR	CYP2C19	FGFR1	HTR2A	TLR7	CRABP1	AR	KCNJ2	PLAT	SLC12A1	KCNQ1	ABCC2	HTR2B	HPRT1	PPARG	DRD3	EGFR	RYR1	CYSLTR2	ABCC8	LRP2	DBH	ESR1	IL6	JAK2	FECH	GABRA1	FLT3	UQCRC2	ALOX12B	COMT	PFKP	ATP1A2
C0036093	salivary glands	TNF	PRL	HTR1A	SCN5A	HTR2B	PPARG	LPL	CACNA1A	CYP2E1	AGT	PTGS2	RYR1	ACE	SLC6A4	PLAT	CRABP1	INSR	VDR	DRD3	CYP2C19	GAA	ABCC2	SLC12A3	ABCC8	HTR2A	KCNQ1	SREBF1	SLC2A4	EGFR	CYSLTR2	TLR7	KCNJ2	HPRT1	FECH	GABRA1	AR	UQCRC2	KCNQ4	DFNA5	DBH	PTAFR	PFKP	HTR2C	ESR1	SERPINE1	KCNQ2	KCNQ3	ACHE
C0036104	salivation	CACNA1A	AGT	PRL	TNF	PTGS2	ACE	INSR	VDR	SCN5A	HTR1A	LPL	EGFR	KCNQ1	KCNJ2	HTR2A	GAA	PLAT	CYSLTR2	SLC12A3	DBH	UQCRC2	ABCC8	FECH	DRD3	GABRA1	RYR1	CRABP1	AR	ABCC2	PFKP	ESR1	SLC6A4	TLR7	PTAFR	CYP2C19	HTR2C	KCNQ2	HPRT1	KCNQ3	MTHFR	ACHE	ATP1A2	PPARG	CYP2E1	CYP3A4	PPARA	TPO	MPO
C0036117	Salmonella	AGT	TNF	PRL	CYP11B2	PPARG	VDR	RHO	ACE	INSR	PTGS2	GAA	HPRT1	LPL	CACNA1A	MPO	EGFR	ABCC8	POLG	POMC	TYR	FECH	ESR1	SLC25A6	HTR2A	HTR2C	POLB	HTR1A	SCN5A	PPARA	UQCRC2	PFKP	PLAT	DBH	CYP3A4	KCNQ1	SLC12A3	ACHE	ITGA2B	AR	SERPINE1	RYR1	CYP2C19	CYP2E1	HTR2B	MTHFR	KCNJ2	CRABP1
C0036130	salpingitis	PRL	TNF	CACNA1A	AGT	PTGS2	TPO	ACE	SCN5A	LPL	INSR	VDR	AR	HTR1A	PPARG	CYP2E1	KCNQ1	CACNA1F	SLC12A3	PLAT	HTR2A	RYR1	DRD3	ABCC8	CRABP1	FGFR1	KCNJ2	ABCC2	CYSLTR2	DBH	ESR1	EGFR	MTHFR	GAA	TLR7	IL6	CYP2C19	HPRT1	RHO	JAK2	FECH	SLC6A4	GABRA1	TYMP	KCNQ2	KCNQ3	ATP1A2	UQCRC2
C0036202	sarcoidosis	TNF	TPO	PRL	AGT	CACNA1A	CYP2E1	HTR1A	SCN5A	LPL	PPARG	AR	RYR1	ACE	PTGS2	CA2	CACNA1F	TYMP	VDR	SLC12A3	INSR	SLC6A4	PLAT	CRABP1	ABCC2	HPRT1	ALOX12B	KCNQ1	MTHFR	RHO	DRD3	CYP2C19	GAA	KCNJ2	TLR7	EGFR	DBH	HTR2A	CYSLTR2	ABCC8	IL6	ESR1	JAK2	GABRA1	MPO	KCNQ2	KCNQ3	FECH
C0036220	Kaposi Sarcoma	TNF	ALOX12B	CACNA1A	AGT	PTGS2	ACE	LPL	HTR1A	SLC12A3	VDR	PRL	INSR	CRABP1	ABCC2	HPRT1	TLR7	GAA	TYR	POMC	ABCC8	DBH	EGFR	PLAT	FECH	SCN5A	POLG	UQCRC2	POLB	AR	ATP1A2	KCNQ1	SLC25A6	HTR2C	PFKP	CYP2E1	PTGS1	KCNQ2	KCNQ3	ACHE	PPARA	KCNJ2	ESR1	HTR2A	CYP2C19	TPO	MTHFR	HTR2B	CYP3A4
C0036337	schizoaffective disorder	PRL	HTR1A	TNF	AGT	CACNA1A	PPARG	DRD3	SCN5A	RYR1	LPL	SLC6A4	PTGS2	VDR	CYP2E1	ACE	INSR	GAA	PLAT	MTHFR	ABCC2	CRABP1	HPRT1	CYP2C19	KCNJ2	SLC12A3	KCNQ1	DBH	ABCC8	HTR2A	TLR7	AR	CYSLTR2	ESR1	EGFR	GABRA1	IL6	FECH	KCNQ2	KCNQ3	JAK2	LRP2	UQCRC2	SERPINE1	PTAFR	KCNA5	HTR2C	ATP1A2	SCN1A
C0036341	schizophrenia	HTR3A	GCGR	SLC6A4	HTR2B	POMC	ADCY2	MCHR1	APP	RGS2	TACR1	ADRA1D	AVPR1A	EDN1	DRD5	EDNRA	GAST	GNRHR	F2R	PTAFR	CYSLTR2	AGTR1	HTR4	CCKBR	CCKAR	OXTR	NTSR1	TBXA2R	GRPR	EDNRB	PLCB1	CHRM1	P2RY2	CHRM3	GHSR	LTB4R	ADRA1B	PTGFR	AVPR1B	CYSLTR1	PIK3R3	TACR3	TACR2	MLNR	KISS1R	FFAR1	HCRTR1	ADRB2	MAOA
C0036396	sciatica	TNF	AGT	CACNA1A	PTGS2	PRL	ACE	SCN5A	GAA	VDR	SLC6A4	CYP2C19	LPL	HTR1A	AR	INSR	SLC12A3	PLAT	MTHFR	RHO	HTR2A	KCNQ1	CRABP1	PPARG	EGFR	KCNJ2	ABCC2	TLR7	RYR1	CYSLTR2	ABCC8	DBH	ESR1	UQCRC2	LRP2	HTR2B	FGFR1	HPRT1	FECH	GABRA1	DRD3	PFKP	HTR2C	SLC12A1	FLT3	ATP1A2	CA2	SERPINE1	KCNQ2
C0036412	sclera	HTR1A	TNF	AGT	MMP9	CACNA1A	ACE	PRL	LPL	AR	PTGS2	INSR	VDR	PLAT	SLC12A3	SCN5A	TLR7	KCNQ1	GAA	DRD3	EGFR	KCNJ2	MPO	ABCC8	HPRT1	UQCRC2	HTR2A	CRABP1	FECH	ESR1	CYP2C19	KCNQ4	HTR2C	MTHFR	PFKP	CYSLTR2	DFNA5	ABCC2	POLG	LRP2	PPARA	TYR	SLC25A6	CYP3A4	PTGS1	ACHE	POMC	DBH
C0036416	scleritis	TNF	AGT	PRL	CACNA1A	PTGS2	VDR	ACE	SCN5A	CACNA1F	TPO	CYP2E1	INSR	AR	SLC12A3	SLC6A4	HTR1A	PLAT	LPL	KCNQ1	HPRT1	CRABP1	CYP2C19	KCNJ2	PPARG	GAA	ABCC8	EGFR	FECH	RYR1	ABCC2	HTR2A	DBH	ESR1	TYMP	CYSLTR2	GABRA1	MPO	LRP2	IL6	POLG	KCNQ2	KCNQ3	ALOX12B	JAK2	UQCRC2	PTAFR	RHO
C0036454	visual field defect	CACNA1A	AGT	PRL	TNF	PTGS2	ACE	VDR	INSR	SCN5A	LPL	EGFR	KCNQ1	KCNJ2	HTR1A	SLC12A3	HTR2A	GAA	FECH	PLAT	DBH	CRABP1	CYSLTR2	ABCC8	GABRA1	UQCRC2	AR	PFKP	CYP2C19	TLR7	ESR1	ABCC2	PTAFR	SLC6A4	CYP2E1	HTR2C	ATP1A2	CACNA1F	HPRT1	RYR1	KCNQ2	POLG	KCNQ3	ACHE	MPO	TPO	MTHFR	POLB	CYP3A4
C0036502	sebaceous gland disorder	HTR2A	COMT	TNF	PRL	CACNA1A	PTGS2	AGT	RHO	DRD3	ACE	VDR	CYP2C19	SCN5A	GAA	TLR7	LPL	INSR	AR	ABCC8	HTR1A	ESR1	DBH	CYSLTR2	EGFR	GABRA1	FECH	PLAT	SLC6A4	KCNQ1	UQCRC2	PTAFR	HTR2C	SLC12A3	ATP1A2	MTHFR	PPARG	SERPINE1	KCNJ2	PFKP	CRABP1	PPARA	HTR2B	PTGS1	RYR1	CYP2E1	CYP3A4	TPO	ABCC2
C0036508	seborrhea	PRL	CACNA1A	AGT	TNF	PTGS2	ACE	INSR	LPL	VDR	HTR1A	SCN5A	SLC12A3	AR	KCNJ2	CRABP1	PLAT	KCNQ1	GAA	EGFR	CYSLTR2	HTR2A	FECH	TLR7	ABCC8	CYP2C19	GABRA1	CYP2E1	HPRT1	DBH	PPARG	ABCC2	SLC6A4	RYR1	ESR1	DRD3	UQCRC2	PTAFR	MTHFR	ATP1A2	HTR2C	PFKP	TPO	MPO	LRP2	PPARA	PTGS1	SERPINE1	HTR2B
C0036529	secondary cardiomyopathy	TNF	AGT	ACE	INSR	PTGS2	ABCC2	CYP2C19	HPRT1	TLR7	TYR	POMC	SCN5A	VDR	LPL	PRL	CACNA1A	PLAT	EGFR	UQCRC2	SLC12A3	AR	PFKP	HTR1A	GAA	HTR2C	KCNQ1	PPARA	PTGS1	KCNJ2	CYP2E1	ITGA2B	ESR1	CYP3A4	ACHE	ALOX12B	HTR2A	MTHFR	RHO	HBA2	HBD	GABRA1	CYSLTR2	ABCC8	MPO	CA2	FECH	HTR2B
C0036572	seizures	GABRG2	SCN1B	CALM1	KCNH2	CHRNA4	CALM2	CALM3	KCNQ1	KCNA5	KCNAB2	KCNQ4	SCN2B	SCN8A	SCN3A	KCNE1	SCN5A	GABRA1	KCND3	KCNE2	CHRNB2	SCN4B	CA2	SCN4A	SCN9A	CLCN2	SCN3B	CACNA1A	GRIK1	ATP1A2	CHRNA2	PLCB1	SCN10A	TSPO	HRAS	ACHE	SCN7A	CFTR	SRC	KCNJ5	SCN11A	SCNN1A	CACNA1H	KCNJ2	POMC	GRIA1	BDNF	UBC	CACNG7
C0036679	separation	RYR1	EGFR	AGT	ITGA2B	ACE	CACNA1A	CYP3A4	ANPEP	DPP6	AKR1A1	TNF	PTGS2	PRL	SCN5A	INSR	VDR	LPL	CALM1	KCNQ1	RYR2	CACNA1S	FKBP1A	AR	GAA	CALM2	CALM3	PLAT	ABCC8	CD38	SLC12A3	MPO	HTR1A	HSPA4	HSPA2	HSPA1A	PRKACA	HSPA1B	CA2	FECH	HSPA5	HSPA6
C0036689	streptococcal pharyngitis	HTR2A	LPL	AGT	TNF	PRL	PTGS2	CA2	CACNA1A	HTR1A	ACE	TYMP	AR	PPARG	MTHFR	FGFR1	MAOA	COMT	PLAT	SCN5A	VDR	INSR	RHO	CYP2C19	DRD3	EGFR	GAA	TLR7	CYSLTR2	KCNQ1	TYR	ABCC8	POMC	UQCRC2	SLC12A3	ESR1	DBH	SERPINE1	KCNJ2	PFKP	KCNQ2	GABRA1	KCNQ3	HPRT1	FECH	HTR2C	AGTR1	SLC6A4	ATP1A2
C0036690	Septicemia	CACNA1A	PTGS2	AGT	TNF	PRL	ACE	LPL	VDR	HTR1A	CYP2E1	ALOX12B	HPRT1	SLC12A3	INSR	HTR2B	CRABP1	TYMP	SCN5A	ABCC2	GAA	EGFR	ABCC8	PLAT	TYR	POMC	KCNQ1	ITGA2B	CYP2C19	TLR7	UQCRC2	FECH	CYSLTR2	KCNQ4	HTR2A	PFKP	KCNJ2	DFNA5	ESR1	MPO	AR	IL6	JAK2	HTR2C	DBH	PTGS1	LRP2	ATP1A2	F9
C0036749	serositis	AGT	CYP11B2	TNF	ACE	FGFR1	CACNA1A	PRL	PTGS2	LRP2	MPO	GAA	DBH	LPL	CYSLTR2	EGFR	VDR	TLR7	SCN5A	KCNQ1	FECH	INSR	HTR2A	UQCRC2	PFKP	ABCC8	HTR1A	AR	GABRA1	PLAT	ESR1	CYP3A4	KCNE2	KCNE1	ITGA2B	KCNJ2	HTR2C	PTAFR	SLC12A3	KCNA5	SERPINE1	ATP1A2	PPARA	ACHE	KCNH2	CYP2C19	SLC6A4	CYP2D6
C0036830	serum sickness	AGT	PTGS2	ACE	CACNA1A	PRL	TNF	EGFR	LPL	MPO	SCN5A	VDR	LRP2	PLAT	INSR	CYSLTR2	HTR1A	GAA	AR	ABCC8	FECH	SLC12A3	KCNQ1	HTR2A	CYP2E1	SLC6A4	ITGA2B	UQCRC2	PFKP	ESR1	ABCC2	CYP2C19	FGFR1	IL6	KCNQ2	KCNQ3	DBH	JAK2	KCNJ2	HPRT1	ACHE	PTGS1	CRABP1	KCNQ4	GABRA1	POLG	DFNA5	TYR
C0036835	TIBC	PTGS2	VDR	PRL	AGT	ABCC8	CACNA1A	ACE	TNF	CYSLTR2	INSR	GABRA1	HTR2A	EGFR	PTAFR	PLAT	SERPINE1	SCN5A	KCNQ2	KCNQ3	PFKP	KCNQ1	PTGS1	HTR1A	UQCRC2	ACHE	KCNE1	KCNE2	ITGA2B	ESR1	KCNJ2	LPL	AR	HTR2B	SLC12A3	SCN1A	SCN2A	TPO	SLC6A4	HTR3A	HTR2C	KCNH2	CYP3A4	GAA	CYP2E1	CYP2D6	PPARG
C0036916	Sexually Transmitted Diseases	SCN1A	SCN2A	GABRG2	PLAT	PRL	MTHFR	ABCC2	KCNJ2	AGT	SLC12A3	CACNA1A	INSR	KCNQ4	DFNA5	TNF	KCNQ2	KCNQ3	ACE	ATP1A2	POLG	POLB	PTGS2	SLC25A6	HTR2C	PFKP	PPARA	EGFR	ESR1	HTR1A	SCN5A	GABRA1	SCN1B	VDR	LPL	ITGA2B	SCN2B	FGFR1	UQCRC2	KCNQ1	CYP2C19	SCN9A	MAN2B1	SCN3B	SCN8A	KCNH2	SCN4B	GABRB2	GAA
C0036973	shivering	AGT	CACNA1A	PRL	ACE	SCN5A	TNF	HTR1A	PTGS2	KCNQ1	LPL	GAA	VDR	SLC12A3	INSR	HTR2A	RYR1	EGFR	CYP2C19	CYP2E1	PLAT	KCNJ2	CYSLTR2	UQCRC2	MTHFR	DBH	GABRA1	PFKP	TPO	ABCC8	ABCC2	AR	HTR2B	CRABP1	KCNQ2	KCNQ3	ACHE	FECH	KCNH2	TLR7	ESR1	PTAFR	SLC6A4	KCNA5	SERPINE1	RHO	PPARG	ITGA2B	CYP3A4
C0036974	shock	AGT	ACE	CACNA1A	PTGS2	PRL	TNF	EGFR	SCN5A	INSR	VDR	KCNQ1	SLC12A3	HTR2A	LPL	PLAT	UQCRC2	GAA	HTR1A	CYSLTR2	PFKP	KCNJ2	FECH	DBH	ABCC8	ESR1	ACHE	KCNQ2	CYP2C19	ABCC2	KCNQ3	GABRA1	MPO	HTR2C	TLR7	CRABP1	AR	ITGA2B	SERPINE1	HPRT1	CYP3A4	KCNE1	KCNE2	KCNH2	KCNA5	POLG	CYP2E1	PTGS1
C0036980	cardiogenic shock	TNF	AGT	CACNA1A	ACE	PRL	PTGS2	SCN5A	SLC12A3	VDR	GAA	KCNQ1	LPL	CA2	RHO	MTHFR	EGFR	INSR	CYP2C19	TLR7	SLC6A4	DBH	FGFR1	AR	FECH	ABCC2	HTR2A	LRP2	PLAT	FLT3	HPRT1	ALOX12B	UQCRC2	MPO	CYSLTR2	KCNJ2	PFKP	KCNA5	HTR1A	CYP2E1	ESR1	GABRA1	ABCC8	HTR2C	CRABP1	KCNQ2	KCNQ3	ATP1A2	CYP3A4
C0036982	shock hemorrhagic	TPO	TNF	PLAT	PTGS2	SLC12A3	VDR	PRL	ACE	AGT	INSR	CYP2C19	CACNA1A	GAA	SCN5A	IL6	JAK2	LPL	AR	FECH	KCNQ4	KCNQ1	DFNA5	HTR2A	EGFR	POLG	POLB	UQCRC2	SLC25A6	KCNA5	ATP1A2	SERPINE1	HTR2C	HTR1A	PFKP	PPARA	PTGS1	ESR1	CYP3A4	ITGA2B	ACHE	HTR2B	SLC6A4	GABRA1	ABCC2	PPARG	KCNJ2	CYSLTR2
C0036983	septic shock	AGT	TNF	ACE	PTGS2	SLC12A3	PRL	CACNA1A	HTR1A	VDR	GAA	PLAT	CA2	SCN5A	MTHFR	LPL	INSR	ABCC2	SLC6A4	CYP2C19	KCNQ1	AR	PPARG	EGFR	CRABP1	RHO	ABCC8	KCNJ2	HTR2A	TLR7	HPRT1	RYR1	CYP2E1	DBH	UQCRC2	CYSLTR2	PFKP	ALOX12B	KCNQ2	ESR1	KCNQ3	SERPINE1	DRD3	IL6	LRP2	MPO	KCNA5	JAK2	PTGS1
C0037011	shoulder pain	AGT	CACNA1A	TNF	PRL	PTGS2	ACE	SCN5A	HTR1A	VDR	GAA	KCNQ1	LPL	INSR	CYP2C19	SLC12A3	RYR1	EGFR	TLR7	SCN1A	HTR2A	DBH	KCNJ2	AR	ABCC8	CYSLTR2	MTHFR	CYP2E1	FECH	SLC6A4	DRD3	CRABP1	PLAT	SLC12A1	UQCRC2	PPARG	ESR1	GABRA1	PFKP	MPO	SERPINE1	HTR2C	KCNA5	HPRT1	TYMP	ATP1A2	PPARA	PTAFR
C0037023	sialadenitis	TNF	AGT	PRL	CACNA1A	PTGS2	TPO	HTR1A	ACE	LPL	INSR	VDR	SCN5A	HPRT1	PPARG	AR	KCNQ1	SLC12A3	KCNJ2	MPO	DBH	CACNA1F	EGFR	CRABP1	CYP2E1	FECH	GAA	PLAT	ABCC8	HTR2A	CYP2C19	TYR	ESR1	CYSLTR2	TLR7	GABRA1	RYR1	SLC6A4	UQCRC2	PFKP	ABCC2	TYMP	ITGA2B	POLG	PTAFR	IL6	HTR2C	ATP1A2
C0037036	increased salivation	CACNA1A	AGT	PRL	PTGS2	TNF	ACE	INSR	SCN5A	VDR	LPL	HTR1A	KCNQ1	EGFR	HTR2A	GAA	KCNJ2	PLAT	SLC12A3	ABCC8	DBH	CYSLTR2	FECH	GABRA1	UQCRC2	CRABP1	CYP2C19	TLR7	DRD3	ABCC2	PFKP	RYR1	AR	SLC6A4	ESR1	PTAFR	HTR2C	KCNQ2	KCNQ3	MTHFR	HPRT1	ATP1A2	ACHE	PPARG	MPO	PPARA	PTGS1	CYP3A4	KCNH2
C0037052	sick sinus syndrome	TNF	AGT	PTGS2	CACNA1A	PRL	SCN5A	ACE	RYR1	GAA	LPL	AR	VDR	INSR	HTR2B	KCNQ1	PPARG	SLC12A3	PLAT	SLC6A4	LRP2	CRABP1	HTR1A	CYP2C19	EGFR	ALOX12B	GABRA1	HTR2A	TLR7	HPRT1	DBH	ABCC8	RHO	FECH	KCNJ2	ABCC2	ESR1	UQCRC2	MPO	CYSLTR2	PTAFR	HTR2C	MTHFR	PFKP	CYP3A4	KCNA5	TYR	KCNQ2	KCNQ3
C0037188	sinoatrial block	SCN5A	AGT	GAA	TNF	PRL	CACNA1A	PTGS2	INSR	ACE	CRABP1	KCNQ1	LRP2	CYP2C19	VDR	KCNJ2	LPL	SLC12A3	EGFR	ABCC8	HTR2A	HTR1A	UQCRC2	SERPINE1	GABRA1	KCNQ4	PLAT	PFKP	DFNA5	PTAFR	HTR2C	ESR1	AR	SLC6A4	KCNE1	KCNE2	PPARA	ACHE	CYP3A4	KCNH2	PTGS1	DBH	HTR2B	KCNQ2	PPARG	KCNQ3	CYSLTR2	ITGA2B	FECH
C0037195	sinus headache	AGT	TNF	CACNA1A	PRL	PTGS2	ACE	LPL	HTR2A	HTR1A	SCN5A	CYP2C19	INSR	VDR	TLR7	GAA	AR	EGFR	RYR1	PLAT	SLC6A4	SCN1A	PPARG	MTHFR	KCNQ1	RHO	DRD3	DBH	KCNJ2	ABCC8	FGFR1	CYSLTR2	ESR1	HTR2B	GABRA1	UQCRC2	SLC12A3	ATP1A2	FECH	PFKP	SERPINE1	COMT	ABCC2	PTAFR	HTR2C	CRABP1	LRP2	HPRT1	PTGS1
C0037199	sinusitis	AGT	CACNA1A	ACE	PTGS2	PRL	TNF	EGFR	INSR	VDR	SCN5A	LPL	HTR2A	PLAT	SLC12A3	KCNQ1	HTR1A	UQCRC2	PFKP	CYSLTR2	GAA	FECH	TLR7	ABCC8	KCNJ2	DBH	ESR1	HTR2C	GABRA1	CYP2C19	PTGS1	CRABP1	HPRT1	PPARA	ABCC2	ATP1A2	MPO	AR	HTR2B	ACHE	ITGA2B	SERPINE1	PTAFR	SLC6A4	CYP3A4	KCNQ2	KCNA5	KCNQ3
C0037268	skin abnormality	HTR1A	AGT	VDR	TPO	ACE	TNF	CACNA1A	ALOX12B	PTGS2	PRL	RHO	DRD3	INSR	GAA	MTHFR	KCNQ1	SLC12A3	LPL	SCN5A	CRABP1	EGFR	ABCC8	CYP2C19	KCNJ2	DBH	PLAT	ABCC2	LRP2	HPRT1	TLR7	FECH	ESR1	KCNQ4	UQCRC2	HTR2A	DFNA5	KCNQ2	KCNQ3	CYSLTR2	PFKP	CYP3A4	POLG	KCNA5	GABRA1	KCNH2	ACHE	SERPINE1	AR
C0037274	skin disorder	AGT	CACNA1A	PTGS2	ACE	PRL	TNF	VDR	INSR	LPL	SCN5A	SLC12A3	EGFR	GAA	PLAT	KCNQ1	HTR2A	HTR1A	CYSLTR2	TLR7	CRABP1	ABCC8	UQCRC2	PFKP	FECH	CYP2C19	KCNJ2	ABCC2	DBH	HPRT1	CYP2E1	GABRA1	ESR1	HTR2C	AR	PTGS1	SLC6A4	ATP1A2	MTHFR	MPO	PPARA	SERPINE1	PTAFR	ACHE	LRP2	HTR2B	KCNA5	ITGA2B	KCNQ2
C0037278	skin infections	TNF	CACNA1A	AGT	PTGS2	ACE	PRL	HTR1A	LPL	VDR	INSR	TLR7	GAA	SCN5A	SLC12A3	PLAT	EGFR	CYP2E1	ABCC8	KCNQ1	CRABP1	AR	HPRT1	CYP2C19	HTR2B	SLC12A1	HTR2A	MPO	LRP2	CYSLTR2	ESR1	SLC6A4	TYR	POMC	KCNJ2	ITGA2B	UQCRC2	TYMP	DBH	FGFR1	PFKP	HTR2C	FECH	KCNQ4	PTGS1	ABCC2	DFNA5	MTHFR	RHO
C0037284	skin lesion	AGT	TNF	PRL	PTGS2	CACNA1A	ACE	VDR	SLC12A3	SCN5A	LPL	HTR1A	INSR	GAA	PPARG	CYP2E1	SLC6A4	AR	PLAT	KCNQ1	ABCC2	CYP2C19	RYR1	ABCC8	MTHFR	TLR7	DBH	EGFR	HTR2A	CRABP1	KCNJ2	HTR2B	CYSLTR2	CA2	LRP2	HPRT1	UQCRC2	CACNA1F	FECH	GABRA1	ESR1	KCNA5	FGFR1	IL6	PFKP	SERPINE1	JAK2	ALOX12B	RHO
C0037286	skin neoplasm	TNF	AGT	CACNA1A	PTGS2	PRL	ACE	INSR	VDR	SLC12A3	LPL	AR	SCN5A	SLC6A4	CYP2E1	HTR2B	KCNQ1	CRABP1	PLAT	GAA	HPRT1	HTR1A	ABCC2	ABCC8	TLR7	PPARG	EGFR	KCNJ2	CYSLTR2	HTR2A	DBH	LRP2	CYP2C19	SLC12A1	MTHFR	ESR1	GABRA1	RYR1	FECH	UQCRC2	FGFR1	ATP1A2	KCNA5	SERPINE1	KCNQ2	PTAFR	KCNQ3	PFKP	MPO
C0037287	skin nodule	CACNA1A	AGT	TNF	PRL	PTGS2	ACE	LPL	VDR	INSR	SLC12A3	AR	HTR1A	SCN5A	CRABP1	PLAT	GAA	KCNQ1	TPO	CA2	CYP2E1	EGFR	PPARG	KCNJ2	DBH	MTHFR	TLR7	CYSLTR2	ABCC2	ABCC8	HTR2B	CYP2C19	HPRT1	HTR2A	FECH	GABRA1	MPO	CACNA1F	ESR1	UQCRC2	ATP1A2	PTAFR	HTR2C	KCNQ2	KCNQ3	PFKP	SLC6A4	ALOX12B	RYR1
C0037290	skin pigmentation	CACNA1A	TNF	PRL	AGT	CACNA1H	ACE	TPO	VDR	RHO	PTGS2	DRD3	INSR	LPL	ALOX12B	HTR2A	FECH	EGFR	GAA	HTR1A	CYSLTR2	CYP2E1	CYP2C19	AR	SCN5A	TLR7	ABCC8	MPO	KCNJ2	SLC12A3	FGFR1	PFKP	UQCRC2	PLAT	TYR	ESR1	FLT3	ABCC2	POMC	COMT	POLG	POLB	KCNQ1	HTR2C	KCNQ2	KCNQ3	PPARA	SLC25A6	GABRA1
C0037293	skin tags	FGFR1	FLT3	AR	AGT	TNF	ACE	GAA	CACNA1A	PRL	PTGS2	VDR	SCN5A	LPL	LRP2	ABCC2	TLR7	KCNJ2	INSR	TYR	POMC	PLAT	ABCC8	HTR1A	DBH	CYSLTR2	HTR2A	KCNQ1	EGFR	SLC12A3	UQCRC2	SLC6A4	SERPINE1	ATP1A2	MTHFR	CYP2C19	PPARG	ESR1	PFKP	KCNH2	CYP2E1	CRABP1	HTR2B	RYR1	PTGS1	RYR2	GABRA1	ITGA2B	KCNQ2
C0037299	skin ulcer	AGT	CACNA1A	PTGS2	TNF	PRL	ACE	INSR	VDR	LPL	SLC12A3	SCN5A	PLAT	CRABP1	GAA	HTR1A	EGFR	KCNQ1	CYSLTR2	ABCC8	HTR2A	DBH	HPRT1	KCNJ2	ABCC2	FECH	AR	CYP2C19	TLR7	SLC6A4	UQCRC2	CYP2E1	GABRA1	PFKP	ESR1	PTGS1	HTR2C	ATP1A2	MTHFR	MPO	SERPINE1	PTAFR	KCNA5	HTR2B	RYR1	PPARA	KCNQ2	KCNQ3	IL6
C0037301	wrinkling	MMP9	HTR1A	AGT	CACNA1A	TNF	MAOA	TPO	AR	PRL	RYR1	PTGS2	ACE	GAA	SCN5A	LPL	KCNQ1	CYP2C19	MTHFR	INSR	EGFR	ABCC8	CRABP1	MPO	FECH	PLAT	VDR	MAPK3	AGTR1	KCNJ2	HTR2A	CYSLTR2	LRP2	TLR7	ABCC2	UQCRC2	POLG	PFKP	IL6	JAK2	DBH	PTGS1	SLC25A6	POLB	GABRA1	KCNA5	CYP3A4	KCNH2	SLC12A3
C0037315	sleep apnea	TNF	PRL	CACNA1A	AGT	HTR1A	SLC6A4	PTGS2	LPL	ACE	SCN5A	VDR	PPARG	RYR1	AR	MTHFR	INSR	GAA	CRABP1	CYP2C19	PLAT	HTR2A	DRD3	CYP2E1	KCNQ1	SLC12A1	SLC12A3	KCNJ2	HPRT1	HTR2B	ABCC2	TPO	ESR1	CYSLTR2	ABCC8	EGFR	IL6	TLR7	DBH	GABRA1	LRP2	JAK2	FGFR1	KCNQ2	KCNQ3	FECH	COMT	PTAFR	UQCRC2
C0037317	sleep disturbances	AGT	CACNA1A	PRL	ACE	TNF	PTGS2	GAA	HTR1A	HTR2A	VDR	EGFR	DBH	SCN5A	FECH	TLR7	KCNQ1	LPL	UQCRC2	INSR	CYSLTR2	GABRA1	ABCC8	MPO	HTR2C	PFKP	AR	KCNJ2	CYP2C19	SLC6A4	ESR1	PLAT	DRD3	CYP2E1	SLC12A3	PPARA	PTAFR	CRABP1	ACHE	LRP2	CYP3A4	KCNQ2	KCNQ3	MMP9	ATP1A2	ITGA2B	TPO	KCNA5	POLG
C0037320	night terrors	PRL	AGT	CACNA1A	TNF	ACE	TYR	POMC	EGFR	PTGS2	DBH	VDR	CYSLTR2	HTR2A	AR	HTR1A	PLAT	SCN5A	UQCRC2	HTR2C	KCNQ1	PFKP	PPARA	LPL	INSR	PTGS1	CYP2C19	ESR1	GAA	GABRA1	KCNJ2	MTHFR	CYP3A4	ADRB1	SLC12A3	SLC6A4	SCN1A	ACHE	ITGA2B	KCNE1	KCNE2	RYR1	BCHE	ADCY1	CYP1A2	HTR3A	CYP2E1	HTR2B	ABCC8
C0037383	sneezing	AGT	CACNA1A	TNF	ACE	PRL	PTGS2	SCN5A	KCNQ1	LPL	HTR2A	GAA	INSR	VDR	KCNJ2	EGFR	HTR1A	RHO	SLC12A3	UQCRC2	MTHFR	PLAT	CYSLTR2	CYP2C19	PFKP	DBH	TLR7	SLC6A4	AR	GABRA1	FECH	ESR1	LRP2	ACHE	HPRT1	ABCC8	CYP2E1	KCNQ2	KCNQ3	ATP1A2	ABCC2	HTR2C	CRABP1	PTAFR	HTR2B	DRD3	KCNH2	CYP3A4	KCNE1
C0037384	snoring	TNF	CACNA1A	AGT	PRL	PTGS2	SLC6A4	SLC12A1	VDR	LPL	ACE	PLAT	HTR2A	INSR	SCN5A	CACNA1F	CRABP1	TPO	RYR1	GAA	TLR7	ESR1	ABCC8	COMT	KCNJ2	CYP2C19	KCNQ1	MTHFR	CYSLTR2	SLC12A3	RHO	DRD3	EGFR	HTR1A	DBH	AR	GABRA1	ABCC2	HPRT1	FECH	PTAFR	HTR2C	IL6	ATP1A2	UQCRC2	SERPINE1	JAK2	PFKP	KCNA5
C0037650	psychogenic disorder	ALOX12B	CYP2E1	AGT	LPL	TNF	PTGS2	CACNA1A	PRL	SLC12A3	MTHFR	INSR	VDR	ACE	ABCC2	GAA	KCNJ2	KCNQ1	DBH	SCN5A	CYSLTR2	HTR2A	PLAT	EGFR	GABRA1	FECH	HTR1A	UQCRC2	AR	PTAFR	KCNA5	CYP2C19	ATP1A2	PFKP	PTGS1	HTR2C	CYP3A4	PPARA	ESR1	PPARG	SLC6A4	CRABP1	ABCC8	TLR7	FGFR1	HTR2B	ITGA2B	ACHE	HPRT1
C0037672	somnambulism	TNF	CACNA1A	PRL	AGT	PTGS2	SLC6A4	HTR1A	ACE	VDR	INSR	RYR1	LPL	SCN5A	GAA	PPARG	PLAT	CYP2C19	HTR2A	AR	DRD3	CRABP1	KCNJ2	KCNQ1	SLC12A1	HPRT1	ABCC8	HTR2B	DBH	TLR7	ABCC2	RHO	MTHFR	GABRA1	EGFR	SLC12A3	ESR1	FECH	CACNA1F	CYSLTR2	PTAFR	UQCRC2	LRP2	ATP1A2	HTR2C	COMT	MAOA	PFKP	KCNH2
C0037763	spasm	AGT	CACNA1A	PRL	PTGS2	ACE	TNF	INSR	SCN5A	VDR	EGFR	LPL	SLC12A3	HTR2A	GAA	KCNQ1	HTR1A	PLAT	CYSLTR2	KCNJ2	UQCRC2	ABCC8	FECH	DBH	CYP2C19	PFKP	HPRT1	CRABP1	ESR1	AR	HTR2C	TLR7	GABRA1	ABCC2	SLC6A4	MPO	SERPINE1	CYP2E1	ACHE	MTHFR	ATP1A2	KCNQ2	KCNQ3	DRD3	PPARA	PTGS1	KCNA5	CYP3A4	ITGA2B
C0037771	spastic paraparesis	AGT	PTGS2	VDR	ABCC2	HPRT1	GAA	TNF	SCN5A	ACE	SLC12A3	MPO	LPL	INSR	CACNA1A	KCNQ4	DFNA5	HTR2A	PRL	EGFR	PLAT	POLG	POLB	SLC25A6	HTR2C	UQCRC2	SERPINE1	HTR1A	KCNQ2	PFKP	KCNQ3	ACHE	PPARA	KCNQ1	PTGS1	AR	ESR1	ITGA2B	CYP3A4	TPO	SCN1A	CYP2E1	CYP2C19	HTR2B	KCNJ2	GABRA1	SCN2A	SLC6A4	CRABP1
C0037822	speech disorder	CACNA1A	AGT	PRL	TNF	PTGS2	ACE	INSR	VDR	SCN5A	HTR1A	LPL	SLC12A3	GAA	HTR2A	KCNQ1	EGFR	PLAT	KCNJ2	GABRA1	CYSLTR2	DBH	CRABP1	FECH	TLR7	ABCC8	CYP2C19	UQCRC2	PTAFR	AR	ABCC2	PFKP	SLC6A4	HPRT1	ESR1	CYP2E1	HTR2C	TPO	ATP1A2	MTHFR	KCNQ2	KCNQ3	HTR2B	PPARG	RYR1	ACHE	SERPINE1	MPO	PPARA
C0037926	spinal cord compression	PRL	RHO	CA2	AGT	CACNA1A	ACE	TNF	TYMP	VDR	MTHFR	GAA	GNRHR	SLC12A3	PTGS2	SLC6A4	AR	LPL	INSR	SCN5A	CYP2C19	ABCC2	TLR7	HPRT1	EGFR	KCNJ2	KCNQ1	ESR1	CRABP1	HTR2A	PLAT	UQCRC2	HTR1A	SERPINE1	ABCC8	PFKP	HTR2C	TYR	POMC	ATP1A2	MPO	CYSLTR2	DBH	KCNA5	PPARA	FECH	GABRA1	PTGS1	ITGA2B
C0037928	spinal cord disease	AR	PRL	TNF	AGT	FGFR1	VDR	CACNA1A	LPL	RHO	SLC12A3	HPRT1	ACE	PTGS2	MPO	GAA	CYP2E1	MTHFR	EGFR	INSR	LRP2	PLAT	ABCC2	KCNJ2	KCNQ1	ESR1	SCN5A	FECH	HTR2A	PFKP	KCNQ2	HTR1A	KCNQ3	UQCRC2	PTGS1	GABRA1	ITGA2B	KCNQ4	POLG	CYP3A4	DFNA5	ACHE	POLB	KCNA5	PTAFR	SCN1A	ATP1A2	SLC25A6
C0037997	spleen disorder	SCN5A	CACNA1A	AGT	LPL	ACE	TNF	PRL	PTGS2	GAA	VDR	LRP2	INSR	SLC12A3	HTR1A	CRABP1	KCNJ2	CYP2C19	HTR2A	KCNQ1	EGFR	GABRA1	DBH	ABCC2	PLAT	TLR7	HPRT1	PTAFR	KCNQ4	ABCC8	DFNA5	HTR2C	SERPINE1	UQCRC2	MPO	CYSLTR2	PFKP	PPARA	ATP1A2	FECH	PTGS1	ESR1	SLC6A4	AR	ACHE	ITGA2B	CYP3A4	KCNQ2
C0037998	splenic infarction	TNF	AGT	PRL	CACNA1A	TPO	LPL	FGFR1	ACE	SLC6A4	VDR	PTGS2	ALOX12B	SLC12A3	CYP2E1	MTHFR	GAA	SCN5A	RHO	INSR	DRD3	KCNQ1	ESR1	EGFR	HTR2A	ABCC8	CYP2C19	PLAT	CYSLTR2	KCNJ2	ABCC2	DBH	KCNQ2	LRP2	KCNQ3	TLR7	HTR1A	SCN1A	GABRA1	TYR	PFKP	UQCRC2	HTR2C	SERPINE1	POMC	AR	PPARA	PTAFR	CHRNA4
C0038002	splenomegaly	TNF	AGT	CACNA1A	PRL	VDR	ACE	PTGS2	SLC12A3	LPL	AR	HTR1A	INSR	PLAT	TPO	SCN5A	GAA	CACNA1F	HTR2A	ABCC2	KCNQ1	CRABP1	EGFR	CYP2E1	CYP2C19	KCNJ2	CA2	RHO	ABCC8	ESR1	MPO	GABRA1	UQCRC2	FECH	HPRT1	HTR2B	CYSLTR2	PPARG	PFKP	DBH	TLR7	SLC6A4	MTHFR	POLG	RYR1	PTAFR	SERPINE1	HTR2C
C0038012	spondylitis	TNF	PTGS2	AGT	CYP2C19	ABCC2	ACE	MPO	CACNA1A	VDR	LPL	CYSLTR2	HTR2A	FECH	EGFR	PRL	SCN5A	HTR2C	UQCRC2	KCNQ1	PFKP	PPARA	HTR1A	INSR	ITGA2B	SLC6A4	CYP2E1	ESR1	SLC12A3	PLAT	ACHE	CYP3A4	KCNQ2	KCNQ3	GAA	KCNJ2	KCNE1	KCNE2	CACNA1F	HTR2B	MTHFR	COMT	GABRA1	HPRT1	HTR3A	AR	KCNH2	FGFR1
C0038013	ankylosing spondylitis	TNF	PTGS2	AGT	CYP2C19	ABCC2	ACE	MPO	CACNA1A	VDR	LPL	CYSLTR2	HTR2A	FECH	EGFR	PRL	SCN5A	HTR2C	UQCRC2	KCNQ1	PFKP	PPARA	HTR1A	INSR	ITGA2B	SLC6A4	CYP2E1	ESR1	SLC12A3	PLAT	ACHE	CYP3A4	KCNQ2	KCNQ3	GAA	KCNJ2	KCNE1	KCNE2	CACNA1F	HTR2B	MTHFR	COMT	GABRA1	HPRT1	HTR3A	AR	KCNH2	FGFR1
C0038019	spondylosis	TYMP	PPARG	AR	FGFR1	PRL	AGT	TNF	MTHFR	PTGS2	CACNA1A	INSR	ACE	HPRT1	KCNJ2	VDR	IL6	JAK2	ABCC8	HTR2A	SCN5A	CYSLTR2	EGFR	LPL	FECH	PLAT	HTR1A	KCNQ4	GAA	DFNA5	GABRA1	PTAFR	UQCRC2	KCNQ1	SERPINE1	ATP1A2	HTR2C	SLC12A3	ESR1	PFKP	PPARA	SLC6A4	RYR1	CYP2E1	ACHE	TPO	PTGS1	CYP2C19	POLG
C0038160	staphylococcal infections	PLAT	AGT	TNF	ACE	CA2	HTR2B	CACNA1A	SLC12A3	GAA	PTGS2	VDR	SLC6A4	ABCC2	SCN5A	PRL	LPL	CYP2C19	INSR	RHO	EGFR	TLR7	MTHFR	CYP2E1	HTR2A	CRABP1	PPARG	KCNQ1	CYSLTR2	TYR	POMC	ABCC8	UQCRC2	HTR1A	SERPINE1	ESR1	PFKP	HPRT1	SREBF1	SLC2A4	KCNA5	IL6	DBH	HTR2C	PTGS1	AR	JAK2	GABRA1	ACHE
C0038218	status asthmaticus	PRL	AGT	TNF	TPO	ACE	CACNA1A	GNRHR	CYP2E1	PTGS2	SCN5A	KCNQ1	INSR	ABCC8	CYSLTR2	EGFR	KCNJ2	VDR	GABRA1	HTR2A	PTAFR	MPO	KCNQ2	KCNQ3	LPL	UQCRC2	DBH	ABCC2	PLAT	TLR7	LRP2	HTR1A	PFKP	FECH	HTR2C	KCNQ4	SCN1A	DFNA5	AR	ESR1	KCNA5	PPARA	CHRNA4	ACHE	KCNE1	KCNE2	KCNH2	SLC12A3	GAA
C0038220	status epilepticus	CACNA1A	AGT	PRL	TNF	HTR1A	PTGS2	VDR	ACE	TPO	GAA	LPL	SLC12A3	RYR1	SCN1A	AR	PLAT	INSR	HTR2A	KCNJ2	SCN5A	TYR	KCNQ1	ABCC2	EGFR	HTR2B	GABRA1	PPARG	CACNA1F	MPO	TLR7	FECH	CYP2C19	ABCC8	PTAFR	MTHFR	CYSLTR2	UQCRC2	CRABP1	PFKP	ESR1	ITGA2B	POLG	DBH	RHO	HTR2C	DRD3	COMT	ACHE
C0038238	steatorrhea	PRL	TNF	AGT	GNRHR	VDR	CYP2E1	AR	ACE	CACNA1A	SLC12A3	INSR	PTGS2	SCN5A	LPL	LRP2	ABCC2	TLR7	KCNJ2	HTR2A	EGFR	PLAT	IL6	ABCC8	KCNQ1	JAK2	MPO	CYSLTR2	DBH	PFKP	HTR2C	FECH	HTR1A	GABRA1	PPARA	KCNQ4	GAA	UQCRC2	ESR1	POLG	DFNA5	PTAFR	POLB	SERPINE1	KCNA5	SLC6A4	ATP1A2	HTR2B	SLC25A6
C0038325	Stevens Johnson Syndrome	AGT	PRL	CACNA1A	TNF	PTGS2	ACE	VDR	LPL	INSR	HTR1A	SCN5A	SLC12A3	CYP2E1	EGFR	KCNQ1	ABCC2	HTR2A	AR	CRABP1	PLAT	FECH	CYSLTR2	PPARG	CYP2C19	MPO	ABCC8	GAA	KCNJ2	HPRT1	SLC6A4	DRD3	RYR1	TPO	UQCRC2	TLR7	GABRA1	MTHFR	PFKP	DBH	ESR1	LRP2	CACNA1F	KCNQ2	KCNQ3	ITGA2B	HTR2C	POLG	ATP1A2
C0038353	gastric dilatation	CACNA1F	CACNA1A	PTGS2	AGT	SLC6A4	TNF	SLC12A3	PRL	HTR1A	ACE	CYP2C19	INSR	GAA	VDR	KCNJ2	LPL	KCNQ1	HPRT1	SCN5A	FECH	HTR2A	EGFR	ABCC8	PLAT	AR	MPO	DBH	CYSLTR2	UQCRC2	ATP1A2	HTR2C	PFKP	KCNQ4	PPARA	RYR1	DFNA5	PTGS1	ESR1	KCNA5	ACHE	SCN1A	CYP3A4	KCNH2	TPO	KCNQ2	KCNQ3	PPARG	HTR2B
C0038354	stomach	AGT	CACNA1A	PTGS2	PRL	TNF	ACE	VDR	INSR	SCN5A	LPL	EGFR	HTR1A	SLC12A3	KCNQ1	HTR2A	PLAT	GAA	CYSLTR2	AR	UQCRC2	DBH	KCNJ2	ABCC8	FECH	CYP2C19	GABRA1	PFKP	CRABP1	HPRT1	HTR2C	TLR7	ABCC2	ESR1	CYP2E1	PTAFR	ATP1A2	RYR1	PPARA	SLC6A4	MTHFR	SERPINE1	KCNQ2	KCNQ3	ACHE	PPARG	HTR2B	PTGS1	MPO
C0038358	gastric ulcer	ESR1	PTGS1	MAN2B1	IL6	TNF	AKT1	JUN	FOS	EGFR	TP53	MAPK1	IL1B	PPARG	MAPK14	CYP2C19	HRAS	STAT3	ERBB2	NOS3	PLA2G1B	CYP2B6	TLR4	CSF2	CYP2E1	LEP	TSPO	MAPK3	APOE	MMP2	IL10	CXCL8	ALOX5	PPARA	HIF1A	REN	IL4	IL1A	EDN1	HGF	PTH	PIK3CG	PLA2G2A	EGR1	ALB	F3	UBC	HBEGF	MAPK11
C0038362	stomatitis	AGT	CACNA1A	PTGS2	ACE	TNF	PRL	VDR	EGFR	INSR	LPL	SCN5A	SLC12A3	PLAT	HTR2A	KCNQ1	UQCRC2	PFKP	HTR1A	GAA	CYSLTR2	FECH	KCNJ2	ABCC8	DBH	ESR1	ABCC2	HPRT1	GABRA1	CYP2C19	AR	LRP2	ITGA2B	PTGS1	MPO	HTR2C	TLR7	CRABP1	ACHE	KCNQ2	KCNQ3	CYP3A4	SERPINE1	PPARA	CYP2E1	ATP1A2	PTAFR	MTHFR
C0038363	aphthous stomatitis	AGT	TNF	CACNA1A	PRL	PTGS2	ACE	VDR	LPL	INSR	SCN5A	SLC12A3	HTR1A	GAA	KCNQ1	CRABP1	AR	ABCC8	KCNJ2	EGFR	PLAT	ABCC2	CYSLTR2	FECH	TLR7	CYP2C19	HTR2A	HPRT1	TPO	CYP2E1	DBH	SLC6A4	MTHFR	PPARG	GABRA1	CACNA1F	ESR1	UQCRC2	MPO	PFKP	LRP2	ATP1A2	PTGS1	PTAFR	HTR2C	FGFR1	SERPINE1	JAK2	KCNA5
C0038367	ulcerative stomatitis	AGT	CACNA1A	PRL	TNF	PTGS2	ACE	INSR	VDR	LPL	SLC12A3	HTR1A	SCN5A	GAA	SLC6A4	AR	PLAT	PPARG	ABCC8	KCNJ2	EGFR	CYSLTR2	KCNQ1	HTR2A	FECH	CYP2E1	CRABP1	TLR7	ABCC2	TPO	DBH	CYP2C19	RYR1	MPO	HPRT1	UQCRC2	GABRA1	ESR1	CACNA1F	HTR2C	PFKP	ATP1A2	HTR2B	LRP2	PTGS1	PTAFR	KCNQ2	KCNQ3	PPARA
C0038379	strabismus	CACNA1A	TNF	AGT	PRL	PTGS2	HTR1A	AR	RYR1	ACE	SCN5A	VDR	TPO	INSR	HTR2A	GAA	SLC6A4	SLC12A3	CYP2E1	KCNJ2	SCN1A	KCNQ1	PLAT	CACNA1F	PPARG	RHO	LPL	CRABP1	CYP2C19	EGFR	TLR7	MTHFR	GABRA1	DBH	CYSLTR2	ABCC8	COMT	CA2	HPRT1	ESR1	KCNQ2	KCNQ3	FECH	PTAFR	TYMP	UQCRC2	IL6	ABCC2
C0038395	streptococcal infections	TYMP	PPARG	AR	FGFR1	PRL	RHO	AGT	TNF	GAA	MTHFR	PTGS2	CACNA1A	INSR	ACE	HPRT1	KCNJ2	EGFR	IL6	VDR	JAK2	ABCC8	PLAT	HTR2A	CYSLTR2	SCN5A	FECH	LPL	HTR1A	KCNQ4	PFKP	DFNA5	GABRA1	UQCRC2	ACHE	PTAFR	KCNQ1	ESR1	SERPINE1	ATP1A2	HTR2C	KCNQ2	KCNQ3	SLC12A3	PPARA	RYR1	SLC6A4	POLG	PTGS1
C0038435	stressed	POLG	POLB	SLC25A6	AGT	TNF	PRL	HTR1A	CACNA1A	FGFR1	SCN5A	PTGS2	ACE	UQCRC2	VDR	LPL	CYP2E1	SLC6A4	AOC1	PPARG	EGFR	INSR	RYR1	GAA	CACNA1F	HPRT1	KCNQ1	KCNJ2	HTR2A	SLC12A3	DRD3	DBH	PLAT	ABCC8	ITGA2B	AR	ABCC2	CRABP1	FECH	PFKP	CYP2C19	CYSLTR2	ESR1	HTR2C	ACHE	TLR7	MPO	GABRA1	PPARA
C0038436	posttraumatic stress disorder	HTR1A	MAOA	PRL	CACNA1A	KCNQ2	KCNQ3	AGT	SCN1A	TNF	GAA	CHRNA4	SCN5A	ACE	PTGS2	AR	HTR2A	GABRA1	VDR	PTAFR	LPL	EGFR	HTR2C	ACHE	SERPINE1	UQCRC2	CYP2C19	PFKP	INSR	PPARA	CYP3A4	SLC6A4	PPARG	KCNQ1	MTHFR	RYR1	ESR1	DRD3	ADRB1	KCNJ2	PLAT	TPO	SLC12A3	DBH	CYP1A2	CRABP1	ADCY1	MMP9	BCHE
C0038449	artery stenosis	TNF	AGT	ACE	CACNA1A	PRL	LPL	PTGS2	INSR	CYP11B2	SLC12A1	LRP2	SCN5A	KCNQ1	DBH	VDR	GAA	HPRT1	FECH	EGFR	MPO	SLC6A4	RYR1	TLR7	FGFR1	CYSLTR2	ABCC8	SLC12A3	HTR2A	ALOX12B	CRABP1	UQCRC2	PFKP	HTR1A	KCNA5	MTHFR	GABRA1	ESR1	PLAT	KCNJ2	HTR2C	KCNQ4	CYP2C19	KCNH2	AR	DFNA5	ATP1A2	CYP3A4	ITGA2B
C0038450	stridor	AGT	CACNA1A	PRL	TNF	ACE	PTGS2	SCN5A	HTR1A	KCNQ1	VDR	INSR	GAA	SLC12A3	LPL	PLAT	ABCC2	RYR1	CYP2E1	EGFR	SLC6A4	HTR2A	KCNJ2	CYP2C19	TLR7	PPARG	ABCC8	GABRA1	UQCRC2	AR	FGFR1	FECH	IL6	CYSLTR2	SCN1A	JAK2	DBH	ESR1	PFKP	DRD3	CRABP1	PTAFR	KCNA5	ATP1A2	MPO	KCNH2	HPRT1	ITGA2B	MTHFR
[truncated: 2,846 more rows]
[truncated: 2 more columns]
